# Supplementary material for: Thermogenic hydrocarbon biodegradation by diverse depth-stratified microbial populations at a Scotian Basin cold seep
Source: Nat Commun. 2020 Nov 17;11:5825. doi: 10.1038/s41467-020-19648-2 (PMC7673041; doi:10.1038/s41467-020-19648-2)
Supplement: Supplementary file 4 — Supplementary Data 2 [file 41467_2020_19648_MOESM4_ESM.xlsx]

## Sheet: Supp Data 2
	CheckM results					16S rRNA	GTDB-tK classification	Final taxonomy assignment
Bin Id	Genome size (Mbp)	Gene count	Completeness (%)	Contamination (%)	Strain_heterogeneity (%)	16S rRNA	GTDB-tK classification	Domain	Group	Phylum	Class	Order	Family
Co_bin031	3.55498	3733	96.13	2.9	40		d__Bacteria;p__Desulfobacterota;c__Desulfobacteria;o__Desulfobacterales;f__BuS5;g__;s__	Bacteria		Proteobacteria	Deltaproteobacteria	Desulfobacterales
Co_bin1	2.51064	2463	84.81	2.09	66.67		d__Bacteria;p__Armatimonadota;c__UBA5377;o__UBA5377;f__;g__;s__	Bacteria		Armatimonadetes
Co_bin10	1.42692	1695	70.72	0	0		d__Archaea;p__Nanoarchaeota;c__Nanoarchaeia;o__Pacearchaeales;f__ARS1160;g__ARS1160;s__	Archaea	DPANN group	Candidatus Pacearchaeota
Co_bin102	1.35878	1495	92.24	0.83	50		d__Bacteria;p__Chloroflexota;c__Dehalococcoidia;o__GIF9;f__AB-539-J10;g__RBG-13-51-36;s__	Bacteria		Chloroflexi	Dehalococcoidia
Co_bin103	2.51511	2314	91.23	2.56	25		d__Bacteria;p__Acidobacteriota;c__Aminicenantia;o__Aminicenantales;f__Aminicenantaceae;g__;s__	Bacteria		Candidatus Aminicenantes
Co_bin105	2.96656	3074	83.64	7.69	50		d__Archaea;p__Asgardarchaeota;c__Heimdallarchaeia;o__UBA460;f__UBA460;g__;s__	Archaea	Asgard group	Candidatus Heimdallarchaeota
Co_bin106	2.39614	2349	74.22	1.85	0		d__Bacteria;p__Armatimonadota;c__UBA5377;o__UBA5377;f__;g__;s__	Bacteria		Armatimonadetes
Co_bin107	1.27447	1526	89.04	3.8	83.33		d__Bacteria;p__Chloroflexota;c__Dehalococcoidia;o__GIF9;f__AB-539-J10;g__20-14-all-45-10;s__	Bacteria		Chloroflexi	Dehalococcoidia
Co_bin109	1.7741	1853	92.48	1.31	100		d__Archaea;p__Halobacterota;c__Bog-38;o__;f__;g__;s__	Archaea	Euryarchaeota	Euryarchaeota	Methanomicrobia	Methanosarcinales	unkown
Co_bin11	3.54089	3420	91.56	4.3	62.5		d__Bacteria;p__Bacteroidota;c__Bacteroidia;o__Bacteroidales;f__;g__;s__	Bacteria		Bacteroidetes
Co_bin112	3.65865	3325	74.7	3.89	57.14		d__Bacteria;p__SZUA-182;c__SZUA-182;o__;f__;g__;s__	Bacteria		unknown-5
Co_bin115	2.34289	2432	87.47	4.66	85.71	Bacteria;Marinimicrobia (SAR406 clade);	d__Bacteria;p__Marinisomatota;c__AB16;o__AB16;f__TCS52;g__TCS52;s__	Bacteria		Candidatus Marinimicrobia
Co_bin116	1.49998	1640	86.3	0	0		d__Bacteria;p__Chloroflexota;c__Dehalococcoidia;o__GIF9;f__AB-539-J10;g__RBG-13-51-36;s__	Bacteria		Chloroflexi	Dehalococcoidia
Co_bin117	2.26658	2684	92.47	8.31	75		d__Archaea;p__Thermoplasmatota;c__E2;o__DHVEG-1;f__DHVEG-1;g__;s__	Archaea	Euryarchaeota	Euryarchaeota	Thermoplasmata	Thermoplasmatales
Co_bin119	0.932985	1017	68.2	1.46	66.67		d__Bacteria;p__Patescibacteria;c__Andersenbacteria;o__;f__;g__;s__	Bacteria		Patescibacteria group
Co_bin12	1.13936	1336	80.27	2.31	66.67		d__Bacteria;p__Chloroflexota;c__Dehalococcoidia;o__GIF9;f__AB-539-J10;g__;s__	Bacteria		Chloroflexi	Dehalococcoidia
Co_bin120	2.37987	2325	86.92	1.4	0	Archaea;Asgardaeota;Heimdallarchaeia	d__Archaea;p__Asgardarchaeota;c__Heimdallarchaeia;o__UBA460;f__UBA460;g__UBA460;s__	Archaea	Asgard group	Candidatus Heimdallarchaeota
Co_bin121	1.30179	1556	73.8	3.85	25	Bacteria;Acetothermia;Acetothermiia;	d__Bacteria;p__WOR-3;c__WOR-3;o__;f__;g__;s__	Bacteria		candidate division WOR-3
Co_bin122	0.818963	948	73.98	0.86	100	Bacteria;Patescibacteria;Microgenomatia;Candidatus Shapirobacteria;	d__Bacteria;p__Patescibacteria;c__Microgenomatia;o__Shapirobacterales;f__UBA12405;g__;s__	Bacteria		Patescibacteria group
Co_bin123	1.88402	1980	56.85	4.31	66.67		d__Bacteria;p__Planctomycetota;c__Phycisphaerae;o__SG8-4;f__SG8-4;g__SG8-4;s__	Bacteria		Planctomycetes
Co_bin125	3.0107	3381	70.18	1.08	0		d__Bacteria;p__Bacteroidota;c__Bacteroidia;o__Bacteroidales;f__BM520;g__;s__	Bacteria		Bacteroidetes
Co_bin126	0.530733	574	61.34	6.9	7.14		d__Bacteria;p__Patescibacteria;c__Paceibacteria;o__Paceibacterales;f__RBG-13-36-15;g__;s__	Bacteria		Patescibacteria group
Co_bin129	1.50424	1615	69.74	4.4	33.33		d__Archaea;p__Thermoplasmatota;c__Thermoplasmata;o__SG8-5;f__SG8-5;g__;s__	Archaea	Euryarchaeota	Euryarchaeota	Thermoplasmata	Methanomassiliicoccales
Co_bin130	1.09666	1417	76.85	1.3	33.33		d__Bacteria;p__Chloroflexota;c__Dehalococcoidia;o__GIF9;f__AB-539-J10;g__20-14-all-45-10;s__	Bacteria		Chloroflexi	Dehalococcoidia
Co_bin131	0.576251	831	55.42	8.7	0		d__Archaea;p__Nanoarchaeota;c__Nanoarchaeia;o__Pacearchaeales;f__GW2011-AR1;g__;s__	Archaea	DPANN group	Candidatus Pacearchaeota
Co_bin132	1.03873	1242	56.15	0	0		d__Bacteria;p__Aerophobota;c__Aerophobia;o__Aerophobales;f__Aerophobaceae;g__;s__	Bacteria		Candidatus Aerophobetes
Co_bin133	0.920281	1098	73.37	1.98	50		d__Bacteria;p__Chloroflexota;c__Dehalococcoidia;o__GIF9;f__AB-539-J10;g__;s__	Bacteria		Chloroflexi	Dehalococcoidia
Co_bin134	1.48412	1876	60.65	5.77	8.33		d__Bacteria;p__Dadabacteria;c__UBA1144;o__;f__;g__;s__	Bacteria		Candidatus Dadabacteria
Co_bin136	0.920302	1110	71.35	2.81	60	Bacteria;Chloroflexi;Dehalococcoidia;H3.93;	d__Bacteria;p__Chloroflexota;c__Dehalococcoidia;o__Dehalococcoidales;f__UBA5760;g__;s__	Bacteria		Chloroflexi	Dehalococcoidia
Co_bin138	0.828736	1297	53.2	8.25	40		d__Archaea;p__Crenarchaeota;c__Nitrososphaeria;o__Nitrososphaerales;f__Nitrosopumilaceae;g__Nitrosopumilus;s__	Archaea	TACK group	Thaumarchaeota	Incertae sedis	Nitrosopumilales	Nitrosopumilaceae
Co_bin140	1.77125	1997	58.3	3.38	83.33		d__Bacteria;p__Chloroflexota;c__Anaerolineae;o__Anaerolineales;f__;g__;s__	Bacteria		Chloroflexi	Anaerolineales
Co_bin141	3.27979	3701	70.49	2.45	0		d__Bacteria;p__WOR-3;c__WOR-3;o__SM23-42;f__SM23-42;g__DG-78;s__	Bacteria		candidate division WOR-3
Co_bin143	2.23517	2800	63.1	1.72	100		d__Bacteria;p__Proteobacteria;c__Alphaproteobacteria;o__Rhodobacterales;f__Rhodobacteraceae;g__UBA3077;s__	Bacteria		Proteobacteria	Alphaproteobacteria	Rhodobacterales
Co_bin144	1.88765	2282	73.67	2.18	20		d__Bacteria;p__Proteobacteria;c__Gammaproteobacteria;o__Thiohalobacterales;f__Thiohalobacteraceae;g__UBA9214;s__	Bacteria		Proteobacteria	Gammaproteobacteria
Co_bin147	3.93431	4628	69.64	8.18	21.43		d__Archaea;p__Asgardarchaeota;c__Lokiarchaeia;o__CR-4;f__;g__;s__	Archaea	Asgard group	Candidatus Lokiarchaeota
Co_bin148	1.17379	1449	61.72	1.98	50		d__Bacteria;p__Chloroflexota;c__Dehalococcoidia;o__Dehalococcoidales;f__RBG-16-60-22;g__JdFR-56;s__	Bacteria		Chloroflexi	Dehalococcoidia
Co_bin149	2.71949	2994	68.65	2.38	66.67		d__Bacteria;p__Planctomycetota;c__Brocadiae;o__;f__;g__;s__	Bacteria		Planctomycetes
Co_bin153	3.00548	3507	68.9	3.74	40		d__Archaea;p__Asgardarchaeota;c__Lokiarchaeia;o__CR-4;f__;g__;s__	Archaea	Asgard group	Candidatus Lokiarchaeota
Co_bin154	3.40219	4043	59.85	6.56	44.44		d__Bacteria;p__Desulfobacterota;c__Desulfobacteria;o__Desulfobacterales;f__BuS5;g__;s__	Bacteria		Proteobacteria	Deltaproteobacteria	Desulfobacterales
Co_bin155	1.53009	1877	59.59	2.59	50		d__Bacteria;p__Proteobacteria;c__Alphaproteobacteria;o__Rhizobiales;f__Methyloligellaceae;g__Methyloceanibacter;s__	Bacteria		Proteobacteria	Alphaproteobacteria	Rhizobiales
Co_bin156	0.692212	1019	68.13	2.49	14.29		d__Archaea;p__Crenarchaeota;c__Nitrososphaeria;o__Nitrososphaerales;f__Nitrosopumilaceae;g__Nitrosopelagicus;s__Nitrosopelagicus sp000402075	Archaea	TACK group	Thaumarchaeota	Incertae sedis	Marine Group I
Co_bin157	1.10505	1491	53.52	7.08	81.25		d__Archaea;p__Asgardarchaeota;c__Lokiarchaeia;o__Thorarchaeales;f__Thorarchaeaceae;g__SMTZ1-83;s__	Archaea	Asgard group	Candidatus Thorarchaeota
Co_bin159	1.32554	1432	71.33	3.66	25		d__Bacteria;p__Desulfobacterota;c__Syntrophia;o__Syntrophales;f__;g__;s__	Bacteria		Proteobacteria	Deltaproteobacteria	Syntrophobacterales
Co_bin16	1.28278	1422	85.48	1.98	0		d__Bacteria;p__Chloroflexota;c__Dehalococcoidia;o__GIF9;f__AB-539-J10;g__;s__	Bacteria		Chloroflexi	Dehalococcoidia
Co_bin160	0.675013	1028	59.74	2.88	50		d__Archaea;p__Nanoarchaeota;c__Nanoarchaeia;o__Pacearchaeales;f__GW2011-AR1;g__;s__	Archaea	DPANN group	Candidatus Pacearchaeota
Co_bin161	0.702648	912	51	0.83	50		d__Bacteria;p__Ratteibacteria;c__UBA8468;o__UBA8468;f__UBA8468;g__;s__	Bacteria		unknown-2
Co_bin162	2.09992	2476	52.19	2.34	0		d__Bacteria;p__Planctomycetota;c__Phycisphaerae;o__SG8-4;f__SG8-4;g__;s__	Bacteria		Planctomycetes
Co_bin163	2.50269	2931	51.18	2.91	40		d__Bacteria;p__Chloroflexota;c__Anaerolineae;o__Anaerolineales;f__UBA4823_A;g__;s__	Bacteria		Chloroflexi	Anaerolineales
Co_bin164	2.57929	2988	72.23	5.2	0		d__Bacteria;p__Desulfobacterota;c__Desulfobacteria;o__Desulfobacterales;f__BuS5;g__;s__	Bacteria		Proteobacteria	Deltaproteobacteria	Desulfobacterales
Co_bin166	2.06326	2287	66.51	3.31	13.33		d__Bacteria;p__Planctomycetota;c__FEN-1346;o__FEN-1346;f__FEN-1346;g__;s__	Bacteria		Planctomycetes
Co_bin167	2.15729	2611	79.43	6.14	79.31		d__Bacteria;p__Proteobacteria;c__Alphaproteobacteria;o__Rhizobiales;f__Hyphomicrobiaceae;g__;s__	Bacteria		Proteobacteria	Alphaproteobacteria	Rhizobiales
Co_bin169	2.34646	2902	54.84	7.15	92.86		d__Archaea;p__Asgardarchaeota;c__Lokiarchaeia;o__CR-4;f__;g__;s__	Archaea	Asgard group	Candidatus Lokiarchaeota
Co_bin17	2.80374	2594	94.32	1.14	100		d__Bacteria;p__Planctomycetota;c__Phycisphaerae;o__SG8-4;f__SG8-4;g__;s__	Bacteria		Planctomycetes
Co_bin170	1.70483	1986	61.6	1.81	33.33		d__Bacteria;p__Planctomycetota;c__FEN-1346;o__FEN-1346;f__FEN-1346;g__;s__	Bacteria		Planctomycetes
Co_bin173	1.34505	1644	75.16	3.8	100		d__Bacteria;p__Chloroflexota;c__Dehalococcoidia;o__SM23-28-2;f__SM23-28-2;g__SM23-28-2;s__	Bacteria		Chloroflexi	Dehalococcoidia
Co_bin174	1.90745	2389	60.94	4.25	37.5		d__Archaea;p__Halobacterota;c__Syntrophoarchaeia;o__ANME-1;f__ANME-1;g__QEXZ01;s__	Archaea	Euryarchaeota	Euryarchaeota	Methanomicrobia	ANME-1 cluster
Co_bin176	3.72558	4220	66.33	2.34	87.5		d__Bacteria;p__Desulfobacterota;c__Desulfobacteria;o__Desulfobacterales;f__BuS5;g__;s__	Bacteria		Proteobacteria	Deltaproteobacteria	Desulfobacterales
Co_bin177	1.69796	1939	61.06	5.61	36.36		d__Archaea;p__Asgardarchaeota;c__Lokiarchaeia;o__CR-4;f__;g__;s__	Archaea	Asgard group	Candidatus Lokiarchaeota
Co_bin178	0.752661	900	56.98	1.71	75		d__Bacteria;p__Chloroflexota;c__Dehalococcoidia;o__;f__;g__;s__	Bacteria		Chloroflexi	Dehalococcoidia
Co_bin179	0.713798	870	55.12	2.56	100		d__Bacteria;p__Caldatribacteriota;c__JS1;o__SB-45;f__34-128;g__34-128;s__	Bacteria		Atribacteria
Co_bin180	1.24551	1567	61.76	0	0		d__Bacteria;p__Chloroflexota;c__Dehalococcoidia;o__GIF9;f__UBA5620;g__;s__	Bacteria		Chloroflexi	Dehalococcoidia
Co_bin181	0.955518	1308	74.15	2.79	11.11		d__Archaea;p__Thermoplasmatota;c__E2;o__;f__;g__;s__	Archaea	Euryarchaeota	Euryarchaeota	Thermoplasmata	Thermoplasmatales
Co_bin182	1.80257	1957	81.46	4.01	50		d__Bacteria;p__Acidobacteriota;c__Aminicenantia;o__Aminicenantales;f__Aminicenantaceae;g__;s__	Bacteria		Candidatus Aminicenantes
Co_bin183	2.9044	3501	59.12	2.93	12.5	Bacteria;Chloroflexi;Dehalococcoidia;MSBL5;	d__Bacteria;p__Chloroflexota;c__Dehalococcoidia;o__SZUA-161;f__;g__;s__	Bacteria		Chloroflexi	Dehalococcoidia
Co_bin185	1.62593	1766	64.35	2.04	33.33		d__Bacteria;p__Armatimonadota;c__UBA5377;o__UBA5377;f__;g__;s__	Bacteria		Armatimonadetes
Co_bin186	1.51108	1700	57.36	0	0		d__Bacteria;p__Planctomycetota;c__Phycisphaerae;o__SG8-4;f__SG8-4;g__;s__	Bacteria		Planctomycetes
Co_bin187	1.54063	1731	83.45	4.58	0		d__Bacteria;p__Marinisomatota;c__UBA2242;o__UBA2242;f__UBA2242;g__UBA9312;s__	Bacteria		Candidatus Marinimicrobia
Co_bin189	0.812659	981	61.71	4.96	22.22		d__Bacteria;p__Chloroflexota;c__Dehalococcoidia;o__Dehalococcoidales;f__UBA5760;g__;s__	Bacteria		Chloroflexi	Dehalococcoidia
Co_bin19	1.68276	2050	84.38	3.47	33.33		d__Bacteria;p__Actinobacteriota;c__;o__;f__;g__;s__	Bacteria		Actinobacteria
Co_bin191	0.968705	1102	67.72	5.04	10	Bacteria;Patescibacteria;ABY1;Candidatus Falkowbacteria;	d__Bacteria;p__Patescibacteria;c__GCA-002792135;o__GCA-2792135;f__;g__;s__	Bacteria		Patescibacteria group
Co_bin192	2.38084	2749	55.58	5.2	0		d__Bacteria;p__Chloroflexota;c__Anaerolineae;o__Anaerolineales;f__UBA4823_A;g__;s__	Bacteria		Chloroflexi	Anaerolineales
Co_bin193	1.04069	1491	59.81	9.11	23.08		d__Archaea;p__Nanoarchaeota;c__Nanoarchaeia;o__Pacearchaeales;f__;g__;s__	Archaea	DPANN group	Candidatus Pacearchaeota
Co_bin194	0.526929	651	53.67	7.24	71.43		d__Bacteria;p__Caldatribacteriota;c__JS1;o__SB-45;f__34-128;g__34-128;s__	Bacteria		Atribacteria
Co_bin196	2.60061	2565	77.62	0.2	50		d__Bacteria;p__AABM5-125-24;c__AABM5-125-24;o__AABM5-125-24;f__AABM5-125-24;g__;s__	Bacteria		unknown-3
Co_bin198	1.13331	1312	76.57	1.98	0		d__Bacteria;p__Chloroflexota;c__Dehalococcoidia;o__GIF9;f__AB-539-J10;g__RBG-13-51-36;s__	Bacteria		Chloroflexi	Dehalococcoidia
Co_bin199	0.437584	568	57.19	1.49	0		d__Bacteria;p__Patescibacteria;c__Paceibacteria;o__Paceibacterales;f__GWA2-38-27;g__;s__	Bacteria		Patescibacteria group
Co_bin2	1.96996	2040	84.86	1.04	40		d__Bacteria;p__Proteobacteria;c__Alphaproteobacteria;o__Rhizobiales;f__Methyloligellaceae;g__Methyloceanibacter;s__	Bacteria		Proteobacteria	Alphaproteobacteria	Rhizobiales
Co_bin200	1.04156	1312	52.87	5.17	7.69		d__Bacteria;p__Chloroflexota;c__Dehalococcoidia;o__Dehalococcoidales;f__UBA5760;g__;s__	Bacteria		Chloroflexi	Dehalococcoidia
Co_bin201	2.42156	2429	57.9	0	0		d__Bacteria;p__Latescibacterota;c__Latescibacteria;o__Latescibacterales;f__Latescibacteraceae;g__;s__	Bacteria		Candidatus Latescibacteria
Co_bin202	0.922823	1135	52.64	3.06	75		d__Bacteria;p__Chloroflexota;c__Dehalococcoidia;o__Dehalococcoidales;f__UBA5760;g__;s__	Bacteria		Chloroflexi	Dehalococcoidia
Co_bin205	0.583388	905	58.1	1.79	75		d__Archaea;p__Nanoarchaeota;c__Nanoarchaeia;o__Pacearchaeales;f__GW2011-AR1;g__;s__	Archaea	DPANN group	Candidatus Pacearchaeota
Co_bin206	1.23751	1494	87.13	7.53	46.15		d__Bacteria;p__Aerophobota;c__Aerophobia;o__Aerophobales;f__;g__;s__	Bacteria		Candidatus Aerophobetes
Co_bin207	2.11573	2410	64.29	2.81	66.67		d__Bacteria;p__Elusimicrobiota;c__Elusimicrobia;o__Elusimicrobiales;f__UBA9959;g__;s__	Bacteria		Elusimicrobia
Co_bin208	1.35053	1865	59.17	0	0		d__Archaea;p__Crenarchaeota;c__Bathyarchaeia;o__B26-1;f__BA1;g__;s__	Archaea	TACK group	Candidatus Bathyarchaeota
Co_bin209	1.12909	1394	79.06	2.48	75		d__Bacteria;p__Chloroflexota;c__Dehalococcoidia;o__Dehalococcoidales;f__UBA5760;g__;s__	Bacteria		Chloroflexi	Dehalococcoidia
Co_bin211	1.57921	1817	65.69	8.96	40		d__Bacteria;p__Acidobacteriota;c__UBA6911;o__;f__;g__;s__	Bacteria		Acidobacteria
Co_bin212	3.95985	3940	86.81	5.31	37.5		d__Bacteria;p__Latescibacterota;c__Latescibacteria_A;o__4484-107;f__4484-107;g__4484-107;s__	Bacteria		Candidatus Latescibacteria
Co_bin213	3.47925	3349	82.47	2.71	11.11		d__Bacteria;p__Planctomycetota;c__Brocadiae;o__;f__;g__;s__	Bacteria		Planctomycetes
Co_bin214	1.31937	1620	88.17	3.26	100		d__Archaea;p__Thermoplasmatota;c__E2;o__DHVEG-1;f__DHVEG-1;g__;s__	Archaea	Euryarchaeota	Euryarchaeota	Thermoplasmata	Thermoplasmatales
Co_bin215	1.02717	1406	53.79	3.96	25		d__Bacteria;p__Chloroflexota;c__Dehalococcoidia;o__Dehalococcoidales;f__UBA5760;g__;s__	Bacteria		Chloroflexi	Dehalococcoidia
Co_bin216	0.647672	821	71.03	0.93	0	Archaea;Nanoarchaeaeota;Woesearchaeia	d__Archaea;p__Nanoarchaeota;c__Nanoarchaeia;o__Pacearchaeales;f__UBA284;g__;s__	Archaea	DPANN group	Candidatus Pacearchaeota
Co_bin217	0.808887	920	69.51	2.15	100		d__Bacteria;p__Chloroflexota;c__Dehalococcoidia;o__GIF9;f__AB-539-J10;g__RBG-13-51-36;s__	Bacteria		Chloroflexi	Dehalococcoidia
Co_bin218	1.32108	1584	53.62	6.9	50		d__Bacteria;p__Campylobacterota;c__Campylobacteria;o__Campylobacterales;f__Sulfurovaceae;g__Sulfurovum;s__	Bacteria		Proteobacteria	Epsilonproteobacteria	Campylobacterales	Helicobacteraceae
Co_bin219	1.53973	1869	88.53	8.72	73.68		d__Bacteria;p__Actinobacteriota;c__;o__;f__;g__;s__	Bacteria		Actinobacteria
Co_bin22	1.42827	1465	92.54	0.99	0	Bacteria;Chloroflexi;Dehalococcoidia;GIF9;AB-539-J10;	d__Bacteria;p__Chloroflexota;c__Dehalococcoidia;o__GIF9;f__AB-539-J10;g__CG2-30-46-19;s__	Bacteria		Chloroflexi	Dehalococcoidia
Co_bin221	2.21416	2263	85.55	2.35	57.14		d__Bacteria;p__Desulfobacterota;c__Syntrophobacteria;o__BM002;f__BM002;g__BM002;s__	Bacteria		Proteobacteria	Deltaproteobacteria	Syntrophobacterales
Co_bin222	1.47086	1739	90.52	1.63	33.33		d__Archaea;p__Halobacterota;c__Syntrophoarchaeia;o__ANME-1;f__ANME-1;g__;s__	Archaea	Euryarchaeota	Euryarchaeota	Methanomicrobia	ANME-1 cluster
Co_bin223	2.58997	3122	85.44	8.78	0		d__Bacteria;p__Aerophobota;c__Aerophobia;o__Aerophobales;f__;g__;s__	Bacteria		Candidatus Aerophobetes
Co_bin224	1.18006	1411	77.7	5.12	66.67		d__Bacteria;p__Aerophobota;c__Aerophobia;o__Aerophobales;f__;g__;s__	Bacteria		Candidatus Aerophobetes
Co_bin225	0.677277	999	53.01	8.41	64.29		d__Archaea;p__Crenarchaeota;c__Nitrososphaeria;o__Nitrososphaerales;f__Nitrosopumilaceae;g__;s__	Archaea	TACK group	Thaumarchaeota	Incertae sedis	Nitrosopumilales	Nitrosopumilaceae
Co_bin226	1.53909	1678	64.1	0.07	0		d__Bacteria;p__Planctomycetota;c__Phycisphaerae;o__SG8-4;f__SG8-4;g__SG8-4;s__	Bacteria		Planctomycetes
Co_bin228	1.2281	1517	51.87	0.46	0		d__Bacteria;p__Chloroflexota;c__Anaerolineae;o__UBA7937;f__;g__;s__	Bacteria		Chloroflexi	Anaerolineales
Co_bin230	1.16085	1356	83.89	3.18	25		d__Bacteria;p__Actinobacteriota;c__UBA1414;o__UBA1414;f__UBA1414;g__;s__	Bacteria		Actinobacteria
Co_bin231	1.0074	1225	72.44	3.47	100		d__Bacteria;p__Chloroflexota;c__Dehalococcoidia;o__GIF9;f__AB-539-J10;g__RBG-13-51-36;s__	Bacteria		Chloroflexi	Dehalococcoidia
Co_bin232	2.30729	2550	73.59	3.59	57.14		d__Bacteria;p__Bacteroidota;c__Bacteroidia;o__Bacteroidales;f__vadinHA17;g__;s__	Bacteria		Bacteroidetes
Co_bin234	2.07826	2483	60.33	7.76	8.7		d__Bacteria;p__Chloroflexota;c__Anaerolineae;o__;f__;g__;s__	Bacteria		Chloroflexi	Anaerolineales
Co_bin235	4.09243	4790	63.14	5.21	28.57		d__Archaea;p__Asgardarchaeota;c__Lokiarchaeia;o__CR-4;f__;g__;s__	Archaea	Asgard group	Candidatus Lokiarchaeota
Co_bin238	2.74174	2996	73.3	2.97	60		d__Bacteria;p__Planctomycetota;c__Brocadiae;o__;f__;g__;s__	Bacteria		Planctomycetes
Co_bin24	1.88093	1886	89.62	1.69	0		d__Bacteria;p__Firmicutes_D;c__Dethiobacteria;o__DTU022;f__DTU022;g__UBA993;s__	Bacteria		Firmicutes
Co_bin240	1.23083	1585	63.5	8.36	0		d__Bacteria;p__Chloroflexota;c__Dehalococcoidia;o__Dehalococcoidales;f__UBA5760;g__;s__	Bacteria		Chloroflexi	Dehalococcoidia
Co_bin241	3.82195	4607	54.54	6.15	30.77		d__Archaea;p__Asgardarchaeota;c__Lokiarchaeia;o__CR-4;f__;g__;s__	Archaea	Asgard group	Candidatus Lokiarchaeota
Co_bin242	1.7832	2622	53.81	8.75	7.14		d__Bacteria;p__Chloroflexota;c__Dehalococcoidia;o__GIF9;f__AB-539-J10;g__RBG-13-51-36;s__	Bacteria		Chloroflexi	Dehalococcoidia
Co_bin243	0.841792	1045	53.61	0.81	66.67		d__Bacteria;p__GCA-001730085;c__;o__;f__;g__;s__	Bacteria		unknown-1
Co_bin245	1.16369	1268	57.11	0.79	20		d__Bacteria;p__Desulfobacterota;c__Desulfobacteria;o__C00003060;f__C00003106;g__;s__	Bacteria		Proteobacteria	Deltaproteobacteria	Desulfobacterales
Co_bin246	0.750269	986	70.17	5.56	11.76		d__Bacteria;p__Chloroflexota;c__Dehalococcoidia;o__Dehalococcoidales;f__UBA5760;g__;s__	Bacteria		Chloroflexi	Dehalococcoidia
Co_bin247	2.3834	2487	74.27	5.49	83.33		d__Bacteria;p__Cloacimonadota;c__Cloacimonadia;o__Cloacimonadales;f__TCS61;g__;s__	Bacteria		Candidatus Cloacimonetes
Co_bin248	2.04787	2270	58.04	1.93	75		d__Bacteria;p__Planctomycetota;c__Planctomycetes;o__Pirellulales;f__UBA11386;g__;s__	Bacteria		Planctomycetes
Co_bin249	2.1196	2506	52.53	6.54	60		d__Archaea;p__Asgardarchaeota;c__Lokiarchaeia;o__CR-4;f__;g__;s__	Archaea	Asgard group	Candidatus Lokiarchaeota
Co_bin250	2.15255	2542	59.07	7.02	42.86		d__Bacteria;p__Chloroflexota;c__Anaerolineae;o__Anaerolineales;f__UBA4823_A;g__9FT-COMBO-55-16;s__	Bacteria		Chloroflexi	Anaerolineales
Co_bin251	1.39737	1690	92.46	7.37	80		d__Bacteria;p__Actinobacteriota;c__UBA1414;o__UBA1414;f__UBA1414;g__;s__	Bacteria		Actinobacteria
Co_bin252	2.37965	2609	68.56	2.11	0		d__Bacteria;p__Armatimonadota;c__UBA5377;o__UBA5377;f__UBA11051;g__;s__	Bacteria		Armatimonadetes
Co_bin254	1.39739	1650	63.24	1.82	50		d__Bacteria;p__Chloroflexota;c__Anaerolineae;o__Anaerolineales;f__UBA11858;g__;s__	Bacteria		Chloroflexi	Anaerolineales
Co_bin256	3.9159	4123	66.55	3.08	100		d__Bacteria;p__Planctomycetota;c__Phycisphaerae;o__SG8-4;f__SG8-4;g__SG8-4;s__	Bacteria		Planctomycetes
Co_bin259	1.90659	2202	54.17	3.64	75		d__Bacteria;p__Chloroflexota;c__Anaerolineae;o__Anaerolineales;f__UBA4823_A;g__9FT-COMBO-55-16;s__	Bacteria		Chloroflexi	Anaerolineales
Co_bin260	1.16646	1454	70.59	1.41	50		d__Archaea;p__Halobacterota;c__Methanomicrobia;o__Methanomicrobiales;f__Methanomicrobiaceae;g__;s__	Archaea	Euryarchaeota	Euryarchaeota	Methanomicrobia	Methanomicrobiales	Methanomicrobiaceae
Co_bin262	1.7062	1965	61.03	1.36	0		d__Bacteria;p__Chloroflexota;c__Anaerolineae;o__Anaerolineales;f__UBA11858;g__;s__	Bacteria		Chloroflexi	Anaerolineales
Co_bin263	2.95397	3310	74.85	5.45	55.56		d__Archaea;p__Asgardarchaeota;c__Lokiarchaeia;o__CR-4;f__;g__;s__	Archaea	Asgard group	Candidatus Lokiarchaeota
Co_bin265	2.28239	2690	59.83	1.88	20		d__Bacteria;p__Bacteroidota;c__Bacteroidia;o__Bacteroidales;f__;g__;s__	Bacteria		Bacteroidetes
Co_bin266	0.754558	886	86.21	0.99	100		d__Bacteria;p__Chloroflexota;c__Dehalococcoidia;o__GIF9;f__;g__;s__	Bacteria		Chloroflexi	Dehalococcoidia
Co_bin267	1.22236	1587	91.73	3.48	66.67		d__Archaea;p__Halobacterota;c__Methanomicrobia;o__Methanomicrobiales;f__Methanocullaceae;g__UBA207;s__UBA207 sp002503135	Archaea	Euryarchaeota	Euryarchaeota	Methanomicrobia	Methanomicrobiales	Methanomicrobiaceae
Co_bin269	1.40989	1749	53.95	3.27	50		d__Bacteria;p__Armatimonadota;c__;o__;f__;g__;s__	Bacteria		Armatimonadetes
Co_bin271	1.08753	1364	52.87	0.9	100		d__Bacteria;p__Nitrospinota;c__2-12-FULL-45-22;o__;f__;g__;s__	Bacteria		Nitrospinae
Co_bin272	0.656279	785	59.18	0.9	100	Bacteria;Aerophobetes;	d__Bacteria;p__Aerophobota;c__Aerophobia;o__Aerophobales;f__;g__;s__	Bacteria		Candidatus Aerophobetes
Co_bin273	2.12395	2568	74.39	5.75	33.33		d__Bacteria;p__Desulfobacterota;c__Desulfobacteria;o__Desulfatiglandales;f__NaphS2;g__4484-190-2;s__	Bacteria		Proteobacteria	Deltaproteobacteria	Desulfobacterales
Co_bin275	1.35585	1466	59.17	1.04	100		d__Bacteria;p__Desulfobacterota;c__Desulfobacteria;o__Desulfobacterales;f__BuS5;g__;s__	Bacteria		Proteobacteria	Deltaproteobacteria	Desulfobacterales
Co_bin276	2.6108	2807	69.09	0	0		d__Bacteria;p__Chloroflexota;c__Anaerolineae;o__Anaerolineales;f__UBA4823_A;g__;s__	Bacteria		Chloroflexi	Anaerolineales
Co_bin277	3.11424	3421	74.41	4.35	12.5		d__Archaea;p__Asgardarchaeota;c__Heimdallarchaeia;o__UBA460;f__UBA460;g__;s__	Archaea	Asgard group	Candidatus Heimdallarchaeota
Co_bin279	3.7722	3632	88.19	1.14	0		d__Bacteria;p__Planctomycetota;c__Phycisphaerae;o__UBA1845;f__UBA1845;g__;s__	Bacteria		Planctomycetes
Co_bin280	0.499071	696	52.57	0.99	0		d__Bacteria;p__Chloroflexota;c__Dehalococcoidia;o__UBA2247;f__;g__;s__	Bacteria		Chloroflexi	Dehalococcoidia
Co_bin281	1.34401	1594	75.3	4.02	71.43		d__Bacteria;p__Ratteibacteria;c__UBA8468;o__UBA8468;f__;g__;s__	Bacteria		unknown-2
Co_bin282	0.933926	1174	53.81	8.01	10		d__Bacteria;p__Chloroflexota;c__Dehalococcoidia;o__Dehalococcoidales;f__RBG-16-60-22;g__;s__	Bacteria		Chloroflexi	Dehalococcoidia
Co_bin283	1.31572	1887	81.55	7.28	66.67		d__Archaea;p__Crenarchaeota;c__Nitrososphaeria;o__Nitrososphaerales;f__Nitrosopumilaceae;g__;s__	Archaea	TACK group	Thaumarchaeota	Incertae sedis	Nitrosopumilales	Nitrosopumilaceae
Co_bin287	2.26547	2216	58.26	7.73	83.33		d__Bacteria;p__Planctomycetota;c__Planctomycetes;o__Pirellulales;f__UBA1268;g__UBA1268;s__	Bacteria		Planctomycetes
Co_bin288	3.38161	3361	55.82	4.63	28.57		d__Bacteria;p__Armatimonadota;c__UBA5377;o__UBA5377;f__UBA5352;g__;s__	Bacteria		Armatimonadetes
Co_bin289	1.66328	1732	93.53	0	0	Bacteria;Chloroflexi;Dehalococcoidia;DscP2;	d__Bacteria;p__Chloroflexota;c__Dehalococcoidia;o__UBA2777;f__RBG-13-53-26;g__;s__	Bacteria		Chloroflexi	Dehalococcoidia
Co_bin290	2.80632	2988	81.11	7.19	15		d__Bacteria;p__Desulfobacterota;c__Desulfobacteria;o__C00003060;f__C00003060;g__;s__	Bacteria		Proteobacteria	Deltaproteobacteria	Desulfobacterales
Co_bin3	0.955988	1006	83.9	0	0		d__Bacteria;p__Bipolaricaulota;c__Bipolaricaulia;o__UBA7950;f__UBA7950;g__UBA9294;s__	Bacteria		Candidatus Bipolaricaulota
Co_bin30	5.613	4991	93.1	0.57	0		d__Bacteria;p__Planctomycetota;c__Planctomycetes;o__Pirellulales;f__UBA11386;g__;s__	Bacteria		Planctomycetes
Co_bin304	1.23604	1272	51.65	2.84	33.33		d__Bacteria;p__Planctomycetota;c__Brocadiae;o__Brocadiales;f__Scalinduaceae;g__;s__	Bacteria		Planctomycetes
Co_bin311	2.29881	2553	74.39	5.76	50		d__Bacteria;p__Chloroflexota;c__Anaerolineae;o__Anaerolineales;f__Anaerolineaceae;g__UBA5211;s__	Bacteria		Chloroflexi	Anaerolineales
Co_bin326	2.38452	2766	60.01	7.28	70.37		d__Bacteria;p__Desulfobacterota;c__Syntrophia;o__Syntrophales;f__;g__;s__	Bacteria		Proteobacteria	Deltaproteobacteria	Syntrophobacterales
Co_bin33	1.36196	1445	88.98	0.85	0		d__Bacteria;p__Aerophobota;c__Aerophobia;o__Aerophobales;f__Aerophobaceae;g__Aerophobus;s__	Bacteria		Candidatus Aerophobetes
Co_bin34	1.28298	1386	69.8	0.99	0		d__Bacteria;p__Patescibacteria;c__GCA-002792135;o__GCA-2792135;f__;g__;s__	Bacteria		Patescibacteria group
Co_bin39	3.72968	3577	90.13	1.36	66.67		d__Bacteria;p__Planctomycetota;c__Phycisphaerae;o__SG8-4;f__SG8-4;g__SG8-4;s__	Bacteria		Planctomycetes
Co_bin41	3.86466	3550	94.39	7.94	0	Archaea;Asgardaeota;Heimdallarchaeia	d__Archaea;p__Asgardarchaeota;c__Heimdallarchaeia;o__;f__;g__;s__	Archaea	Asgard group	Candidatus Heimdallarchaeota
Co_bin42	2.35554	2126	82.81	0	0		d__Bacteria;p__Armatimonadota;c__UBA5377;o__UBA5377;f__;g__;s__	Bacteria		Armatimonadetes
Co_bin43	2.16166	1974	86.83	1.14	0		d__Bacteria;p__Planctomycetota;c__Brocadiae;o__;f__;g__;s__	Bacteria		Planctomycetes
Co_bin44	3.65373	3648	76.32	2.34	0		d__Archaea;p__Asgardarchaeota;c__Lokiarchaeia;o__CR-4;f__;g__;s__	Archaea	Asgard group	Candidatus Lokiarchaeota
Co_bin49	1.06902	1091	82.4	3.74	60		d__Archaea;p__Crenarchaeota;c__Bathyarchaeia;o__RBG-16-48-13;f__;g__;s__	Archaea	TACK group	Candidatus Bathyarchaeota
Co_bin54	4.51962	4259	82.6	4.32	66.67		d__Bacteria;p__Armatimonadota;c__UBA5377;o__UBA5377;f__UBA5352;g__;s__	Bacteria		Armatimonadetes
Co_bin55	1.17294	1336	91.59	1.4	50		d__Archaea;p__Micrarchaeota;c__Micrarchaeia;o__UBA10214;f__UBA10214;g__;s__	Archaea	DPANN group	Candidatus Micrarchaeota
Co_bin56	1.53668	1694	95.79	4.21	0	Archaea;Crenarchaeota;Bathyarchaeia	d__Archaea;p__Crenarchaeota;c__Bathyarchaeia;o__B26-1;f__UBA233;g__AD8-1;s__	Archaea	TACK group	Candidatus Bathyarchaeota
Co_bin57	0.977486	1048	92.74	0	0	Bacteria;Chloroflexi;Dehalococcoidia;GIF9;AB-539-J10;	d__Bacteria;p__Chloroflexota;c__Dehalococcoidia;o__GIF9;f__AB-539-J10;g__UBA6803;s__	Bacteria		Chloroflexi	Dehalococcoidia
Co_bin60	3.1205	2802	87.64	1.71	0	Bacteria;Acidobacteria;Aminicenantia;Aminicenantales;	d__Bacteria;p__Acidobacteriota;c__Aminicenantia;o__Aminicenantales;f__Aminicenantaceae;g__;s__	Bacteria		Candidatus Aminicenantes
Co_bin63	1.02397	1175	83.5	3.33	40		d__Bacteria;p__Chloroflexota;c__Dehalococcoidia;o__GIF9;f__AB-539-J10;g__20-14-all-45-10;s__	Bacteria		Chloroflexi	Dehalococcoidia
Co_bin64	1.80965	2018	95.07	4.55	75		d__Bacteria;p__Planctomycetota;c__Brocadiae;o__Brocadiales;f__2-02-FULL-50-16-A;g__2-02-FULL-50-16-A;s__	Bacteria		Planctomycetes
Co_bin67	4.12554	3926	87.5	3.09	80	Bacteria;WS1;	d__Bacteria;p__Armatimonadota;c__UBA5377;o__UBA5377;f__UBA11051;g__;s__	Bacteria		Armatimonadetes
Co_bin69	1.88071	2136	85.3	1.4	100		d__Archaea;p__Asgardarchaeota;c__Lokiarchaeia;o__;f__;g__;s__	Archaea	Asgard group	unknown Asgard group
Co_bin7	4.2841	4012	84.89	5.61	0		d__Archaea;p__Asgardarchaeota;c__Lokiarchaeia;o__CR-4;f__;g__;s__	Archaea	Asgard group	Candidatus Lokiarchaeota
Co_bin71	1.15726	1301	79.83	1.98	0	Bacteria;Chloroflexi;Dehalococcoidia;GIF9;AB-539-J10;	d__Bacteria;p__Chloroflexota;c__Dehalococcoidia;o__GIF9;f__AB-539-J10;g__;s__	Bacteria		Chloroflexi	Dehalococcoidia
Co_bin72	0.862856	918	50.41	0	0		d__Archaea;p__Thermoplasmatota;c__E2;o__DHVEG-1;f__DHVEG-1;g__;s__	Archaea	Euryarchaeota	Euryarchaeota	Thermoplasmata	Thermoplasmatales
Co_bin74	1.88637	1859	90.18	0	0	Bacteria;Caldiserica;Caldisericia;Caldisericales;Caldisericaceae;Caldisericum;	d__Bacteria;p__Caldisericota;c__Caldisericia;o__Caldisericales;f__Caldisericaceae;g__UBA646;s__UBA646 sp002299965	Bacteria		Caldiserica
Co_bin75	0.718945	787	63.37	0.99	0		d__Bacteria;p__Chloroflexota;c__Dehalococcoidia;o__GIF9;f__AB-539-J10;g__;s__	Bacteria		Chloroflexi	Dehalococcoidia
Co_bin8	3.4349	3292	92.24	1.75	66.67		d__Bacteria;p__Zixibacteria;c__MSB-5A5;o__GN15;f__FEB-12;g__;s__	Bacteria		candidate division Zixibacteria
Co_bin80	3.39777	3373	97.63	0.97	0		d__Bacteria;p__Desulfobacterota;c__Desulfobacteria;o__Desulfobacterales;f__Desulfobacteraceae;g__Desulfobacula;s__	Bacteria		Proteobacteria	Deltaproteobacteria	Desulfobacterales
Co_bin86	0.613162	631	66.46	0	0		d__Bacteria;p__Aerophobota;c__Aerophobia;o__Aerophobales;f__;g__;s__	Bacteria		Candidatus Aerophobetes
Co_bin88	1.17576	1347	87.87	0.99	0		d__Bacteria;p__Chloroflexota;c__Dehalococcoidia;o__Dehalococcoidales;f__UBA5760;g__;s__	Bacteria		Chloroflexi	Dehalococcoidia
Co_bin89	1.29924	1404	80.17	0.33	0		d__Bacteria;p__Chloroflexota;c__Dehalococcoidia;o__GIF9;f__AB-539-J10;g__20-14-all-45-10;s__	Bacteria		Chloroflexi	Dehalococcoidia
Co_bin93	1.80577	2009	80.45	3.18	25		d__Bacteria;p__Actinobacteriota;c__UBA1414;o__UBA1414;f__UBA1414;g__;s__	Bacteria		Actinobacteria
Co_bin96	1.9983	2044	50.51	4.6	0		d__Bacteria;p__Planctomycetota;c__Planctomycetes;o__Pirellulales;f__UBA7805;g__;s__	Bacteria		Planctomycetes
Co_bin97	2.43374	2043	75.57	0.38	0		d__Bacteria;p__Planctomycetota;c__Phycisphaerae;o__SG8-4;f__SG8-4;g__;s__	Bacteria		Planctomycetes
S1_bin1	1.16987	1402	57.39	0.26	0		d__Bacteria;p__;c__;o__;f__;g__;s__	Bacteria		Nitrospinae
S1_bin11	2.11847	2247	81.72	0.01	100		d__Bacteria;p__Proteobacteria;c__Alphaproteobacteria;o__Rhizobiales;f__Hyphomicrobiaceae;g__;s__	Bacteria		Proteobacteria	Alphaproteobacteria	Rhizobiales
S1_bin12	2.15187	2262	80.93	4.42	13.04		d__Bacteria;p__Proteobacteria;c__Gammaproteobacteria;o__GCA-2729495;f__GCA-2729495;g__;s__	Bacteria		Proteobacteria	Gammaproteobacteria
S1_bin15	1.49689	1694	82.52	3.42	16.67		d__Bacteria;p__Actinobacteriota;c__Acidimicrobiia;o__UBA5794;f__UBA5794;g__;s__	Bacteria		Actinobacteria
S1_bin16	1.72484	1869	58.06	1.35	27.27		d__Bacteria;p__Proteobacteria;c__Gammaproteobacteria;o__Woeseiales;f__Woeseiaceae;g__;s__	Bacteria		Proteobacteria	Gammaproteobacteria
S1_bin2	1.77749	1785	88.35	1.14	0		d__Bacteria;p__Planctomycetota;c__Brocadiae;o__Brocadiales;f__2-02-FULL-50-16-A;g__2-02-FULL-50-16-A;s__	Bacteria		Planctomycetes
S1_bin3	1.95928	2019	79.17	1.42	22.22		d__Bacteria;p__Proteobacteria;c__Gammaproteobacteria;o__SZUA-229;f__SZUA-229;g__;s__	Bacteria		Proteobacteria	Gammaproteobacteria
S1_bin4	1.27073	1605	50.38	5.36	22.22		d__Bacteria;p__Actinobacteriota;c__Acidimicrobiia;o__UBA5794;f__ZC4RG35;g__SZUA-217;s__	Bacteria		Actinobacteria
S1_bin5	1.50526	1804	56.95	0.36	50		d__Bacteria;p__Chloroflexota;c__Anaerolineae;o__Anaerolineales;f__;g__;s__	Bacteria		Chloroflexi	Anaerolineales
S1_bin6	1.71322	1849	88.91	0.83	100		d__Bacteria;p__Proteobacteria;c__Gammaproteobacteria;o__Burkholderiales;f__Nitrosomonadaceae;g__GCA-2721545;s__GCA-2721545 sp003230615	Bacteria		Proteobacteria	Betaproteobacteria	Nitrosomonadales
S1_bin7	1.98534	2084	65.95	0.85	0		d__Bacteria;p__Acidobacteriota;c__UBA6911;o__;f__;g__;s__	Bacteria		Acidobacteria
S1_bin8	1.75991	2046	84.03	1.89	16.67		d__Bacteria;p__Dadabacteria;c__UBA1144;o__;f__;g__;s__	Bacteria		Candidatus Dadabacteria
S1_bin9	2.41178	2535	95.63	4.27	0		d__Bacteria;p__Methylomirabilota;c__Methylomirabilia;o__Methylomirabilales;f__CSP1-5;g__;s__	Bacteria		candidate division NC10
S2_bin1	1.17911	1470	70.37	0	0		d__Bacteria;p__Chloroflexota;c__Dehalococcoidia;o__;f__;g__;s__	Bacteria		Chloroflexi	Dehalococcoidia
S2_bin10	1.90225	1969	81.09	0	0		d__Bacteria;p__Fermentibacterota;c__Fermentibacteria;o__Fermentibacterales;f__Fermentibacteraceae;g__;s__	Bacteria		Candidatus Fermentibacteria
S2_bin11	2.68976	2506	85.65	3.4	100	Bacteria;Latescibacteria;Latescibacteria;Latescibacterales;Latescibacteraceae;	d__Bacteria;p__;c__;o__;f__;g__;s__	Bacteria		unknown-4
S2_bin12	2.36657	2622	70	1.09	0		d__Bacteria;p__Chloroflexota;c__Anaerolineae;o__Anaerolineales;f__UBA11858;g__UBA11858;s__	Bacteria		Chloroflexi	Anaerolineales
S2_bin13	4.12372	3505	92.24	2.2	50		d__Bacteria;p__Calditrichota;c__Calditrichia;o__Calditrichales;f__;g__;s__	Bacteria		Calditrichaeota
S2_bin14	1.39707	1438	84.7	0	0		d__Bacteria;p__Chloroflexota;c__Dehalococcoidia;o__SM23-28-2;f__SM23-28-2;g__SM23-28-2;s__	Bacteria		Chloroflexi	Dehalococcoidia
S2_bin15	1.99331	2012	56.97	2	0		d__Bacteria;p__Chloroflexota;c__Anaerolineae;o__Anaerolineales;f__UBA4823_A;g__9FT-COMBO-55-16;s__	Bacteria		Chloroflexi	Anaerolineales
S2_bin16	5.33993	5323	82.87	6.07	0		d__Archaea;p__Asgardarchaeota;c__Lokiarchaeia;o__CR-4;f__;g__;s__	Archaea	Asgard group	Candidatus Lokiarchaeota
S2_bin17	2.86865	2697	86.37	3.85	80	Bacteria;Latescibacteria;Latescibacteria;Latescibacterales;Latescibacteraceae;	d__Bacteria;p__Krumholzibacteriota;c__Krumholzibacteria;o__SSS58A;f__;g__;s__	Bacteria		Candidatus Krumholzibacteriota
S2_bin18	2.50441	2450	88.7	2.11	28.57		d__Bacteria;p__Fermentibacterota;c__Fermentibacteria;o__Fermentibacterales;f__Fermentibacteraceae;g__Aegiribacteria;s__	Bacteria		Candidatus Fermentibacteria
S2_bin19	2.54293	3787	50.62	5.58	0		d__Archaea;p__Asgardarchaeota;c__Lokiarchaeia;o__Thorarchaeales;f__Thorarchaeaceae;g__MP8T-1;s__	Archaea	Asgard group	Candidatus Thorarchaeota
S2_bin2	4.25662	3885	84.18	1.34	0		d__Bacteria;p__Bacteroidota;c__Bacteroidia;o__Bacteroidales;f__vadinHA17;g__;s__	Bacteria		Bacteroidetes
S2_bin20	4.33446	4044	86.85	1.1	0	Bacteria;Chloroflexi;Anaerolineae;MSB-5B2;	d__Bacteria;p__Chloroflexota;c__Anaerolineae;o__UBA7937;f__;g__;s__	Bacteria		Chloroflexi	Anaerolineales
S2_bin21	0.955193	972	68.51	0	0		d__Bacteria;p__Chloroflexota;c__Dehalococcoidia;o__;f__;g__;s__	Bacteria		Chloroflexi	Dehalococcoidia
S2_bin22	2.13042	2137	76.86	2.23	52.94		d__Bacteria;p__Proteobacteria;c__Gammaproteobacteria;o__SZUA-229;f__SZUA-229;g__GCA-2746365;s__	Bacteria		Proteobacteria	Gammaproteobacteria
S2_bin23	2.36622	2829	52.45	9.31	0		d__Bacteria;p__Planctomycetota;c__SZUA-567;o__;f__;g__;s__	Bacteria		Planctomycetes
S2_bin24	2.86768	2976	76.94	3.82	22.22	Bacteria;Proteobacteria;Deltaproteobacteria;Desulfobacterales;Desulfobacteraceae;uncultured;	d__Bacteria;p__Desulfobacterota;c__Desulfobacteria;o__Desulfobacterales;f__BuS5;g__S5133MH16;s__	Bacteria		Proteobacteria	Deltaproteobacteria	Desulfobacterales
S2_bin25	2.48435	2825	80.19	2.68	57.14		d__Bacteria;p__Proteobacteria;c__Alphaproteobacteria;o__Rhodobacterales;f__Rhodobacteraceae;g__UBA3077;s__	Bacteria		Proteobacteria	Alphaproteobacteria	Rhodobacterales
S2_bin26	3.10757	3130	86.22	0.56	100		d__Bacteria;p__WOR-3;c__WOR-3;o__SM23-42;f__SM23-42;g__;s__	Bacteria		candidate division WOR-3
S2_bin27	1.62102	1679	55.19	2.97	66.67		d__Bacteria;p__Chloroflexota;c__Dehalococcoidia;o__GIF9;f__AB-539-J10;g__RBG-13-51-36;s__	Bacteria		Chloroflexi	Dehalococcoidia
S2_bin28	2.99623	3092	88.67	4.16	20		d__Bacteria;p__Desulfobacterota;c__Syntrophorhabdia;o__;f__;g__;s__	Bacteria		Proteobacteria	Deltaproteobacteria
S2_bin29	0.976843	1400	56.03	5.88	0		d__Bacteria;p__Aerophobota;c__Aerophobia;o__Aerophobales;f__;g__;s__	Bacteria		Candidatus Aerophobetes
S2_bin30	2.3816	2355	81.49	2.99	0		d__Bacteria;p__Acidobacteriota;c__Aminicenantia;o__Aminicenantales;f__Aminicenantaceae;g__;s__	Bacteria		Candidatus Aminicenantes
S2_bin31	0.948448	1083	50.8	3.07	44.44		d__Bacteria;p__Campylobacterota;c__Campylobacteria;o__Campylobacterales;f__Sulfurovaceae;g__Sulfurovum;s__	Bacteria		Proteobacteria	Epsilonproteobacteria	Campylobacterales	Helicobacteraceae
S2_bin32	3.60236	3194	86.85	6.61	0	Bacteria;Chloroflexi;Anaerolineae;ADurb.Bin180;	d__Bacteria;p__Chloroflexota;c__Anaerolineae;o__UBA2200;f__UBA2200;g__;s__	Bacteria		Chloroflexi	Anaerolineales
S2_bin33	1.13309	1180	83.74	0	0		d__Bacteria;p__Chloroflexota;c__Dehalococcoidia;o__GIF9;f__AB-539-J10;g__RBG-13-51-36;s__	Bacteria		Chloroflexi	Dehalococcoidia
S2_bin34	3.87214	3729	68.69	0.65	0		d__Bacteria;p__Desulfobacterota;c__Desulfobacteria;o__Desulfobacterales;f__;g__;s__	Bacteria		Proteobacteria	Deltaproteobacteria	Desulfobacterales
S2_bin35	2.01192	2635	50.07	7.86	0		d__Bacteria;p__Krumholzibacteriota;c__Krumholzibacteria;o__SSS58A;f__SSS58A;g__;s__	Bacteria		Candidatus Krumholzibacteriota
S2_bin36	2.75273	2948	79.24	5.56	0		d__Bacteria;p__Chloroflexota;c__Anaerolineae;o__Anaerolineales;f__;g__;s__	Bacteria		Chloroflexi	Anaerolineales
S2_bin38	2.00082	2082	75.23	4.55	20		d__Bacteria;p__Chloroflexota;c__Anaerolineae;o__Anaerolineales;f__UBA11858;g__;s__	Bacteria		Chloroflexi	Anaerolineales
S2_bin39	1.81485	2055	67.73	2.67	40		d__Bacteria;p__Acidobacteriota;c__Aminicenantia;o__UBA2199;f__UBA2199;g__;s__	Bacteria		Candidatus Aminicenantes
S2_bin4	1.89515	2137	55.03	4.55	0		d__Bacteria;p__Chloroflexota;c__Anaerolineae;o__;f__;g__;s__	Bacteria		Chloroflexi	Anaerolineales
S2_bin40	4.35475	3439	96.64	3.3	0		d__Bacteria;p__Sumerlaeota;c__Sumerlaeia;o__;f__;g__;s__	Bacteria		Candidatus Sumerlaeota
S2_bin41	2.94005	2796	83.54	1.79	0		d__Bacteria;p__Desulfobacterota;c__Desulfobulbia;o__Desulfobulbales;f__Desulfobulbaceae;g__;s__	Bacteria		Proteobacteria	Deltaproteobacteria	Desulfobacterales	Desulfobacteraceae
S2_bin42	3.79437	3275	86.09	0.57	100		d__Bacteria;p__Planctomycetota;c__Phycisphaerae;o__SG8-4;f__SG8-4;g__SG8-4;s__	Bacteria		Planctomycetes
S2_bin45	2.90553	2720	79.24	1.09	0		d__Bacteria;p__Chloroflexota;c__Anaerolineae;o__Anaerolineales;f__UBA4823;g__;s__	Bacteria		Chloroflexi	Anaerolineales
S2_bin46	1.51027	1745	82.84	2.48	100		d__Bacteria;p__Chloroflexota;c__Dehalococcoidia;o__Dehalococcoidales;f__RBG-16-60-22;g__;s__	Bacteria		Chloroflexi	Dehalococcoidia
S2_bin48	2.45954	2589	85.17	2.2	50		d__Bacteria;p__WOR-3;c__WOR-3;o__SM23-42;f__SM23-42;g__DG-78;s__	Bacteria		candidate division WOR-3
S2_bin49	3.07001	2996	97.25	1.28	0		d__Bacteria;p__RBG-13-66-14;c__;o__;f__;g__;s__	Bacteria		Candidatus Coatesbacteria
S2_bin50	1.53965	1914	76.25	4.69	33.33		d__Archaea;p__Crenarchaeota;c__Bathyarchaeia;o__TCS64;f__TCS64;g__GCA-2726865;s__	Archaea	TACK group	Candidatus Bathyarchaeota
S2_bin51	3.22779	3414	90.65	1.4	0	Archaea;Asgardaeota;Heimdallarchaeia	d__Archaea;p__Asgardarchaeota;c__Heimdallarchaeia;o__UBA460;f__UBA460;g__UBA460;s__	Archaea	Asgard group	Candidatus Heimdallarchaeota
S2_bin52	3.09995	3243	78.52	4.32	0		d__Bacteria;p__Acidobacteriota;c__Aminicenantia;o__Aminicenantales;f__Aminicenantaceae;g__;s__	Bacteria		Candidatus Aminicenantes
S2_bin53	2.47618	2314	97.06	1.29	50		d__Bacteria;p__Desulfuromonadota;c__Desulfuromonadia;o__Desulfuromonadales;f__Pelobacteraceae_A;g__SFB93;s__	Bacteria		Proteobacteria	Deltaproteobacteria	Desulfuromonadales
S2_bin54	2.67178	2544	87.69	2.05	20		d__Bacteria;p__Bacteroidota;c__Bacteroidia;o__Flavobacteriales;f__Flavobacteriaceae;g__;s__	Bacteria		Bacteroidetes	Flavobacteriia
S2_bin55	1.21018	1275	75.08	3.39	0		d__Bacteria;p__Aerophobota;c__Aerophobia;o__Aerophobales;f__;g__;s__	Bacteria		Candidatus Aerophobetes
S2_bin56	2.3083	2410	71.75	3.46	43.75		d__Bacteria;p__Proteobacteria;c__Gammaproteobacteria;o__Thiohalomonadales;f__SZUA-152;g__SZUA-152;s__	Bacteria		Proteobacteria	Gammaproteobacteria
S2_bin57	1.78268	2257	58.79	5.6	0		d__Bacteria;p__UBP3;c__UBA1439;o__;f__;g__;s__	Bacteria		UBP3
S2_bin6	1.98807	2206	88.31	1.24	50		d__Bacteria;p__Campylobacterota;c__Campylobacteria;o__Campylobacterales;f__Sulfurimonadaceae;g__;s__	Bacteria		Proteobacteria	Epsilonproteobacteria	Campylobacterales	Helicobacteraceae
S2_bin60	3.63517	4688	64.25	9.08	27.78		d__Bacteria;p__Desulfobacterota;c__Desulfobacteria;o__Desulfobacterales;f__UBA2156;g__;s__	Bacteria		Proteobacteria	Deltaproteobacteria	Desulfobacterales
S2_bin61	2.94321	3738	62.94	9.22	20		d__Bacteria;p__Chloroflexota;c__Anaerolineae;o__Promineofilales;f__UBA4811;g__;s__	Bacteria		Chloroflexi	Anaerolineales
S2_bin63	2.09058	2564	56.84	0.65	50		d__Bacteria;p__AABM5-125-24;c__;o__;f__;g__;s__	Bacteria		unknown-3
S2_bin7	2.67685	2465	87.24	2	0		d__Bacteria;p__Chloroflexota;c__Anaerolineae;o__Anaerolineales;f__UBA4823_A;g__9FT-COMBO-55-16;s__	Bacteria		Chloroflexi	Anaerolineales
S2_bin8	1.87171	2216	88.32	1.87	33.33		d__Archaea;p__Crenarchaeota;c__Bathyarchaeia;o__TCS64;f__TCS64;g__RBG-16-57-9;s__	Archaea	TACK group	Candidatus Bathyarchaeota
S2_bin9	1.43911	1497	92.15	0	0	Bacteria;Chloroflexi;Dehalococcoidia;GIF9;AB-539-J10;SCGC-AB-539-J10;	d__Bacteria;p__Chloroflexota;c__Dehalococcoidia;o__GIF9;f__AB-539-J10;g__RBG-13-51-36;s__	Bacteria		Chloroflexi	Dehalococcoidia
S3_bin1	0.556673	685	54.49	1.4	100		d__Bacteria;p__Caldatribacteriota;c__JS1;o__SB-45;f__34-128;g__34-128;s__	Bacteria		Atribacteria
S3_bin10	0.809645	999	72.7	0.5	0		d__Bacteria;p__Chloroflexota;c__Dehalococcoidia;o__Dehalococcoidales;f__UBA5760;g__;s__	Bacteria		Chloroflexi	Dehalococcoidia
S3_bin12	2.56636	2799	85.92	1.63	0	Archaea;Euryarchaeota;Methanomicrobia;ANME-1;ANME-1a	d__Archaea;p__Halobacterota;c__Syntrophoarchaeia;o__ANME-1;f__ANME-1;g__;s__	Archaea	Euryarchaeota	Euryarchaeota	Methanomicrobia	ANME-1 cluster
S3_bin15	2.57405	2684	82.02	3.3	33.33		d__Bacteria;p__Zixibacteria;c__MSB-5A5;o__GN15;f__FEB-12;g__;s__	Bacteria		candidate division Zixibacteria
S3_bin16	2.8337	2644	91.39	1.2	0	Bacteria;TA06;	d__Bacteria;p__WOR-3;c__WOR-3;o__UBA2258;f__UBA2258;g__UBA3079;s__	Bacteria		candidate division WOR-3
S3_bin19	1.50403	1599	52.17	6.78	100		d__Bacteria;p__Bipolaricaulota;c__Bipolaricaulia;o__UBA7950;f__UBA7950;g__UBA9294;s__	Bacteria		Candidatus Bipolaricaulota
S3_bin2	2.37141	2558	70.77	0.55	0		d__Bacteria;p__;c__;o__;f__;g__;s__	Bacteria		unknown-4
S3_bin21	4.70099	4266	89.24	2.81	0		d__Bacteria;p__Chloroflexota;c__Anaerolineae;o__;f__;g__;s__	Bacteria		Chloroflexi	Anaerolineales
S3_bin22	2.33272	1906	97.8	1.1	0	Bacteria;Actinobacteria;Actinobacteria;Micromonosporales;Micromonosporaceae;Actinoplanes;	d__Bacteria;p__UBP14;c__UBA6098;o__UBA6098;f__;g__;s__	Bacteria		UBP14
S3_bin24	2.73591	3899	52.18	6.58	0		d__Bacteria;p__Patescibacteria;c__Paceibacteria;o__Portnoybacterales;f__UBA2143;g__;s__	Bacteria		Patescibacteria group
S3_bin26	2.09938	1835	73.44	0.54	0		d__Bacteria;p__Bacteroidota;c__Bacteroidia;o__Bacteroidales;f__vadinHA17;g__;s__	Bacteria		Bacteroidetes
S3_bin3	3.14513	2750	96.52	0	0		d__Bacteria;p__Planctomycetota;c__Phycisphaerae;o__SM23-33;f__SM23-33;g__;s__	Bacteria		Planctomycetes
S3_bin30	2.05718	1873	92.99	0	0		d__Bacteria;p__Acidobacteriota;c__Aminicenantia;o__UBA2199;f__UBA2199;g__;s__	Bacteria		Candidatus Aminicenantes
S3_bin31	3.8473	3344	91.96	1.15	0	Bacteria;Planctomycetes;Planctomycetacia;Pirellulales;Pirellulaceae;uncultured;	d__Bacteria;p__Planctomycetota;c__Planctomycetes;o__Pirellulales;f__UBA11386;g__;s__	Bacteria		Planctomycetes
S3_bin32	5.12283	4078	97.73	1.14	0		d__Bacteria;p__Planctomycetota;c__Phycisphaerae;o__UBA1845;f__Fen-1342;g__;s__	Bacteria		Planctomycetes
S3_bin34	3.17583	3079	89.27	0.65	0		d__Bacteria;p__Desulfobacterota;c__Desulfobacteria;o__Desulfatiglandales;f__;g__;s__	Bacteria		Proteobacteria	Deltaproteobacteria	Desulfobacterales
S3_bin35	2.40869	2595	86.9	2.61	0		d__Archaea;p__Halobacterota;c__Syntrophoarchaeia;o__ANME-1;f__ANME-1;g__;s__	Archaea	Euryarchaeota	Euryarchaeota	Methanomicrobia	ANME-1 cluster
S3_bin36	3.88259	3681	87.26	2.2	50		d__Bacteria;p__Latescibacterota;c__Latescibacteria_A;o__4484-107;f__4484-107;g__4484-107;s__	Bacteria		Candidatus Latescibacteria
S3_bin38	0.691807	704	65.66	0	0		d__Bacteria;p__Patescibacteria;c__Paceibacteria;o__Paceibacterales;f__;g__;s__	Bacteria		Patescibacteria group
S3_bin39	3.03304	2588	98.9	0	0	Bacteria;Cloacimonetes;Cloacimonadia;MSBL2;	d__Bacteria;p__Cloacimonadota;c__Cloacimonadia;o__JGIOTU-2;f__JGIOTU-2;g__JGIOTU-2;s__	Bacteria		Candidatus Cloacimonetes
S3_bin4	2.25495	2534	85.76	1.31	0	Archaea;Euryarchaeota;Methanomicrobia;ANME-1;ANME-1a	d__Archaea;p__Halobacterota;c__Syntrophoarchaeia;o__ANME-1;f__ANME-1;g__QEXZ01;s__	Archaea	Euryarchaeota	Euryarchaeota	Methanomicrobia	ANME-1 cluster
S3_bin42	2.14807	2144	76.01	1.1	100		d__Bacteria;p__Cloacimonadota;c__Cloacimonadia;o__Cloacimonadales;f__TCS61;g__;s__	Bacteria		Candidatus Cloacimonetes
S3_bin44	0.867937	1071	50.92	4.17	50		d__Bacteria;p__Caldatribacteriota;c__JS1;o__SB-45;f__34-128;g__34-128;s__	Bacteria		Atribacteria
S3_bin5	3.76896	3778	67.99	1.31	25		d__Bacteria;p__Desulfobacterota;c__Desulfobacteria;o__Desulfatiglandales;f__NaphS2;g__4484-190-2;s__	Bacteria		Proteobacteria	Deltaproteobacteria	Desulfobacterales
S3_bin7	4.57033	4194	93.55	1.94	0		d__Bacteria;p__Desulfobacterota;c__Desulfobacteria;o__Desulfatiglandales;f__NaphS2;g__;s__	Bacteria		Proteobacteria	Deltaproteobacteria	Desulfobacterales
S3_bin8	2.912	2935	92.9	0.16	100	Bacteria;Proteobacteria;Deltaproteobacteria;Desulfobacterales;Desulfobacteraceae;SEEP-SRB1;	d__Bacteria;p__Desulfobacterota;c__Desulfobacteria;o__Desulfobacterales;f__UBA2156;g__;s__	Bacteria		Proteobacteria	Deltaproteobacteria	Desulfobacterales
S4_bin1	1.33282	1537	84.32	0.66	0		d__Archaea;p__Halobacterota;c__Methanosarcinia;o__Methanotrichales;f__Methanotrichaceae;g__UBA204;s__	Archaea	Euryarchaeota	Euryarchaeota	Methanomicrobia	Methanosarcinales	Methanosaetaceae
S4_bin12	0.868413	1171	59.23	3.88	40		d__Archaea;p__Crenarchaeota;c__Nitrososphaeria;o__Nitrososphaerales;f__Nitrosopumilaceae;g__Nitrosopumilus;s__	Archaea	TACK group	Thaumarchaeota	Incertae sedis	Nitrosopumilales	Nitrosopumilaceae
S4_bin14	2.27923	2554	81.46	0.47	0	Archaea;Asgardaeota;Lokiarchaeia	d__Archaea;p__Asgardarchaeota;c__Lokiarchaeia;o__CR-4;f__;g__;s__	Archaea	Asgard group	Candidatus Lokiarchaeota
S4_bin24	0.998768	1079	90.34	0	0		d__Bacteria;p__Chloroflexota;c__Dehalococcoidia;o__Dehalococcoidales;f__UBA5760;g__;s__	Bacteria		Chloroflexi	Dehalococcoidia
S4_bin25	2.03214	1855	82.4	3.2	20	Archaea;Euryarchaeota;Thermoplasmata;SG8-5	d__Archaea;p__Thermoplasmatota;c__Thermoplasmata;o__SG8-5;f__SG8-5;g__;s__	Archaea	Euryarchaeota	Euryarchaeota	Thermoplasmata	Methanomassiliicoccales
S4_bin26	3.01428	3129	97.88	0	0		d__Archaea;p__Halobacterota;c__Methanosarcinia;o__Methanosarcinales;f__Methanosarcinaceae;g__;s__	Archaea	Euryarchaeota	Euryarchaeota	Methanomicrobia	Methanosarcinales	Methanosarcinaceae
S4_bin27	2.05635	1704	78.76	0	0		d__Bacteria;p__Bacteroidota;c__Bacteroidia;o__Bacteroidales;f__vadinHA17;g__;s__	Bacteria		Bacteroidetes
S4_bin32	1.90653	2108	95.51	1.31	0		d__Archaea;p__Halobacterota;c__Methanosarcinia;o__Methanosarcinales;f__UBA7939;g__UBA7939;s__	Archaea	Euryarchaeota	Euryarchaeota	Methanomicrobia	Methanosarcinales	ANME-2 cluster
S4_bin35	1.43557	1556	86.63	1.98	0		d__Bacteria;p__Chloroflexota;c__Dehalococcoidia;o__GIF9;f__AB-539-J10;g__RBG-13-51-36;s__	Bacteria		Chloroflexi	Dehalococcoidia
S4_bin38	0.85888	1099	67.47	5.64	22.22		d__Archaea;p__Thermoplasmatota;c__E2;o__DHVEG-1;f__DHVEG-1;g__;s__	Archaea	Euryarchaeota	Euryarchaeota	Thermoplasmata	Thermoplasmatales
S4_bin40	2.40062	2636	83.62	2.5	16.67		d__Bacteria;p__Proteobacteria;c__Alphaproteobacteria;o__Rhizobiales;f__Hyphomicrobiaceae;g__;s__	Bacteria		Proteobacteria	Alphaproteobacteria	Rhizobiales
S4_bin41	1.5377	1728	80.23	4.39	0		d__Bacteria;p__Aerophobota;c__Aerophobia;o__Aerophobales;f__Aerophobaceae;g__Aerophobus;s__	Bacteria		Candidatus Aerophobetes
S4_bin43	0.97419	1311	69.09	4.85	83.33		d__Archaea;p__Crenarchaeota;c__Nitrososphaeria;o__Nitrososphaerales;f__Nitrosopumilaceae;g__;s__	Archaea	TACK group	Thaumarchaeota	Incertae sedis	Nitrosopumilales	Nitrosopumilaceae
S4_bin46	1.46979	1517	92.52	0	0		d__Bacteria;p__Chloroflexota;c__Dehalococcoidia;o__SZUA-161;f__;g__;s__	Bacteria		Chloroflexi	Dehalococcoidia
S4_bin47	0.75692	1077	52.1	0	0		d__Archaea;p__Crenarchaeota;c__Nitrososphaeria;o__Nitrososphaerales;f__Nitrosopumilaceae;g__;s__	Archaea	TACK group	Thaumarchaeota	Incertae sedis	Nitrosopumilales	Nitrosopumilaceae
S4_bin49	2.62522	3053	55.18	0.7	0		d__Bacteria;p__Desulfobacterota;c__Desulfobacteria;o__Desulfatiglandales;f__NaphS2;g__;s__	Bacteria		Proteobacteria	Deltaproteobacteria	Desulfobacterales
S4_bin5	1.30668	1396	69.97	1.69	0		d__Bacteria;p__Aerophobota;c__Aerophobia;o__Aerophobales;f__;g__;s__	Bacteria		Candidatus Aerophobetes
S4_bin50	0.625904	825	51.22	5.13	60		d__Bacteria;p__Caldatribacteriota;c__JS1;o__SB-45;f__34-128;g__34-128;s__	Bacteria		Atribacteria
S4_bin51	1.82068	2241	51.26	3.03	60		d__Bacteria;p__Chloroflexota;c__Anaerolineae;o__UBA7937;f__;g__;s__	Bacteria		Chloroflexi	Anaerolineales
S4_bin6	1.01286	1191	70.93	5.06	12.5		d__Bacteria;p__Chloroflexota;c__Dehalococcoidia;o__GIF9;f__AB-539-J10;g__;s__	Bacteria		Chloroflexi	Dehalococcoidia
S5_bin1	4.12218	4089	81.06	3.64	0		d__Bacteria;p__Chloroflexota;c__Anaerolineae;o__;f__;g__;s__	Bacteria		Chloroflexi	Anaerolineales
S5_bin10	3.74258	3558	78.7	2.78	0		d__Bacteria;p__Armatimonadota;c__UBA5377;o__UBA5377;f__UBA11051;g__;s__	Bacteria		Armatimonadetes
S5_bin15	2.61339	2405	94.05	1.71	0		d__Bacteria;p__Acidobacteriota;c__Aminicenantia;o__UBA2199;f__UBA2199;g__;s__	Bacteria		Candidatus Aminicenantes
S5_bin16	1.1051	1406	71.38	4.03	33.33		d__Bacteria;p__Actinobacteriota;c__;o__;f__;g__;s__	Bacteria		Actinobacteria
S5_bin17	2.80152	3143	90.33	2.61	0	Archaea;Euryarchaeota;Methanomicrobia;ANME-1;ANME-1b	d__Archaea;p__Halobacterota;c__Syntrophoarchaeia;o__ANME-1;f__ANME-1;g__;s__	Archaea	Euryarchaeota	Euryarchaeota	Methanomicrobia	ANME-1 cluster
S5_bin18	3.62939	3624	85.51	3.27	0		d__Archaea;p__Asgardarchaeota;c__Lokiarchaeia;o__Thorarchaeales;f__Thorarchaeaceae;g__MP8T-1;s__	Archaea	Asgard group	Candidatus Thorarchaeota
S5_bin2	1.22592	1391	58.01	4.06	0		d__Bacteria;p__Aerophobota;c__Aerophobia;o__Aerophobales;f__;g__;s__	Bacteria		Candidatus Aerophobetes
S5_bin21	1.34321	1442	82.18	0.99	0		d__Bacteria;p__Chloroflexota;c__Dehalococcoidia;o__GIF9;f__AB-539-J10;g__RBG-13-51-36;s__	Bacteria		Chloroflexi	Dehalococcoidia
S5_bin22	1.10645	1118	91.16	0	0	Bacteria;Chloroflexi;Dehalococcoidia;GIF9;AB-539-J10;SCGC-AB-539-J10;	d__Bacteria;p__Chloroflexota;c__Dehalococcoidia;o__GIF9;f__AB-539-J10;g__RBG-13-51-36;s__	Bacteria		Chloroflexi	Dehalococcoidia
S5_bin24	3.02493	2880	81.36	1.09	0		d__Bacteria;p__Chloroflexota;c__Anaerolineae;o__Anaerolineales;f__UBA4823;g__;s__	Bacteria		Chloroflexi	Anaerolineales
S5_bin26	1.42043	1737	65.74	8.49	56.52		d__Archaea;p__Halobacterota;c__Methanosarcinia;o__Methanosarcinales;f__UBA7939;g__UBA7939;s__	Archaea	Euryarchaeota	Euryarchaeota	Methanomicrobia	Methanosarcinales	ANME-2 cluster
S5_bin29	1.54481	1691	58.18	1.4	50	Archaea;Asgardaeota;Lokiarchaeia	d__Archaea;p__Asgardarchaeota;c__Lokiarchaeia;o__CR-4;f__;g__;s__	Archaea	Asgard group	Candidatus Lokiarchaeota
S5_bin3	1.87761	2050	85.78	0.65	0		d__Archaea;p__Halobacterota;c__Methanosarcinia;o__Methanosarcinales;f__Methanosarcinaceae;g__;s__	Archaea	Euryarchaeota	Euryarchaeota	Methanomicrobia	Methanosarcinales	Methanosarcinaceae
S5_bin34	0.620232	714	60.79	1.32	25		d__Bacteria;p__Chloroflexota;c__Dehalococcoidia;o__Dehalococcoidales;f__UBA5760;g__;s__	Bacteria		Chloroflexi	Dehalococcoidia
S5_bin35	1.79273	1904	66.74	3.23	0		d__Bacteria;p__Desulfobacterota;c__Desulfobacteria;o__Desulfobacterales;f__UBA2156;g__;s__	Bacteria		Proteobacteria	Deltaproteobacteria	Desulfobacterales
S5_bin37	0.726232	1224	53.82	5.61	0		d__Archaea;p__Nanoarchaeota;c__Nanoarchaeia;o__Pacearchaeales;f__GW2011-AR1;g__;s__	Archaea	DPANN group	Candidatus Pacearchaeota
S5_bin4	1.65349	1812	83.52	2.2	0		d__Bacteria;p__GCA-001730085;c__;o__;f__;g__;s__	Bacteria		unknown-1
S5_bin44	1.45348	1624	89.77	0.99	0	Bacteria;Chloroflexi;Dehalococcoidia;GIF9;AB-539-J10;	d__Bacteria;p__Chloroflexota;c__Dehalococcoidia;o__GIF9;f__AB-539-J10;g__20-14-all-45-10;s__	Bacteria		Chloroflexi	Dehalococcoidia
S5_bin6	2.22681	2137	59.87	0.65	0		d__Bacteria;p__Desulfobacterota;c__Desulfobacteria;o__Desulfobacterales;f__;g__;s__	Bacteria		Proteobacteria	Deltaproteobacteria	Desulfobacterales
S5_bin8	2.113	2407	86.53	2.4	0	Archaea;Euryarchaeota;Thermoplasmata;Marine Benthic Group D and DHVEG-1	d__Archaea;p__Thermoplasmatota;c__E2;o__DHVEG-1;f__DHVEG-1;g__;s__	Archaea	Euryarchaeota	Euryarchaeota	Thermoplasmata	Thermoplasmatales
S6_bin1	1.16319	1146	75.91	0	0		d__Bacteria;p__Actinobacteriota;c__UBA1414;o__;f__;g__;s__	Bacteria		Actinobacteria
S6_bin10	2.2532	2385	91.67	0	0		d__Archaea;p__Halobacterota;c__Methanosarcinia;o__Methanosarcinales;f__Methanosarcinaceae;g__;s__	Archaea	Euryarchaeota	Euryarchaeota	Methanomicrobia	Methanosarcinales	Methanosarcinaceae
S6_bin12	1.5964	1881	56.88	1.99	25		d__Bacteria;p__Chloroflexota;c__Anaerolineae;o__UBA7937;f__;g__;s__	Bacteria		Chloroflexi	Anaerolineales
S6_bin13	0.825258	1072	68.93	0	0	Archaea;Nanoarchaeaeota;Woesearchaeia	d__Archaea;p__Nanoarchaeota;c__Nanoarchaeia;o__Pacearchaeales;f__GW2011-AR1;g__;s__	Archaea	DPANN group	Candidatus Pacearchaeota
S6_bin15	3.22012	2972	82.91	0.65	0	Bacteria;Proteobacteria;Deltaproteobacteria;Desulfarculales;Desulfarculaceae;Desulfatiglans;	d__Bacteria;p__Desulfobacterota;c__Desulfobacteria;o__Desulfatiglandales;f__NaphS2;g__;s__	Bacteria		Proteobacteria	Deltaproteobacteria	Desulfobacterales
S6_bin16	2.20733	2614	88.24	2.29	0	Archaea;Euryarchaeota;Methanomicrobia;ANME-1;ANME-1b	d__Archaea;p__Halobacterota;c__Syntrophoarchaeia;o__ANME-1;f__ANME-1;g__;s__	Archaea	Euryarchaeota	Euryarchaeota	Methanomicrobia	ANME-1 cluster
S6_bin18	0.688993	850	53.92	2.09	0		d__Bacteria;p__Chloroflexota;c__Dehalococcoidia;o__GIF9;f__AB-539-J10;g__RBG-13-51-36;s__	Bacteria		Chloroflexi	Dehalococcoidia
S6_bin19	0.83101	1113	73.17	0	0		d__Bacteria;p__Proteobacteria;c__Gammaproteobacteria;o__Thiomicrospirales;f__Thioglobaceae;g__Thioglobus_A;s__	Bacteria		Proteobacteria	Gammaproteobacteria
S6_bin2	1.33838	1305	87.29	0	0		d__Bacteria;p__Bipolaricaulota;c__Bipolaricaulia;o__UBA7950;f__UBA7950;g__UBA9294;s__	Bacteria		Candidatus Bipolaricaulota
S6_bin20	1.11991	1215	96.19	0	0		d__Bacteria;p__Proteobacteria;c__Gammaproteobacteria;o__Thiomicrospirales;f__Thioglobaceae;g__UBA2013;s__	Bacteria		Proteobacteria	Gammaproteobacteria
S6_bin23	2.18322	2083	93.41	0	0		d__Bacteria;p__Cloacimonadota;c__Cloacimonadia;o__JGIOTU-2;f__JGIOTU-2;g__JGIOTU-2;s__	Bacteria		Candidatus Cloacimonetes
S6_bin26	4.20753	3782	94.19	0	0	Bacteria;Planctomycetes;Planctomycetacia;Pirellulales;Pirellulaceae;uncultured;	d__Bacteria;p__Planctomycetota;c__Planctomycetes;o__Pirellulales;f__UBA11386;g__;s__	Bacteria		Planctomycetes
S6_bin27	0.685763	903	74.2	0.49	100		d__Archaea;p__Crenarchaeota;c__Nitrososphaeria;o__Nitrososphaerales;f__Nitrosopumilaceae;g__Nitrosopelagicus;s__Nitrosopelagicus sp000402075	Archaea	TACK group	Thaumarchaeota	Incertae sedis	Marine Group I
S6_bin28	3.62195	3374	89.09	1.36	0		d__Bacteria;p__Chloroflexota;c__Anaerolineae;o__UBA7937;f__;g__;s__	Bacteria		Chloroflexi	Anaerolineales
S6_bin3	1.19539	1489	53.62	1.79	66.67		d__Bacteria;p__Aerophobota;c__Aerophobia;o__Aerophobales;f__;g__;s__	Bacteria		Candidatus Aerophobetes
S6_bin31	0.6514	732	62.91	0.99	0		d__Bacteria;p__Chloroflexota;c__Dehalococcoidia;o__Dehalococcoidales;f__UBA5760;g__;s__	Bacteria		Chloroflexi	Dehalococcoidia
S6_bin33	1.04113	1347	61.69	0	0		d__Archaea;p__Asgardarchaeota;c__Lokiarchaeia;o__Thorarchaeales;f__Thorarchaeaceae;g__MP8T-1;s__	Archaea	Asgard group	Candidatus Thorarchaeota
S6_bin38	1.453	1513	89.87	0.49	100	Archaea;Euryarchaeota;Methanomicrobia;Methanosarcinales;Methanoperedenaceae	d__Archaea;p__Halobacterota;c__Methanosarcinia;o__Methanosarcinales;f__;g__;s__	Archaea	Euryarchaeota	Euryarchaeota	Methanomicrobia	Methanosarcinales	GOM Arc I cluster
S6_bin50	0.812704	1096	51.91	8.46	18.52		d__Bacteria;p__Actinobacteriota;c__UBA9087;o__;f__;g__;s__	Bacteria		Actinobacteria
S6_bin51	0.678602	915	50.26	2.91	20		d__Archaea;p__Crenarchaeota;c__Bathyarchaeia;o__TCS64;f__TCS64;g__;s__	Archaea	TACK group	Candidatus Bathyarchaeota
S6_bin7	3.74812	4893	60.32	7.8	6.67		d__Bacteria;p__Desulfobacterota;c__Desulfobacteria;o__Desulfatiglandales;f__NaphS2;g__4484-190-2;s__	Bacteria		Proteobacteria	Deltaproteobacteria	Desulfobacterales
S7_bin1	1.43883	1491	86.45	0.93	0		d__Archaea;p__Asgardarchaeota;c__Lokiarchaeia;o__Thorarchaeales;f__Thorarchaeaceae;g__SMTZ1-83;s__	Archaea	Asgard group	Candidatus Thorarchaeota
S7_bin12	1.39848	1794	92.72	1.21	50		d__Archaea;p__Crenarchaeota;c__Nitrososphaeria;o__Nitrososphaerales;f__Nitrosopumilaceae;g__;s__	Archaea	TACK group	Thaumarchaeota	Incertae sedis	Nitrosopumilales	Nitrosopumilaceae
S7_bin19	2.61996	2441	96.64	1.1	0	Bacteria;TA06;	d__Bacteria;p__WOR-3;c__WOR-3;o__SM23-42;f__SM23-42;g__DG-78;s__	Bacteria		candidate division WOR-3
S7_bin20	1.6359	1767	78.77	4.36	50		d__Bacteria;p__Chloroflexota;c__Dehalococcoidia;o__GIF9;f__AB-539-J10;g__RBG-13-51-36;s__	Bacteria		Chloroflexi	Dehalococcoidia
S7_bin23	1.27113	1328	81.02	4.95	0	Bacteria;Chloroflexi;Dehalococcoidia;GIF9;	d__Bacteria;p__Chloroflexota;c__Dehalococcoidia;o__GIF9;f__;g__;s__	Bacteria		Chloroflexi	Dehalococcoidia
S7_bin25	1.21537	1484	51.16	4.16	28.57		d__Bacteria;p__Caldatribacteriota;c__JS1;o__SB-45;f__34-128;g__34-128;s__	Bacteria		Atribacteria
S7_bin26	4.4817	3986	98.92	4.3	0		d__Bacteria;p__Bacteroidota;c__Bacteroidia;o__Bacteroidales;f__UBA12077;g__UBA12077;s__	Bacteria		Bacteroidetes
S7_bin29	1.59669	1822	79.37	0.99	100		d__Bacteria;p__Chloroflexota;c__Dehalococcoidia;o__GIF9;f__AB-539-J10;g__;s__	Bacteria		Chloroflexi	Dehalococcoidia
S7_bin32	3.02106	2999	85.58	2.95	28.57		d__Bacteria;p__Desulfobacterota;c__Desulfobacteria;o__Desulfobacterales;f__UBA2156;g__;s__	Bacteria		Proteobacteria	Deltaproteobacteria	Desulfobacterales
S7_bin34	2.35504	2334	59.48	0	0		d__Bacteria;p__Chloroflexota;c__Anaerolineae;o__Anaerolineales;f__UBA4823_A;g__9FT-COMBO-55-16;s__	Bacteria		Chloroflexi	Anaerolineales
S7_bin35	1.77249	2391	67.9	7.34	4.35		d__Archaea;p__Halobacterota;c__Syntrophoarchaeia;o__ANME-1;f__ANME-1;g__;s__	Archaea	Euryarchaeota	Euryarchaeota	Methanomicrobia	ANME-1 cluster
S7_bin36	3.75985	3835	99.02	0.65	100		d__Archaea;p__Halobacterota;c__Methanosarcinia;o__Methanosarcinales;f__Methanosarcinaceae;g__;s__	Archaea	Euryarchaeota	Euryarchaeota	Methanomicrobia	Methanosarcinales	Methanosarcinaceae
S7_bin38	4.32693	3791	93.75	1.14	0		d__Bacteria;p__Planctomycetota;c__Phycisphaerae;o__SG8-4;f__SG8-4;g__SG8-4;s__	Bacteria		Planctomycetes
S7_bin39	0.896275	1045	66.41	0.87	22.22		d__Bacteria;p__Chloroflexota;c__Dehalococcoidia;o__Dehalococcoidales;f__UBA5760;g__;s__	Bacteria		Chloroflexi	Dehalococcoidia
S7_bin41	0.783887	955	66.39	1.61	50		d__Bacteria;p__Ratteibacteria;c__UBA8468;o__UBA8468;f__;g__;s__	Bacteria		unknown-2
S7_bin42	1.87476	2069	89.71	0.65	0		d__Archaea;p__Halobacterota;c__Methanosarcinia;o__Methanosarcinales;f__UBA7939;g__UBA7939;s__	Archaea	Euryarchaeota	Euryarchaeota	Methanomicrobia	Methanosarcinales	ANME-2 cluster
S7_bin43	1.65533	1749	92.93	0	0		d__Archaea;p__Halobacterota;c__Methanosarcinia;o__Methanotrichales;f__Methanotrichaceae;g__UBA204;s__	Archaea	Euryarchaeota	Euryarchaeota	Methanomicrobia	Methanosarcinales	Methanosaetaceae
S7_bin44	1.35691	1369	94.13	0	0	Bacteria;Chloroflexi;Dehalococcoidia;GIF9;AB-539-J10;SCGC-AB-539-J10;	d__Bacteria;p__Chloroflexota;c__Dehalococcoidia;o__GIF9;f__AB-539-J10;g__RBG-13-51-36;s__	Bacteria		Chloroflexi	Dehalococcoidia
S7_bin45	1.52932	1533	96.82	2.73	0		d__Bacteria;p__Actinobacteriota;c__UBA9087;o__UBA9087;f__UBA3085;g__;s__	Bacteria		Actinobacteria
S7_bin46	1.15541	1351	66.44	2.41	0		d__Bacteria;p__Firmicutes_D;c__Dethiobacteria;o__DTU022;f__DTU022;g__;s__	Bacteria		Firmicutes
S7_bin5	3.65512	3377	91.89	0	0		d__Bacteria;p__Planctomycetota;c__Planctomycetes;o__Pirellulales;f__UBA11386;g__;s__	Bacteria		Planctomycetes
S7_bin6	2.24217	3113	58.88	5.28	6.06		d__Archaea;p__Asgardarchaeota;c__Lokiarchaeia;o__Thorarchaeales;f__Thorarchaeaceae;g__MP8T-1;s__	Archaea	Asgard group	Candidatus Thorarchaeota
S8_bin1	0.981898	1073	59.28	0.1	100		d__Bacteria;p__Planctomycetota;c__FEN-1346;o__FEN-1346;f__FEN-1346;g__;s__	Bacteria		Planctomycetes
S8_bin10	1.12855	1187	87.73	0	0		d__Bacteria;p__Actinobacteriota;c__UBA1414;o__UBA1414;f__UBA1414;g__20-14-0-20-35-9;s__	Bacteria		Actinobacteria
S8_bin11	2.72316	2717	50.86	6.9	50		d__Bacteria;p__Chloroflexota;c__Anaerolineae;o__Anaerolineales;f__UBA4823_A;g__9FT-COMBO-55-16;s__	Bacteria		Chloroflexi	Anaerolineales
S8_bin12	1.42345	1524	71.06	1.12	0	Aerophobetes	d__Bacteria;p__Aerophobota;c__Aerophobia;o__Aerophobales;f__;g__;s__	Bacteria		Candidatus Aerophobetes
S8_bin15	1.00605	1069	80.72	0	0		d__Bacteria;p__Chloroflexota;c__Dehalococcoidia;o__;f__;g__;s__	Bacteria		Chloroflexi	Dehalococcoidia
S8_bin16	5.18272	4751	83.09	1.24	0		d__Bacteria;p__Planctomycetota;c__Phycisphaerae;o__SM23-33;f__SM23-33;g__;s__	Bacteria		Planctomycetes
S8_bin17	1.20317	1249	77.56	0	0		d__Bacteria;p__Chloroflexota;c__Dehalococcoidia;o__GIF9;f__UBA5620;g__;s__	Bacteria		Chloroflexi	Dehalococcoidia
S8_bin18	2.38217	2578	95.1	1.31	0	Archaea;Euryarchaeota;Methanomicrobia;Methanosarcinales;ANME-2a-2b	d__Archaea;p__Halobacterota;c__Methanosarcinia;o__Methanosarcinales;f__UBA7939;g__UBA7939;s__	Archaea	Euryarchaeota	Euryarchaeota	Methanomicrobia	Methanosarcinales	ANME-2 cluster
S8_bin21	1.6129	1628	94.13	0	0	Bacteria;Chloroflexi;Dehalococcoidia;GIF9;AB-539-J10;SCGC-AB-539-J10;	d__Bacteria;p__Chloroflexota;c__Dehalococcoidia;o__GIF9;f__AB-539-J10;g__RBG-13-51-36;s__	Bacteria		Chloroflexi	Dehalococcoidia
S8_bin22	1.21353	1508	93.61	2.06	80		d__Archaea;p__Halobacterota;c__Methanomicrobia;o__Methanomicrobiales;f__Methanocullaceae;g__UBA207;s__UBA207 sp002503135	Archaea	Euryarchaeota	Euryarchaeota	Methanomicrobia	Methanomicrobiales	Methanomicrobiaceae
S8_bin28	1.30411	1369	52.99	9.05	84.62		d__Bacteria;p__Caldatribacteriota;c__JS1;o__SB-45;f__34-128;g__34-128;s__	Bacteria		Atribacteria
S8_bin3	0.998694	1224	92.81	0.65	0	Archaea;Euryarchaeota;Methanomicrobia;Methanosarcinales;Methermicoccaceae	d__Archaea;p__Halobacterota;c__Methanocellia;o__Methanocellales;f__;g__;s__	Archaea	Euryarchaeota	Euryarchaeota	Methanomicrobia	Methanocellales	Methanocellaceae
S8_bin31	2.06086	2370	92.52	2.8	0	Archaea;Crenarchaeota;Bathyarchaeia	d__Archaea;p__Crenarchaeota;c__Bathyarchaeia;o__TCS64;f__TCS64;g__RBG-16-57-9;s__	Archaea	TACK group	Candidatus Bathyarchaeota
S8_bin32	1.69034	1853	89.27	0.99	0		d__Bacteria;p__Chloroflexota;c__Dehalococcoidia;o__;f__;g__;s__	Bacteria		Chloroflexi	Dehalococcoidia
S8_bin33	1.22969	1516	56.14	2.76	50		d__Bacteria;p__Proteobacteria;c__Alphaproteobacteria;o__Rhizobiales;f__Methyloligellaceae;g__Methyloceanibacter;s__	Bacteria		Proteobacteria	Alphaproteobacteria	Rhizobiales
S8_bin35	1.79741	1928	86.44	1.36	0		d__Bacteria;p__Aerophobota;c__Aerophobia;o__Aerophobales;f__;g__;s__	Bacteria		Candidatus Aerophobetes
S8_bin4	1.03982	1298	67.25	1.6	66.67		d__Bacteria;p__Chloroflexota;c__Dehalococcoidia;o__GIF9;f__AB-539-J10;g__;s__	Bacteria		Chloroflexi	Dehalococcoidia
S8_bin41	1.7324	2249	53.12	7.01	9.09		d__Archaea;p__Asgardarchaeota;c__Lokiarchaeia;o__CR-4;f__;g__;s__	Archaea	Asgard group	Candidatus Lokiarchaeota
S8_bin7	2.54781	2778	76.8	6.24	81.82		d__Bacteria;p__Desulfobacterota;c__Syntrophia;o__Syntrophales;f__;g__;s__	Bacteria		Proteobacteria	Deltaproteobacteria	Syntrophobacterales
