# Supplementary material for: Thermogenic hydrocarbon biodegradation by diverse depth-stratified microbial populations at a Scotian Basin cold seep
Source: Nat Commun. 2020 Nov 17;11:5825. doi: 10.1038/s41467-020-19648-2 (PMC7673041; doi:10.1038/s41467-020-19648-2)
Supplement: Supplementary file 6 — Supplementary Data 4 [file 41467_2020_19648_MOESM6_ESM.txt]

((((((Spirochaetia_bacterium_UBA2205_UBA2205_contig_10015:0.0,Spirochaetia_bacterium_UBA4802_UBA4802_contig_101028:0.0):0.220893274,(Spirochaetia_bacterium_UBA5368_UBA5368_contig_10003:0.174727140,((Spirochaetia_bacterium_UBA5550_UBA5550_contig_1001:0.011238096,Spirochaetia_bacterium_UBA5763_UBA5763_contig_10231:0.008032131)1.000:0.186114502,(Spirochaetes_bacterium_RBG_13_51_14_RBG_13_scaffold_1003:0.095385041,Spirochaetes_bacterium_RBG_16_49_21_RBG_16_scaffold_103:0.094814074)1.000:0.112376280)1.000:0.055308925)0.956:0.050018770)1.000:0.192488249,(Leptospiraceae_bacterium_UBA2033_UBA2033_contig_100:0.403239147,((Leptospiraceae_bacterium_UBA3465_UBA3465_contig_11149:0.000688489,Leptospiraceae_bacterium_UBA4148_UBA4148_contig_1078:0.000000006)1.000:0.036541319,((Leptospiraceae_bacterium_UBA7230_UBA7230_contig_109968:0.0,Leptospiraceae_bacterium_UBA726_UBA726_contig_12118:0.0,Leptospiraceae_bacterium_UBA7801_UBA7801_contig_1016:0.0,Leptospiraceae_bacterium_UBA1091_UBA1091_contig_1029:0.0,Leptospiraceae_bacterium_UBA3464_UBA3464_contig_11209:0.0):0.000000006,Leptospiraceae_bacterium_UBA7318_UBA7318_contig_1039:0.000000005)1.000:0.026586545)1.000:0.395765030)1.000:0.179476026)1.000:0.142167046,(((Spirochaetes_bacterium_DG_61_16314:0.445693592,((((((Spirochaetes_bacterium_GWB1_48_6_gwb1_scaffold_10000:0.362446979,(Spirochaeta_sp._UBA2779_UBA2779_contig_100494:0.239802284,(Spirochaeta_sp._UBA5339_UBA5339_contig_113:0.080096720,Spirochaetaceae_bacterium_4572_59:0.094461300)1.000:0.098621447)1.000:0.078892593)0.996:0.045018820,(((Sphaerochaeta_sp._UBA1365_UBA1365_contig_1010:0.105074079,(((Sphaerochaeta_sp._UBA7274_UBA7274_contig_10031:0.000117767,(Sphaerochaeta_sp._UBA7781_UBA7781_contig_10042:0.001677292,(Sphaerochaeta_sp._UBA4273_UBA4273_contig_10701:0.000000006,Sphaerochaeta_sp._UBA3704_UBA3704_contig_1001:0.000000006)0.646:0.000000062)0.192:0.001202350)1.000:0.235736087,((((((Spirochaetales_bacterium_UBA7552_UBA7552_contig_1001:0.000000006,Spirochaetales_bacterium_UBA1631_UBA1631_contig_10022:0.000000006)0.000:0.000000006,((((Spirochaetales_bacterium_UBA5920_UBA5920_contig_1027:0.0,Spirochaetales_bacterium_UBA6847_UBA6847_contig_10015:0.0):0.000000006,(Spirochaetales_bacterium_UBA772_UBA772_contig_1007:0.000362048,Spirochaetales_bacterium_UBA7586_UBA7586_contig_10514:0.000000006)1.000:0.000000006)0.000:0.000000006,(Spirochaetales_bacterium_UBA4673_UBA4673_contig_10126:0.0,Spirochaetales_bacterium_UBA6840_UBA6840_contig_1002:0.0):0.000355518)0.000:0.000000006,Spirochaetales_bacterium_UBA4629_UBA4629_contig_10175:0.000000006)0.000:0.000000006)0.757:0.000000006,Spirochaetales_bacterium_UBA6485_UBA6485_contig_10003:0.039412916)0.838:0.000013071,Spirochaetales_bacterium_UBA7869_UBA7869_contig_10051:0.000223375)0.389:0.000164639,Spirochaetales_bacterium_UBA6368_UBA6368_contig_1043:0.000000006)1.000:0.168026349,((Spirochaetales_bacterium_UBA6350_UBA6350_contig_102:0.014185915,Spirochaetales_bacterium_UBA6463_UBA6463_contig_101:0.000157765)0.772:0.001279961,(((((Spirochaetales_bacterium_UBA6378_UBA6378_contig_1032:0.000178407,Spirochaetales_bacterium_UBA781_UBA781_contig_10001:0.000000006)0.000:0.000000006,(Spirochaetales_bacterium_UBA6482_UBA6482_contig_1013:0.000178324,((Spirochaetales_bacterium_UBA7549_UBA7549_contig_1107:0.000000006,(Spirochaetales_bacterium_UBA6427_UBA6427_contig_1014:0.000000006,Spirochaetales_bacterium_UBA1625_UBA1625_contig_1004:0.007195493)0.971:0.000000006)0.784:0.000178372,Spirochaetales_bacterium_UBA6872_UBA6872_contig_10:0.000356764)0.793:0.000178351)0.726:0.000000006)0.000:0.000000005,Spirochaetales_bacterium_UBA4634_UBA4634_contig_10245:0.000000006)0.000:0.000000006,Spirochaetales_bacterium_UBA4674_UBA4674_contig_10237:0.000000006)0.732:0.000000005,Spirochaetales_bacterium_UBA6834_UBA6834_contig_1000:0.000000006)0.734:0.000218433)1.000:0.086065889)1.000:0.141175380)0.087:0.042611491,(Sphaerochaeta_sp._UBA5212_UBA5212_contig_10017:0.089317660,(Sphaerochaeta_sp._UBA6095_UBA6095_contig_10140:0.004691633,(((Sphaerochaeta_sp._UBA5856_UBA5856_contig_1033:0.000000006,Sphaerochaeta_sp._UBA5849_UBA5849_contig_10349:0.000367606)0.931:0.000804613,Sphaerochaeta_sp._UBA5836_UBA5836_contig_1:0.000426676)0.732:0.001254903,Sphaerochaeta_sp._UBA2246_UBA2246_contig_10181:0.000690482)0.832:0.001093236)1.000:0.065335730)1.000:0.068318298)0.835:0.028881273)0.975:0.022910994,Spirochaetales_bacterium_UBA1265_UBA1265_contig_100270:0.243702129)0.196:0.025977403,(Sphaerochaeta_sp._UBA6084_UBA6084_contig_1004:0.076788143,(Spirochaetes_bacterium_GWF2_52_7_gwf2_scaffold_10023:0.001750408,Spirochaetes_bacterium_GWC2_52_13_gwc2_scaffold_10522:0.003477993)1.000:0.067996962)1.000:0.091428567)1.000:0.185185730)0.881:0.030878242,(Spirochaetaceae_bacterium_UBA1318_UBA1318_contig_10043:0.230259931,((Treponema_sp._UBA937_UBA937_contig_101313:0.143925081,(((Treponema_sp._RIFOXYC1_FULL_61_9_rifoxyc1_full_scaffold_1013:0.000204054,Treponema_sp._GWA1_62_8_gwa1_scaffold_10064:0.000418755)0.975:0.001003210,Treponema_sp._GWC1_61_84_gwc1_scaffold_10177:0.000000006)0.478:0.000136878,Treponema_sp._GWB1_62_6_gwb1_scaffold_10070:0.000236701)1.000:0.123019970)1.000:0.084844503,((Treponema_sp._UBA1240_UBA1240_contig_101042:0.114753930,(((Treponema_sp._UBA3819_UBA3819_contig_10268:0.104872141,((Treponema_sp._UBA3862_UBA3862_contig_10016:0.059663602,(((((Treponema_sp._UBA785_UBA785_contig_10045:0.000000006,Treponema_sp._UBA793_UBA793_contig_10367:0.000000006)1.000:0.000000006,(Treponema_sp._UBA7567_UBA7567_contig_10:0.006729387,Treponema_sp._UBA4715_UBA4715_contig_10474:0.000000006)0.999:0.000000006)0.000:0.000000006,Treponema_sp._UBA4648_UBA4648_contig_1029:0.000000006)0.985:0.001125971,Treponema_sp._UBA7570_UBA7570_contig_100:0.000191574)0.918:0.001384889,Treponema_sp._UBA750_UBA750_contig_1038:0.010269344)1.000:0.046123290)1.000:0.035327002,(Treponema_sp._UBA4328_UBA4328_contig_101597:0.111189681,((Treponema_sp._UBA3813_UBA3813_contig_100529:0.045565348,Treponema_sp._UBA4326_UBA4326_contig_100463:0.024233374)0.996:0.025775809,Treponema_sp._UBA4692_UBA4692_contig_1060:0.065367122)0.996:0.016688813)0.876:0.011814577)1.000:0.030890146)1.000:0.030776975,((Treponema_sp._UBA3683_UBA3683_contig_1025:0.001680810,Treponema_sp._UBA4307_UBA4307_contig_10149:0.001482500)1.000:0.105430716,(((Treponema_sp._UBA768_UBA768_contig_10219:0.002245124,Treponema_sp._UBA6328_UBA6328_contig_1083:0.000000006)0.862:0.000545128,(Treponema_sp._UBA6844_UBA6844_contig_1026:0.000000006,((Treponema_sp._UBA6351_UBA6351_contig_10061:0.000000006,(Treponema_sp._UBA4678_UBA4678_contig_1017:0.000000006,Treponema_sp._UBA6852_UBA6852_contig_1030:0.000000006)0.755:0.000174611)0.438:0.000000062,Treponema_sp._UBA753_UBA753_contig_1014:0.000000006)0.761:0.000000062)0.868:0.000717264)1.000:0.085854586,((Treponema_sp._UBA1233_UBA1233_contig_102701:0.056303945,(Treponema_sp._UBA3649_UBA3649_contig_100501:0.071508633,(Treponema_sp._UBA4232_UBA4232_contig_103141:0.000407776,(Treponema_sp._UBA3224_UBA3224_contig_100508:0.000394665,Treponema_sp._UBA3659_UBA3659_contig_10028:0.000708946)0.312:0.000000005)1.000:0.058344462)0.939:0.015446417)1.000:0.042277503,(Treponema_sp._UBA3870_UBA3870_contig_100802:0.109614627,(Treponema_sp._UBA4319_UBA4319_contig_100105:0.082062000,(((Treponema_sp._UBA3817_UBA3817_contig_100347:0.000291985,Treponema_sp._UBA4313_UBA4313_contig_100518:0.000000006)0.322:0.000000006,Treponema_sp._UBA3662_UBA3662_contig_100373:0.000249787)0.684:0.000887439,Treponema_sp._UBA6988_UBA6988_contig_100145:0.002047946)1.000:0.076229125)0.921:0.013097010)1.000:0.047589446)0.993:0.016931522)0.754:0.017267783)1.000:0.066104233)0.996:0.021716921,(((Treponema_sp._UBA2845_UBA2845_contig_100:0.029192402,Treponema_sp._UBA4377_UBA4377_contig_10276:0.017677074)1.000:0.085446584,Treponema_sp._UBA1226_UBA1226_contig_101920:0.105160125)0.998:0.033453125,((Treponema_sp._UBA1798_UBA1798_contig_100128:0.105721219,(Treponema_sp._UBA1793_UBA1793_contig_10717:0.039464040,Treponema_sp._UBA4873_UBA4873_contig_13:0.036489841)1.000:0.064690235)1.000:0.060462297,(((Treponema_sp._UBA7590_UBA7590_contig_1006:0.026907767,(Treponema_sp._UBA2879_UBA2879_contig_1016:0.000000006,Treponema_sp._UBA2837_UBA2837_contig_10195:0.024012410)1.000:0.009139691)1.000:0.062503842,(Treponema_sp._UBA1634_UBA1634_contig_10126:0.006899948,(((Treponema_sp._UBA7863_UBA7863_contig_102:0.0,Treponema_sp._UBA4635_UBA4635_contig_10239:0.0):0.000000006,Treponema_sp._UBA6337_UBA6337_contig_122:0.000000006)0.000:0.000000006,((((Treponema_sp._UBA6326_UBA6326_contig_1004:0.0,Treponema_sp._UBA6367_UBA6367_contig_11:0.0,Treponema_sp._UBA764_UBA764_contig_1055:0.0):0.000172139,(Treponema_sp._UBA6479_UBA6479_contig_1031:0.000172147,Treponema_sp._UBA5919_UBA5919_contig_103:0.000000005)0.000:0.000000005)0.769:0.000172247,(Treponema_sp._UBA7578_UBA7578_contig_10085:0.001463664,(Treponema_sp._UBA7579_UBA7579_contig_119:0.001056586,Treponema_sp._UBA6355_UBA6355_contig_1090:0.000000006)0.665:0.000000062)0.003:0.000516643)0.073:0.000172168,Treponema_sp._UBA775_UBA775_contig_1016:0.000279924)0.065:0.000000062)0.910:0.001741383)1.000:0.056854661)1.000:0.062225745,((Treponema_sp._UBA792_UBA792_contig_1003:0.000000006,(Treponema_sp._UBA1635_UBA1635_contig_10974:0.000410894,Treponema_sp._UBA778_UBA778_contig_1006:0.000000005)0.761:0.000000006)1.000:0.073090996,(Treponema_sp._UBA1747_UBA1747_contig_10502:0.124536150,(Treponema_sp._UBA2869_UBA2869_contig_10088:0.054209026,(Treponema_sp._UBA4267_UBA4267_contig_10461:0.001965024,Treponema_sp._UBA4245_UBA4245_contig_101792:0.000000006)1.000:0.052609566)1.000:0.031542254)1.000:0.027600199)1.000:0.027387689)0.827:0.016745440)0.999:0.028144052)0.998:0.020717175)1.000:0.070937158)1.000:0.139530630,(((Spirochaetes_bacterium_GWC1_61_12_gwc1_scaffold_10069:0.000000006,(Spirochaetes_bacterium_GWE1_60_18_gwe1_scaffold_1153:0.000000006,(Spirochaetes_bacterium_GWF1_60_12_gwf1_scaffold_100:0.0,Spirochaetes_bacterium_GWD1_61_31_gwd1_scaffold_1014:0.0,Spirochaetes_bacterium_GWB1_60_80_gwb1_scaffold_10011:0.0):0.000000006)0.000:0.000000005)1.000:0.135919549,(Spirochaetaceae_bacterium_UBA5200_UBA5200_contig_10060:0.088998009,(Spirochaetes_bacterium_GWB1_59_5_gwb1_scaffold_10029:0.105513429,Spirochaetes_bacterium_RIFOXYC1_FULL_54_7_rifoxyc1_full_scaffold_1001:0.096806554)0.997:0.024641880)0.917:0.023113502)1.000:0.091619752,(Spirochaetaceae_bacterium_UBA1306_UBA1306_contig_10036:0.133482847,((Spirochaetaceae_bacterium_UBA6076_UBA6076_contig_1017:0.027607597,((Spirochaetaceae_bacterium_UBA4077_UBA4077_contig_10099:0.000635726,Spirochaetaceae_bacterium_UBA2256_UBA2256_contig_100229:0.000000006)1.000:0.022894642,(Spirochaetaceae_bacterium_UBA5547_UBA5547_contig_1017:0.000000006,(Spirochaetaceae_bacterium_UBA5765_UBA5765_contig_101056:0.008139228,Spirochaetaceae_bacterium_UBA5328_UBA5328_contig_10208:0.000000006)0.955:0.000663467)1.000:0.021420126)0.502:0.007178257)1.000:0.110687539,((Spirochaetaceae_bacterium_UBA4785_UBA4785_contig_100025:0.000000006,Spirochaetaceae_bacterium_UBA5630_UBA5630_contig_100111:0.000295233)1.000:0.034082450,((Spirochaetaceae_bacterium_UBA5743_UBA5743_contig_10056:0.000000005,Spirochaetaceae_bacterium_UBA6089_UBA6089_contig_10084:0.000246377)1.000:0.047701841,(Spirochaetaceae_bacterium_UBA5556_UBA5556_contig_166:0.032210534,(Spirochaetaceae_bacterium_UBA6243_UBA6243_contig_100345:0.000216129,Spirochaetaceae_bacterium_UBA6809_UBA6809_contig_12188:0.000208404)1.000:0.019619649)0.852:0.012485860)1.000:0.027542085)1.000:0.139399292)1.000:0.071270427)0.998:0.041638503)1.000:0.089377287)0.559:0.026112721)0.999:0.037171325)1.000:0.076125625)0.463:0.027093291,Spirochaeta_sp._UBA1101_UBA1101_contig_10:0.302172588)0.977:0.043894682,(Spirochaetes_bacterium_RBG_13_68_11_RBG_13_scaffold_10123:0.281572543,(Spirochaetes_bacterium_RBG_16_67_19_RBG_16_scaffold_100447:0.000558846,Spirochaetes_bacterium_GWB1_66_5_gwb1_scaffold_10052:0.001748596)1.000:0.214371383)1.000:0.091405185)1.000:0.157481536,((Spirochaetes_bacterium_GWC1_27_15_gwc1_scaffold_10132:0.000000006,(Spirochaetes_bacterium_GWB1_27_13_gwb1_scaffold_10127:0.000000006,Spirochaetes_bacterium_GWD1_27_9_gwd1_scaffold_1001:0.000000005)0.000:0.000000005)1.000:0.216637482,(Spirochaetes_bacterium_RIFOXYB1_FULL_32_8_rifoxyb1_full_scaffold_10003:0.073145370,(Spirochaetes_bacterium_GWE2_31_10_gwe2_scaffold_1014:0.000000006,(Spirochaetes_bacterium_GWE1_32_154_gwe1_scaffold_0:0.0,Spirochaetes_bacterium_GWF1_31_7_GWF1_Spirochaete-like_31_7_gwf1_scaffold_1004:0.0):0.000000006)0.821:0.001367408)1.000:0.253284371)1.000:0.279466696)1.000:0.088061557)0.736:0.044672989,Candidatus_Cloacimonetes_bacterium_4572_65:0.492480337)0.991:0.052549167,((Spirochaetes_bacterium_GWB1_36_13_gwb1_scaffold_1006:0.603158333,Spirochaetia_bacterium_UBA6919_UBA6919_contig_103117:0.422130190)0.963:0.082788352,((Spirochaetes_bacterium_GWF1_49_6_gwf1_scaffold_1030:0.085816604,Spirochaetes_bacterium_GWF1_51_8_gwf1_scaffold_1009:0.080321100)1.000:0.599897448,Spirochaetes_bacterium_GWF1_41_5_gwf1_scaffold_1021:0.614629294)0.949:0.079822193)0.931:0.042732786)1.000:0.073352611)1.000:0.095224395,(Candidatus_Hydrogenedentes_bacterium_CG07_land_8_20_14_0_80_42_17:0.626118566,(Candidatus_Lindowbacteria_bacterium_RIFCSPLOWO2_02_FULL_62_12_rifcsplowo2_02_scaffold_10075:0.000000006,Candidatus_Lindowbacteria_bacterium_RIFCSPLOWO2_12_FULL_62_27_rifcsplowo2_12_scaffold_10:0.000208962)1.000:0.704237764)0.990:0.104625984)0.999:0.048382319,(((((((bacterium_UBP3_UBA1439_isolate_UBA1439_UBA1439_contig_102049:0.473294278,(bacterium_UBP3_UBA6266_isolate_UBA6266_UBA6266_contig_100193:0.424575173,S2_bin.57:0.552313089)0.504:0.070847654)0.998:0.073247953,((((Verrucomicrobia_bacterium_UBA1183_UBA1183_contig_11003:0.164117972,(Verrucomicrobia_bacterium_UBA3222_UBA3222_contig_103674:0.209452953,Verrucomicrobia_bacterium_UBA3869_UBA3869_contig_104574:0.401245134)0.999:0.073518494)1.000:0.351091792,(((Opitutae_bacterium_UBA4654_UBA4654_contig_100154:0.098688210,(Opitutae_bacterium_UBA6410_UBA6410_contig_10049:0.000000006,(Opitutae_bacterium_UBA6451_UBA6451_contig_1013:0.000000006,Opitutae_bacterium_UBA4700_UBA4700_contig_10091:0.000000005)0.000:0.000000006)1.000:0.101184486)1.000:0.233356216,(Opitutae_bacterium_UBA957_UBA957_contig_10025:0.063634927,(Opitutae_bacterium_UBA7397_UBA7397_contig_10175:0.051336065,Opitutae_bacterium_UBA953_UBA953_contig_10001:0.053328103)0.998:0.025756766)1.000:0.342720271)0.988:0.046989260,(((Opitutales_bacterium_UBA2995_UBA2995_contig_10404:0.304843352,(((Opitutales_bacterium_UBA5691_UBA5691_contig_100099:0.012538907,Opitutales_bacterium_UBA5694_UBA5694_contig_11676:0.017526338)1.000:0.072188528,(Opitutales_bacterium_UBA7389_UBA7389_contig_100217:0.000433283,Opitutales_bacterium_UBA6958_UBA6958_contig_100930:0.000834677)1.000:0.090342214)1.000:0.203218245,(Verrucomicrobia_bacterium_RIFCSPLOWO2_12_FULL_64_8_rifcsplowo2_12_scaffold_100201:0.146120881,((Opitutaceae_bacterium_UBA6669_UBA6669_contig_10139:0.124174242,(Opitutaceae_bacterium_UBA4094_UBA4094_contig_10305:0.000000006,Opitutaceae_bacterium_UBA4046_UBA4046_contig_100282:0.000464748)1.000:0.107382292)0.999:0.036553452,((Opitutaceae_bacterium_UBA2377_UBA2377_contig_10067:0.000000006,Opitutaceae_bacterium_UBA2422_UBA2422_contig_10025:0.000000006)1.000:0.104412645,(Opitutaceae_bacterium_UBA7327_UBA7327_contig_10025:0.108645850,Opitutaceae_bacterium_UBA3033_UBA3033_contig_10369:0.067107380)1.000:0.058661862)1.000:0.048361278)1.000:0.054062290)1.000:0.124993575)1.000:0.064904940)1.000:0.053771381,((Opitutae_bacterium_UBA4506_UBA4506_contig_10008:0.277258168,(Opitutae_bacterium_UBA1274_UBA1274_contig_100433:0.181517220,(((Opitutae_bacterium_UBA7445_UBA7445_contig_1008:0.000493287,Opitutae_bacterium_UBA7350_UBA7350_contig_1000:0.000000005)1.000:0.077690766,((Opitutae_bacterium_UBA1856_UBA1856_contig_10033:0.001779669,Opitutae_bacterium_UBA7374_UBA7374_contig_120530:0.005150361)1.000:0.090244888,Opitutae_bacterium_UBA1513_UBA1513_contig_1008:0.089556396)0.244:0.017273961)0.989:0.027790052,((Opitutae_bacterium_UBA5964_UBA5964_contig_10013:0.016501558,(Opitutae_bacterium_UBA7356_UBA7356_contig_10290:0.000173489,(Opitutae_bacterium_UBA4470_UBA4470_contig_101951:0.000000006,((Opitutae_bacterium_UBA4424_UBA4424_contig_10304:0.000000005,Opitutae_bacterium_UBA4440_UBA4440_contig_100151:0.000000006)0.832:0.000179735,(Opitutae_bacterium_UBA4453_UBA4453_contig_101358:0.000000006,Opitutae_bacterium_UBA977_UBA977_contig_10026:0.000316958)0.038:0.000000165)0.866:0.000000006)0.782:0.000145521)1.000:0.014287796)1.000:0.087241967,(Opitutae_bacterium_UBA3150_UBA3150_contig_10251:0.114983975,(Opitutae_bacterium_UBA4586_UBA4586_contig_10053:0.000192302,Opitutae_bacterium_UBA7441_UBA7441_contig_10094:0.000000006)1.000:0.042790973)1.000:0.039460654)1.000:0.037296340)1.000:0.081904397)1.000:0.131109665)0.999:0.044793891,(((Opitutae_bacterium_UBA2993_UBA2993_contig_10382:0.000000006,Opitutae_bacterium_UBA6617_UBA6617_contig_101477:0.000000006)1.000:0.176648771,(Opitutae_bacterium_UBA2520_UBA2520_contig_100140:0.175326176,((((Opitutae_bacterium_UBA7798_UBA7798_contig_100327:0.000000005,Opitutae_bacterium_UBA7320_UBA7320_contig_100447:0.000208520)0.753:0.000000005,Opitutae_bacterium_UBA7876_UBA7876_contig_102218:0.000000006)0.827:0.000164850,Opitutae_bacterium_UBA1333_UBA1333_contig_10300:0.000000006)1.000:0.092362408,((Opitutae_bacterium_UBA7438_UBA7438_contig_100699:0.000000006,Opitutae_bacterium_UBA4583_UBA4583_contig_100562:0.000000006)1.000:0.115490964,((Opitutae_bacterium_UBA1276_UBA1276_contig_10036:0.005024608,Opitutae_bacterium_UBA3151_UBA3151_contig_10003:0.015133019)1.000:0.116977216,(Opitutae_bacterium_UBA6972_UBA6972_contig_103573:0.040742979,(Opitutae_bacterium_UBA2637_UBA2637_contig_102384:0.002805897,(Opitutae_bacterium_UBA1508_UBA1508_contig_100161:0.000681334,Opitutae_bacterium_UBA1981_UBA1981_contig_100342:0.002933198)0.938:0.002239717)1.000:0.039048736)1.000:0.047788094)0.458:0.020326918)0.958:0.020075087)1.000:0.112273398)1.000:0.092095277)1.000:0.140724918,Opitutae_bacterium_UBA2987_UBA2987_contig_110267:0.354170320)0.560:0.030423977)0.972:0.027457294)0.985:0.028908172,((Verrucomicrobia_bacterium_GWF2_51_19_gwf2_scaffold_1004:0.261141328,Verrucomicrobia_bacterium_GWC2_42_7_gwc2_scaffold_10215:0.254788507)1.000:0.077584512,((Opitutae_bacterium_UBA3534_UBA3534_contig_1250:0.246891736,(Verrucomicrobia_bacterium_CG_4_10_14_3_um_filter_43_23:0.000323335,((Verrucomicrobia_bacterium_CG22_combo_CG10-13_8_21_14_all_43_17:0.0,Opitutae_bacterium_UBA1569_UBA1569_contig_110056:0.0):0.000000006,(Verrucomicrobia_bacterium_CG_4_10_14_0_8_um_filter_43_34:0.0,Verrucomicrobia_bacterium_CG_4_9_14_3_um_filter_43_20:0.0):0.000000005)0.887:0.000000005)1.000:0.325293348)0.432:0.038108058,(Opitutae_bacterium_UBA1116_UBA1116_contig_101566:0.000000006,Opitutae_bacterium_UBA1977_UBA1977_contig_10179:0.000000006)1.000:0.270963257)0.178:0.025413535)0.996:0.035439163)0.366:0.028161616)1.000:0.059128758)1.000:0.201908330,((((((Spartobacteria_bacterium_UBA967_UBA967_contig_10098:0.028797807,Spartobacteria_bacterium_UBA5019_UBA5019_contig_107:0.020831539)1.000:0.143290330,(Spartobacteria_bacterium_UBA6821_UBA6821_contig_10042:0.093818357,Verrucomicrobia_bacterium_RIFCSPHIGHO2_12_FULL_41_10_rifcsphigho2_12_scaffold_10317:0.206810535)1.000:0.115476016)1.000:0.077178757,(Spartobacteria_bacterium_UBA6043_UBA6043_contig_10159:0.204523732,Spartobacteria_bacterium_UBA695_UBA695_contig_1051:0.151042008)0.997:0.048250801)1.000:0.061795477,(((Akkermansiaceae_bacterium_UBA6946_UBA6946_contig_101107:0.262728047,((Akkermansiaceae_bacterium_UBA1527_UBA1527_contig_101257:0.017638101,(Akkermansiaceae_bacterium_UBA1506_UBA1506_contig_102819:0.001361432,Akkermansiaceae_bacterium_UBA1009_UBA1009_contig_10043:0.000499781)1.000:0.012460322)1.000:0.085462118,((Akkermansiaceae_bacterium_UBA6138_UBA6138_contig_10223:0.035085817,Akkermansiaceae_bacterium_UBA2381_UBA2381_contig_11407:0.031665910)1.000:0.026383907,(Akkermansiaceae_bacterium_UBA2367_UBA2367_contig_10142:0.062326009,Akkermansiaceae_bacterium_UBA5020_UBA5020_contig_10052:0.054317565)1.000:0.041337800)1.000:0.060386981)1.000:0.159094179)1.000:0.055214363,(((Akkermansiaceae_bacterium_UBA3385_UBA3385_contig_1086:0.230462094,(Akkermansiaceae_bacterium_UBA7331_UBA7331_contig_120:0.091253760,(Akkermansia_sp._UBA5128_UBA5128_contig_100:0.005047344,(Akkermansia_sp._UBA7090_UBA7090_contig_10357:0.000000006,(Akkermansia_sp._UBA3271_UBA3271_contig_1022:0.000000005,Akkermansia_sp._UBA7059_UBA7059_contig_1016:0.000000006)1.000:0.000000006)0.978:0.002864839)1.000:0.077127404)1.000:0.064491174)1.000:0.132298676,(Akkermansiaceae_bacterium_UBA1315_UBA1315_contig_10130:0.158045804,Akkermansiaceae_bacterium_UBA956_UBA956_contig_10344:0.190754539)1.000:0.062930126)0.190:0.031412739,((Akkermansiaceae_bacterium_UBA4581_UBA4581_contig_10087:0.025347601,Akkermansiaceae_bacterium_UBA4589_UBA4589_contig_10086:0.009936821)1.000:0.484926847,((Akkermansiaceae_bacterium_UBA7329_UBA7329_contig_100533:0.057995588,(Akkermansiaceae_bacterium_UBA985_UBA985_contig_100015:0.000000006,Akkermansiaceae_bacterium_UBA7421_UBA7421_contig_102560:0.000000006)1.000:0.063947537)1.000:0.139255931,((Akkermansiaceae_bacterium_UBA5688_UBA5688_contig_100087:0.016362709,(Akkermansiaceae_bacterium_UBA1518_UBA1518_contig_100051:0.000000006,Akkermansiaceae_bacterium_UBA3157_UBA3157_contig_10031:0.000000006)0.996:0.007955335)1.000:0.211882817,(Akkermansiaceae_bacterium_UBA7890_UBA7890_contig_101064:0.058125935,(Akkermansiaceae_bacterium_UBA1955_UBA1955_contig_10054:0.031149695,((Akkermansiaceae_bacterium_UBA7811_UBA7811_contig_100039:0.013007643,(Akkermansiaceae_bacterium_UBA1982_UBA1982_contig_1006:0.004341220,(Akkermansiaceae_bacterium_UBA1011_UBA1011_contig_100026:0.000000006,Akkermansiaceae_bacterium_UBA1090_UBA1090_contig_100071:0.000799576)0.962:0.002856213)0.996:0.005048103)1.000:0.012560583,(Akkermansiaceae_bacterium_UBA5689_UBA5689_contig_103806:0.011041792,(Akkermansiaceae_bacterium_UBA1507_UBA1507_contig_10096:0.010355807,(Akkermansiaceae_bacterium_UBA4145_UBA4145_contig_100251:0.000206006,Akkermansiaceae_bacterium_UBA6541_UBA6541_contig_10057:0.000185948)0.999:0.003757791)0.633:0.001692020)0.999:0.010466708)1.000:0.023216657)1.000:0.039173474)1.000:0.132430809)0.865:0.044723907)0.834:0.025228675)0.509:0.024827460)1.000:0.103275940)1.000:0.087201188,((Verrucomicrobiaceae_bacterium_UBA2429_UBA2429_contig_10119:0.000223749,(Verrucomicrobiaceae_bacterium_UBA2021_UBA2021_contig_10086:0.000000006,Verrucomicrobiaceae_bacterium_UBA2335_UBA2335_contig_10050:0.000000006)0.774:0.000292325)1.000:0.081107697,(Verrucomicrobiaceae_bacterium_UBA1938_UBA1938_contig_1007:0.021591272,Verrucomicrobiaceae_bacterium_UBA7681_UBA7681_contig_10287:0.029517187)1.000:0.089186401)1.000:0.208017197)1.000:0.087854210)0.845:0.055356387,(Methylacidiphilaceae_bacterium_UBA1321_UBA1321_contig_101562:0.282376014,((Verrucomicrobia_bacterium_UBA3063_UBA3063_contig_10150:0.018840686,(Verrucomicrobia_bacterium_UBA2460_UBA2460_contig_1017:0.000000006,Verrucomicrobia_bacterium_UBA2644_UBA2644_contig_1000:0.000000006)0.999:0.009590993)1.000:0.066862621,(Verrucomicrobia_bacterium_UBA3062_UBA3062_contig_10074:0.014948093,(Verrucomicrobia_subdivision_6_bacterium_UBA4027_UBA4027_contig_10332:0.000257164,(Verrucomicrobia_subdivision_6_bacterium_UBA3008_UBA3008_contig_10108:0.000000006,Verrucomicrobia_subdivision_6_bacterium_UBA3015_UBA3015_contig_10022:0.000928943)0.749:0.000238337)1.000:0.059755892)1.000:0.068193735)1.000:0.298931603)1.000:0.112633324)1.000:0.075243120,(Verrucomicrobia_bacterium_GWF2_62_7_gwf2_scaffold_10022:0.366661464,((Verrucomicrobia_bacterium_UBA2970_UBA2970_contig_100082:0.266598493,((Verrucomicrobia_bacterium_UBA6176_UBA6176_contig_100493:0.246920908,(Verrucomicrobia_subdivision_3_bacterium_UBA3939_UBA3939_contig_10253:0.092190087,((Verrucomicrobia_subdivision_3_bacterium_UBA6082_UBA6082_contig_1007:0.098703898,(Verrucomicrobia_subdivision_3_bacterium_UBA707_UBA707_contig_10080:0.000184514,Verrucomicrobia_subdivision_3_bacterium_UBA693_UBA693_contig_1048:0.000000006)1.000:0.098470104)1.000:0.051101259,Verrucomicrobia_subdivision_3_bacterium_UBA7542_UBA7542_contig_10040:0.132734475)0.592:0.023504497)1.000:0.053301797)0.983:0.028751610,(Verrucomicrobia_bacterium_UBA1319_UBA1319_contig_10066:0.154030816,(Verrucomicrobia_bacterium_UBA1263_UBA1263_contig_102779:0.096871125,(Verrucomicrobia_bacterium_UBA4982_UBA4982_contig_10691:0.014488530,Verrucomicrobia_bacterium_UBA1412_UBA1412_contig_10037:0.000000006)1.000:0.082958878)1.000:0.273156284)0.997:0.047161737)0.997:0.033099402)0.927:0.034874077,((Verrucomicrobia_bacterium_UBA673_UBA673_contig_102142:0.118023082,(Verrucomicrobia_bacterium_UBA1337_UBA1337_contig_100104:0.008812933,(Verrucomicrobia_bacterium_UBA6775_UBA6775_contig_100490:0.000859837,(Verrucomicrobia_bacterium_UBA1096_UBA1096_contig_100833:0.000000006,Verrucomicrobia_bacterium_UBA2977_UBA2977_contig_101728:0.000720816)0.596:0.000260806)0.939:0.003446365)1.000:0.084926584)1.000:0.177853289,(Verrucomicrobia_bacterium_UBA1100_UBA1100_contig_100426:0.226492383,Verrucomicrobia_bacterium_UBA6614_UBA6614_contig_1018:0.207836832)1.000:0.088753598)1.000:0.063683002)1.000:0.109091206)0.000:0.038485961)1.000:0.062235913)1.000:0.115967984,(((Lentisphaerae_bacterium_GWF2_38_69_gwf2_scaffold_1039:0.340345535,((Lentisphaerae_bacterium_GWF2_49_21_gwf2_scaffold_1024:0.061302994,Lentisphaerae_bacterium_GWF2_50_93_gwf2_scaffold_1006:0.055817871)1.000:0.239494307,((Lentisphaerae_bacterium_GWF2_44_16_gwf2_scaffold_10056:0.173537500,(Lentisphaerae_bacterium_GWF2_52_8_gwf2_scaffold_1010:0.193476010,Lentisphaerae_bacterium_GWF2_45_14_gwf2_scaffold_10319:0.192463748)0.715:0.026504490)0.998:0.039240671,((Lentisphaeria_bacterium_UBA1732_UBA1732_contig_10240:0.309544750,(Lentisphaeria_bacterium_UBA1829_UBA1829_contig_100:0.042302006,Lentisphaeria_bacterium_UBA4640_UBA4640_contig_10795:0.030933922)1.000:0.124800089)1.000:0.112003075,((Lentisphaeria_bacterium_UBA7640_UBA7640_contig_10113:0.137710521,(Lentisphaeria_bacterium_UBA5247_UBA5247_contig_1014:0.000000006,Lentisphaeria_bacterium_UBA5239_UBA5239_contig_10045:0.000000006)1.000:0.093004946)1.000:0.125595093,(Lentisphaeria_bacterium_UBA1776_UBA1776_contig_10001:0.166048827,(Lentisphaeria_bacterium_UBA1784_UBA1784_contig_101091:0.133844376,Lentisphaeria_bacterium_UBA1791_UBA1791_contig_105893:0.152342773)1.000:0.061939584)1.000:0.113836567)0.843:0.059989413)0.999:0.035176609)0.967:0.052403354)0.967:0.041827266)1.000:0.125322312,(Lentisphaeria_bacterium_UBA2565_UBA2565_contig_100388:0.365576460,((Lentisphaerae_bacterium_RIFOXYB12_FULL_65_16_rifixya3_full_scaffold_10883_curated:0.000000006,Lentisphaerae_bacterium_RIFOXYA12_64_32_RifOxyA12_Lentisphaerae_64_32_updatedv2_1:0.000000006)1.000:0.270812127,(Lentisphaeria_bacterium_UBA1724_UBA1724_contig_102939:0.323001296,Lentisphaeria_bacterium_UBA1407_UBA1407_contig_10403:0.217064493)1.000:0.129425705)1.000:0.088648565)0.987:0.055614512)1.000:0.201504676,(((Verrucomicrobia_bacterium_UBA6015_UBA6015_contig_10001:0.262491074,(Lentisphaerae_bacterium_RIFOXYA12_FULL_48_11_rifixya3_full_scaffold_1001:0.249674448,(Lentisphaerae_bacterium_RIFOXYA12_FULL_60_10_rifixya3_full_scaffold_11525:0.000511482,(Lentisphaerae_bacterium_RIFOXYC12_FULL_60_16_rifoxyc3_full_scaffold_1027:0.000000005,Lentisphaerae_bacterium_RIFOXYB12_FULL_60_10_rifoxyb3_full_scaffold_1006:0.000000006)0.781:0.000227226)1.000:0.264587876)0.981:0.048484565)1.000:0.074631429,((Verrucomicrobia_bacterium_UBA3636_UBA3636_contig_10050:0.000623013,Verrucomicrobia_bacterium_UBA6982_UBA6982_contig_10023:0.000000006)1.000:0.361964260,((Verrucomicrobia_bacterium_UBA1200_UBA1200_contig_104831:0.100480858,Verrucomicrobia_bacterium_UBA1211_UBA1211_contig_102896:0.125550025)0.999:0.079761935,((Verrucomicrobia_bacterium_UBA1731_UBA1731_contig_1039:0.134024518,Verrucomicrobia_bacterium_UBA3624_UBA3624_contig_1016:0.083897073)1.000:0.047306952,(((Verrucomicrobia_bacterium_UBA6861_UBA6861_contig_10105:0.000275116,(Verrucomicrobia_bacterium_UBA6354_UBA6354_contig_10199:0.000000006,(Verrucomicrobia_bacterium_UBA6327_UBA6327_contig_1023:0.000000006,Verrucomicrobia_bacterium_UBA6829_UBA6829_contig_1030:0.000673901)0.921:0.000410890)0.515:0.001437985)1.000:0.010532995,(Verrucomicrobia_bacterium_UBA7576_UBA7576_contig_10155:0.000226186,(Verrucomicrobia_bacterium_UBA770_UBA770_contig_1036:0.000000005,(Verrucomicrobia_bacterium_UBA4680_UBA4680_contig_101:0.000184434,(Verrucomicrobia_bacterium_UBA740_UBA740_contig_1005:0.000000006,(Verrucomicrobia_bacterium_UBA6838_UBA6838_contig_104:0.000651077,((Verrucomicrobia_bacterium_UBA6375_UBA6375_contig_100:0.000588620,((((Verrucomicrobia_bacterium_UBA6430_UBA6430_contig_10028:0.000000006,(((Verrucomicrobia_bacterium_UBA1105_UBA1105_contig_1020:0.000000005,Verrucomicrobia_bacterium_UBA7558_UBA7558_contig_1042:0.000000006)0.881:0.000369065,Verrucomicrobia_bacterium_UBA6873_UBA6873_contig_1:0.000184443)0.407:0.000184290,(Verrucomicrobia_bacterium_UBA6458_UBA6458_contig_1003:0.000000006,((Verrucomicrobia_bacterium_UBA6888_UBA6888_contig_1087:0.001129283,Verrucomicrobia_bacterium_UBA7550_UBA7550_contig_102:0.000191120)0.877:0.000369409,Verrucomicrobia_bacterium_UBA1067_UBA1067_contig_1006:0.001008619)0.756:0.000368524)0.309:0.000000005)0.553:0.000000125)0.201:0.000184241,(Verrucomicrobia_bacterium_UBA6441_UBA6441_contig_1000:0.000000006,Verrucomicrobia_bacterium_UBA7596_UBA7596_contig_10082:0.031903051)0.891:0.000392616)0.000:0.000000006,Verrucomicrobia_bacterium_UBA6404_UBA6404_contig_10016:0.000000006)0.000:0.000000006,Verrucomicrobia_bacterium_UBA6335_UBA6335_contig_103:0.000241944)0.787:0.000196427)0.013:0.000196201,Verrucomicrobia_bacterium_UBA1620_UBA1620_contig_1025:0.000000006)0.284:0.000000062)0.316:0.000000062)0.747:0.000000062)0.710:0.000000006)0.853:0.000448047)1.000:0.020564845)1.000:0.106934616,(((Verrucomicrobia_bacterium_UBA7008_UBA7008_contig_100108:0.077319895,(((Verrucomicrobia_bacterium_UBA3750_UBA3750_contig_100540:0.052433883,Verrucomicrobia_bacterium_UBA3214_UBA3214_contig_100794:0.076724546)0.756:0.020630544,Verrucomicrobia_bacterium_UBA3761_UBA3761_contig_1074:0.086621873)0.997:0.020093056,Verrucomicrobia_bacterium_UBA3841_UBA3841_contig_10089:0.096306179)0.403:0.011000233)0.999:0.018377695,((Verrucomicrobia_bacterium_UBA3838_UBA3838_contig_10107:0.002418473,Verrucomicrobia_bacterium_UBA2865_UBA2865_contig_10069:0.004678083)1.000:0.064858013,((Verrucomicrobia_bacterium_UBA2808_UBA2808_contig_100555:0.069679031,Verrucomicrobia_bacterium_UBA1727_UBA1727_contig_10206:0.095151704)0.998:0.029984550,Verrucomicrobia_bacterium_UBA1629_UBA1629_contig_1038:0.056216649)1.000:0.028900905)1.000:0.032644699)0.315:0.012082810,(Verrucomicrobia_bacterium_UBA3783_UBA3783_contig_10516:0.127914265,Verrucomicrobia_bacterium_UBA4286_UBA4286_contig_100386:0.075703014)0.983:0.019049411)0.902:0.016926064)1.000:0.076127697)1.000:0.165620715)1.000:0.151711749)1.000:0.149960875)1.000:0.141201122,((Verrucomicrobia_bacterium_UBA6053_UBA6053_contig_1076:0.117140808,Verrucomicrobia_bacterium_UBA6056_UBA6056_contig_1025:0.138889175)1.000:0.290073373,((Verrucomicrobia_bacterium_UBA1859_UBA1859_contig_10088:0.227147793,Verrucomicrobia_bacterium_UBA5540_UBA5540_contig_10073:0.267792360)1.000:0.156342009,(Lentisphaerae_bacterium_GWF2_57_35_gwf2_scaffold_104:0.180374245,(Verrucomicrobia_bacterium_UBA1418_UBA1418_contig_10061:0.109105733,(Verrucomicrobia_bacterium_UBA5207_UBA5207_contig_10927:0.000000006,Verrucomicrobia_bacterium_UBA2281_UBA2281_contig_1003:0.000000006)1.000:0.082973967)1.000:0.197173100)1.000:0.085372825)0.999:0.050453988)0.999:0.049375718)0.996:0.091983603)0.239:0.042265720)1.000:0.100954933)0.743:0.034798777,((bacterium_UBP3_UBA1247_isolate_UBA1247_UBA1247_contig_100655:0.148947105,bacterium_UBP3_UBA3054_isolate_UBA3054_UBA3054_contig_10243:0.128631263)1.000:0.573937718,(Chlamydiae_bacterium_RIFCSPHIGHO2_12_FULL_49_11_rifcsphigho2_12_scaffold_10048:0.478399059,(Candidatus_Aerophobetes_bacterium_isolate_NORP91:0.409747754,((((Chlamydiae_bacterium_RIFCSPHIGHO2_12_FULL_49_32_rifcsphigho2_12_scaffold_10193:0.000000006,(((Chlamydiae_bacterium_GWF2_49_8_gwf2_scaffold_10001:0.001578479,Chlamydiae_bacterium_RIFCSPHIGHO2_02_FULL_49_29_rifcsphigho2_02_scaffold_10034:0.000000006)0.773:0.000161627,Chlamydiae_bacterium_RIFCSPLOWO2_12_FULL_49_12_rifcsplowo2_12_scaffold_10283:0.000485988)0.786:0.000161530,Chlamydiae_bacterium_GWC2_50_10_gwc2_scaffold_10063:0.000331551)0.409:0.000161508)0.917:0.000323177,(Chlamydiae_bacterium_RIFCSPLOWO2_02_FULL_49_12_rifcsplowo2_02_scaffold_10971:0.000000006,Chlamydiae_bacterium_GWA2_50_15_gwa2_scaffold_10312:0.000000006)0.000:0.000000006)1.000:0.302484810,((Chlamydiae_bacterium_CG10_big_fil_rev_8_21_14_0_10_35_9:0.275601732,(Chlamydiae_bacterium_RIFCSPHIGHO2_12_FULL_49_9_rifcsphigho2_12_scaffold_10285:0.117532637,((Chlamydiae_bacterium_RIFCSPHIGHO2_02_FULL_45_9_rifcsphigho2_02_scaffold_10010:0.005516944,((Chlamydiae_bacterium_RIFCSPLOWO2_02_FULL_45_22_rifcsplowo2_02_scaffold_1005:0.0,Chlamydiae_bacterium_RIFCSPLOWO2_01_FULL_44_52_rifcsplowo2_01_scaffold_1031:0.0):0.000000006,(Chlamydiae_bacterium_RIFCSPLOWO2_12_FULL_45_20_rifcsplowo2_12_scaffold_103:0.0,Chlamydiae_bacterium_RIFCSPHIGHO2_12_FULL_44_59_rifcsphigho2_12_scaffold_104:0.0,Chlamydiae_bacterium_RIFCSPHIGHO2_01_FULL_44_39_rifcsphigho2_01_scaffold_1164:0.0):0.000000006)1.000:0.000000006)1.000:0.157083120,Chlamydiae_bacterium_CG10_big_fil_rev_8_21_14_0_10_42_34:0.107843098)0.846:0.037096547)1.000:0.124556562)0.488:0.034260540,(Chlamydiae_bacterium_SM23_39_WORSMTZ_1317:0.355105345,(Chlamydiae_bacterium_RIFCSPHIGHO2_12_FULL_27_8_rifcsphigho2_12_scaffold_10042:0.000413685,Chlamydiae_bacterium_RIFCSPLOWO2_01_FULL_28_7_rifcsplowo2_01_scaffold_107220:0.000000006)1.000:0.305852315)1.000:0.079018863)0.997:0.040701811)0.746:0.041044528,Candidatus_Aerophobetes_bacterium_isolate_NORP81:0.289472098)0.600:0.048124169)0.956:0.085228379)1.000:0.296976271)0.998:0.084779819)1.000:0.076543080,((Omnitrophica_bacterium_GWA2_50_21_gwa2_scaffold_10071:0.310532554,(((Candidatus_Omnitrophica_bacterium_UBA2337_UBA2337_contig_10039:0.299043573,(Candidatus_Omnitrophica_bacterium_UBA1443_UBA1443_contig_102646:0.158692768,Omnitrophica_bacterium_RIFOXYB12_FULL_50_7_rifoxyb3_full_scaffold_10192:0.149119554)1.000:0.093048394)1.000:0.056928614,(Omnitrophica_bacterium_GWA2_52_12_gwa2_scaffold_11347:0.276115075,Omnitrophica_bacterium_GWA2_52_8_gwa2_scaffold_10335:0.258823955)0.000:0.039070991)1.000:0.102819886,((Candidatus_Omnitrophica_bacterium_CG11_big_fil_rev_8_21_14_0_20_45_26:0.000000006,Candidatus_Omnitrophica_bacterium_CG12_big_fil_rev_8_21_14_0_65_45_16:0.000000005)1.000:0.315658754,((Omnitrophica_bacterium_RIFCSPHIGHO2_12_FULL_44_12_rifcsphigho2_12_scaffold_10096:0.000000006,((Omnitrophica_bacterium_RIFCSPLOWO2_02_FULL_44_11_rifcsplowo2_02_scaffold_1088:0.0,Omnitrophica_bacterium_RIFCSPLOWO2_12_FULL_44_17_rifcsplowo2_12_scaffold_10056:0.0):0.000000006,Omnitrophica_bacterium_RIFCSPHIGHO2_02_FULL_45_28_rifcsphigho2_02_scaffold_100:0.000000006)0.000:0.000000006)1.000:0.258165451,((Omnitrophica_bacterium_RIFCSPHIGHO2_02_FULL_46_11_rifcsphigho2_02_scaffold_10471:0.000170309,Omnitrophica_bacterium_RIFCSPLOWO2_01_FULL_45_10b_rifcsplowo2_01_scaffold_101594:0.000349193)1.000:0.166653037,(Omnitrophica_bacterium_RIFCSPLOWO2_12_FULL_50_11_rifcsplowo2_12_scaffold_10118:0.182879070,(Omnitrophica_bacterium_RIFCSPLOWO2_01_FULL_50_24_rifcsplowo2_01_scaffold_107894:0.007032952,Omnitrophica_bacterium_RIFCSPHIGHO2_02_FULL_49_9_rifcsphigho2_02_scaffold_110858:0.009361880)1.000:0.178251201)1.000:0.083384262)1.000:0.052033329)1.000:0.066554335)1.000:0.061335435)0.990:0.046424708)1.000:0.207589621,((((Omnitrophica_WOR_2_bacterium_SM23_29_WORSMTZ_10062:0.171913103,(Candidatus_Omnitrophica_bacterium_UBA6215_UBA6215_contig_1369:0.145467419,(Omnitrophica_WOR_2_bacterium_RIFCSPHIGHO2_01_FULL_49_10_rifcsphigho2_01_scaffold_100533:0.000155727,(Omnitrophica_WOR_2_bacterium_RIFCSPLOWO2_02_FULL_50_19_rifcsplowo2_02_scaffold_10034:0.000607254,Omnitrophica_WOR_2_bacterium_RIFCSPLOWO2_12_FULL_51_24_rifcsplowo2_12_scaffold_10105:0.001883267)0.595:0.000459609)1.000:0.106956286)1.000:0.088696561)1.000:0.201414161,(((((Candidatus_Omnitrophica_bacterium_UBA1542_UBA1542_contig_10221:0.000769077,Candidatus_Omnitrophica_bacterium_CG_4_10_14_0_8_um_filter_43_18:0.000000006)0.723:0.000351412,(Candidatus_Omnitrophica_bacterium_CG_4_9_14_0_2_um_filter_43_12:0.000274342,Candidatus_Omnitrophica_bacterium_CG10_big_fil_rev_8_21_14_0_10_43_8:0.001515956)0.781:0.000689486)0.955:0.001467601,(Candidatus_Omnitrophica_bacterium_CG03_land_8_20_14_0_80_43_22:0.000168900,Candidatus_Omnitrophica_bacterium_CG_4_8_14_3_um_filter_43_15:0.000616946)0.917:0.000770827)0.718:0.000167963,Candidatus_Omnitrophica_bacterium_CG12_big_fil_rev_8_21_14_0_65_43_15:0.000000006)1.000:0.386929830,((Candidatus_Omnitrophica_bacterium_UBA1560_UBA1560_contig_1025:0.000000006,Candidatus_Omnitrophica_bacterium_CG07_land_8_20_14_0_80_42_15:0.000209257)1.000:0.350362460,(Omnitrophica_bacterium_RBG_13_46_9_RBG_13_scaffold_10459:0.367877652,(Omnitrophica_bacterium_RIFCSPLOWO2_01_FULL_45_10_rifcsplowo2_01_scaffold_10349:0.209079131,(Omnitrophica_bacterium_RIFCSPLOWO2_12_FULL_45_13_rifcsplowo2_12_scaffold_10122:0.000247241,(Omnitrophica_bacterium_RIFCSPHIGHO2_02_FULL_46_20_rifcsphigho2_02_scaffold_10125:0.000344078,(Omnitrophica_bacterium_RIFCSPLOWO2_02_FULL_45_16_rifcsplowo2_02_scaffold_105136:0.001033820,Omnitrophica_bacterium_RIFCSPLOWO2_01_FULL_45_24_rifcsplowo2_01_scaffold_100172:0.000357054)0.000:0.000000006)0.883:0.001116129)1.000:0.179634199)1.000:0.141351008)1.000:0.063223776)1.000:0.065875981)0.132:0.034957923)0.980:0.029717544,((Candidatus_Omnitrophica_bacterium_4484_213:0.585104413,((Candidatus_Omnitrophica_bacterium_4484_171:0.306372853,(Candidatus_Omnitrophica_bacterium_4484_70.1:0.270240424,Candidatus_Omnitrophica_bacterium_4484_70.2:0.204969393)0.909:0.044816878)1.000:0.364263067,(((Candidatus_Omnitrophica_bacterium_UBA6210_UBA6210_contig_1103:0.156940603,(Candidatus_Omnitrophica_bacterium_CG_4_10_14_0_8_um_filter_44_12:0.000333255,(Candidatus_Omnitrophica_bacterium_UBA1572_UBA1572_contig_101501:0.000000006,Candidatus_Omnitrophica_bacterium_CG_4_10_14_0_2_um_filter_44_9:0.000000006)0.284:0.000000006)1.000:0.165330961)1.000:0.257124745,((((Omnitrophica_WOR_2_bacterium_RIFOXYC2_FULL_45_15_rifoxyc2_full_scaffold_10395:0.000295761,(Omnitrophica_WOR_2_bacterium_RIFOXYB2_FULL_45_11_rifoxyb2_full_scaffold_11045:0.000324390,(Omnitrophica_WOR_2_bacterium_RIFOXYA2_FULL_45_12_rifoxya2_full_scaffold_10173:0.000325782,Omnitrophica_WOR_2_bacterium_GWB2_45_9_gwb2_scaffold_10027:0.000342130)0.790:0.000291292)0.813:0.000607961)1.000:0.176466597,((Omnitrophica_WOR_2_bacterium_RIFOXYC2_FULL_43_9_rifoxyc2_full_scaffold_10307:0.000170639,(Omnitrophica_WOR_2_bacterium_GWF2_43_52_gwf2_scaffold_10479:0.000000006,(Omnitrophica_WOR_2_bacterium_GWA2_44_7_gwa2_scaffold_10469:0.000487126,Omnitrophica_WOR_2_bacterium_GWC2_44_8_gwc2_scaffold_10645:0.000000006)1.000:0.000000005)0.756:0.000000006)1.000:0.166404861,(Omnitrophica_WOR_2_bacterium_RIFCSPHIGHO2_02_FULL_45_21_rifcsphigho2_02_scaffold_10505:0.066387713,(Omnitrophica_WOR_2_bacterium_RIFCSPHIGHO2_02_FULL_46_37_rifcsphigho2_02_scaffold_10517:0.000288373,(Omnitrophica_WOR_2_bacterium_RIFCSPLOWO2_12_FULL_46_30_rifcsplowo2_12_scaffold_10531:0.000337568,Omnitrophica_WOR_2_bacterium_RIFCSPLOWO2_02_FULL_45_28_rifcsplowo2_02_scaffold_10060:0.000167029)0.696:0.000557475)1.000:0.054207225)1.000:0.117659047)0.342:0.028000237)1.000:0.179337602,(Candidatus_Omnitrophica_bacterium_UBA2593_UBA2593_contig_100:0.384535777,((Omnitrophica_WOR_2_bacterium_RIFCSPLOWO2_01_FULL_41_12_rifcsplowo2_01_scaffold_10704:0.178988897,(Omnitrophica_WOR_2_bacterium_RBG_13_41_10_RBG_13_scaffold_118:0.201220466,(Candidatus_Omnitrophica_bacterium_CG23_combo_of_CG06-09_8_20_14_all_40_11:0.000230934,Candidatus_Omnitrophica_bacterium_UBA1562_UBA1562_contig_10101:0.000000006)1.000:0.168034651)0.435:0.021798015)0.647:0.019634838,((Candidatus_Omnitrophica_bacterium_UBA6797_UBA6797_contig_10928:0.006776233,Candidatus_Omnitrophica_bacterium_UBA5776_UBA5776_contig_100521:0.030797857)1.000:0.333437468,((Omnitrophica_WOR_2_bacterium_RIFCSPLOWO2_12_FULL_51_8_rifcsplowo2_12_scaffold_117909:0.185742121,(Omnitrophica_WOR_2_bacterium_SM23_72_WORSMTZ_10064:0.191988187,Omnitrophica_WOR_2_bacterium_RBG_13_44_8b_RBG_13_scaffold_10190:0.108787210)0.896:0.030674698)0.842:0.027932739,(((Candidatus_Omnitrophica_bacterium_CG11_big_fil_rev_8_21_14_0_20_41_12:0.096601254,Candidatus_Omnitrophica_bacterium_CG11_big_fil_rev_8_21_14_0_20_43_6:0.073647290)1.000:0.038780216,(Candidatus_Omnitrophica_bacterium_UBA6253_UBA6253_contig_137713:0.056966001,Candidatus_Omnitrophica_bacterium_UBA6249_UBA6249_contig_100511:0.157882037)1.000:0.036384462)1.000:0.106940707,(Candidatus_Omnitrophica_bacterium_UBA6233_UBA6233_contig_123752:0.108789916,(Candidatus_Omnitrophica_bacterium_CG08_land_8_20_14_0_20_41_16:0.000000006,Candidatus_Omnitrophica_bacterium_CG23_combo_of_CG06-09_8_20_14_all_41_10:0.000185713)1.000:0.138161709)1.000:0.049047863)1.000:0.064813069)0.861:0.023423375)0.779:0.028442818)1.000:0.112590492)0.174:0.028769970)1.000:0.048311157,Candidatus_Omnitrophica_bacterium_CG11_big_fil_rev_8_21_14_0_20_42_13:0.346667509)0.540:0.033414729)0.506:0.032024040,((Omnitrophica_WOR_2_bacterium_GWA2_47_8_gwa2_scaffold_10336:0.200728966,(Omnitrophica_WOR_2_bacterium_RIFCSPHIGHO2_02_FULL_48_11_rifcsphigho2_02_scaffold_10421:0.000690796,Omnitrophica_WOR_2_bacterium_RIFCSPHIGHO2_01_FULL_48_9_rifcsphigho2_01_scaffold_100577:0.000318156)1.000:0.189756248)1.000:0.059743193,(Candidatus_Omnitrophica_bacterium_CG12_big_fil_rev_8_21_14_0_65_50_5:0.364448625,(((((Omnitrophica_WOR_2_bacterium_RIFOXYA2_FULL_38_17_rifoxya2_full_scaffold_1030:0.0,Omnitrophica_WOR_2_bacterium_GWF2_38_59_gwf2_scaffold_1026:0.0):0.000000006,(Omnitrophica_WOR_2_bacterium_RIFOXYB2_FULL_38_16_rifoxyb2_full_scaffold_10039:0.000158840,Omnitrophica_WOR_2_bacterium_RIFOXYA12_FULL_38_10_rifixya3_full_scaffold_1035:0.000339098)0.000:0.000000006)0.835:0.000161652,(Omnitrophica_WOR_2_bacterium_RIFOXYC2_FULL_38_12_rifoxyc2_full_scaffold_1133:0.000160886,Omnitrophica_WOR_2_bacterium_GWA2_37_7_gwa2_scaffold_10105:0.000211820)0.200:0.000000006)1.000:0.227319147,(Omnitrophica_WOR_2_bacterium_GWA2_45_18_gwa2_scaffold_1186:0.000000005,Omnitrophica_WOR_2_bacterium_GWC2_45_7_GWC2_OP3-like_45_7_gwc2_scaffold_10121:0.000000006)1.000:0.166163757)0.974:0.034537505,(Omnitrophica_WOR_2_bacterium_RIFCSPHIGHO2_02_FULL_52_10_rifcsphigho2_02_scaffold_10063:0.201183735,((Omnitrophica_WOR_2_bacterium_RIFCSPHIGHO2_02_FULL_50_17_rifcsphigho2_02_scaffold_10005:0.000000006,Omnitrophica_WOR_2_bacterium_RIFCSPLOWO2_12_FULL_50_9_rifcsplowo2_12_scaffold_10911:0.000907480)1.000:0.135744524,(Omnitrophica_WOR_2_bacterium_RIFCSPHIGHO2_01_FULL_52_10_rifcsphigho2_01_scaffold_10003:0.026329763,Omnitrophica_WOR_2_bacterium_GWA2_53_43_gwa2_scaffold_11365:0.020428531)1.000:0.139965098)1.000:0.064084733)0.570:0.025282794)0.992:0.030404478)1.000:0.046263665)1.000:0.244455288)0.929:0.041957973)1.000:0.060419555)0.982:0.032364462,(Candidatus_Omnitrophica_bacterium_4484_49:0.443829319,((Candidatus_Omnitrophica_bacterium_CG12_big_fil_rev_8_21_14_0_65_42_8:0.001958916,Candidatus_Omnitrophica_bacterium_CG02_land_8_20_14_3_00__42_8:0.002673036)1.000:0.087492340,(Omnitrophica_bacterium_GWA2_41_15_gwa2_scaffold_10389:0.066440130,(Candidatus_Omnitrophica_bacterium_CG_4_9_14_0_2_um_filter_42_8:0.003910622,Candidatus_Omnitrophica_bacterium_CG22_combo_CG10-13_8_21_14_all_43_16:0.000000006)1.000:0.090325616)0.162:0.025230694)1.000:0.322108071)0.981:0.055212679)0.404:0.027501027)0.931:0.036011487,((Omnitrophica_bacterium_RIFCSPHIGHO2_02_FULL_63_14_rifcsphigho2_02_scaffold_102859:0.157575880,(Omnitrophica_bacterium_RIFCSPHIGHO2_02_FULL_51_18_rifcsphigho2_02_scaffold_1026:0.178503666,Candidatus_Omnitrophica_bacterium_CG07_land_8_20_14_0_80_50_8:0.205325490)1.000:0.047666569)1.000:0.318571028,(((Omnitrophica_WOR_2_bacterium_GWF2_63_9_gwf2_scaffold_10221:0.000237748,((Omnitrophica_WOR_2_bacterium_RIFCSPLOWO2_12_FULL_63_16_rifcsplowo2_12_scaffold_10113:0.0,Omnitrophica_WOR_2_bacterium_RIFCSPHIGHO2_02_FULL_63_39_rifcsphigho2_02_scaffold_1214:0.0):0.000000005,(Omnitrophica_WOR_2_bacterium_GWA2_63_20_gwa2_scaffold_10724:0.000000006,(Omnitrophica_WOR_2_bacterium_RIFCSPHIGHO2_12_FULL_64_13_rifcsphigho2_12_scaffold_10456:0.000173689,Omnitrophica_WOR_2_bacterium_RIFCSPLOWO2_02_FULL_63_16_rifcsplowo2_02_scaffold_1024:0.000000006)0.268:0.000000007)0.103:0.000000007)0.835:0.000488700)1.000:0.270627815,(Omnitrophica_WOR_2_bacterium_RIFCSPHIGHO2_02_FULL_67_20_rifcsphigho2_02_scaffold_10383:0.142113103,Candidatus_Omnitrophica_bacterium_CG11_big_fil_rev_8_21_14_0_20_63_9:0.193222135)1.000:0.126377624)1.000:0.288944163,(Candidatus_Omnitrophica_bacterium_CG11_big_fil_rev_8_21_14_0_20_64_10:0.408260262,Omnitrophica_WOR_2_bacterium_RIFCSPHIGHO2_02_FULL_68_15_rifcsphigho2_02_scaffold_102602:0.327168333)1.000:0.153660756)0.997:0.064713209)0.854:0.041008754)1.000:0.061118438)1.000:0.087973703)0.999:0.039498377,(Co_bin.243:0.515785273,S5_bin.4:0.502646725)1.000:0.085126197)0.996:0.032871241,(((bacterium_UBP18_UBA7526_isolate_UBA7526_UBA7526_contig_11246:0.442752968,((bacterium_UBP5_UBA1551_isolate_UBA1551_UBA1551_contig_10000:0.307063767,bacterium_UBP5_UBA1559_isolate_UBA1559_UBA1559_contig_102738:0.266018024)1.000:0.290562034,((bacterium_UBA7393_isolate_UBA7393_UBA7393_contig_1068:0.000000006,((Nitrospirae_bacterium_UBA4572_UBA4572_contig_1001:0.000000006,Nitrospirae_bacterium_UBA4574_UBA4574_contig_1066:0.000000006)1.000:0.000000006,(((Nitrospirae_bacterium_UBA5696_UBA5696_contig_1013:0.000460227,bacterium_UBA7390_isolate_UBA7390_UBA7390_contig_1029:0.001987825)0.279:0.000000151,Nitrospirae_bacterium_UBA6678_UBA6678_contig_1014:0.000000006)0.535:0.000000006,(Nitrospirae_bacterium_UBA7871_UBA7871_contig_1006:0.000345334,Nitrospirae_bacterium_UBA6675_UBA6675_contig_1004:0.000000006)0.485:0.000000150)0.787:0.000000006)0.691:0.000000005)1.000:0.293995613,(Leptospirillum_ferriphilum_isolate_UBA7391_UBA7391_contig_10:0.000000006,((Leptospirillum_ferriphilum_isolate_UBA6673_UBA6673_contig_1:0.000000006,(Leptospirillum_ferriphilum_isolate_UBA6657_UBA6657_contig_10:0.0,Leptospirillum_ferriphilum_isolate_UBA6674_UBA6674_contig_1034:0.0):0.000000006)1.000:0.000000006,(((Leptospirillum_ferriphilum_isolate_UBA7384_UBA7384_contig_1:0.000000006,Leptospirillum_ferriphilum_isolate_UBA6677_UBA6677_contig_10:0.000000006)1.000:0.000000006,Leptospirillum_ferriphilum_isolate_UBA7392_UBA7392_contig_10:0.000348929)1.000:0.000000006,((Leptospirillum_ferriphilum_isolate_UBA7872_UBA7872_contig_100:0.0,Leptospirillum_ferriphilum_isolate_UBA7870_UBA7870_contig_1013:0.0):0.000000006,(Leptospirillum_ferriphilum_isolate_UBA4571_UBA4571_contig_101:0.0,Leptospirillum_ferriphilum_isolate_UBA6676_UBA6676_contig_1:0.0,Leptospirillum_ferriphilum_isolate_UBA5695_UBA5695_contig_100:0.0):0.000000006)1.000:0.000000006)0.910:0.000000006)1.000:0.000000006)1.000:0.276569263)1.000:0.444288700)0.553:0.036388718)0.442:0.031418135,(((Co_bin.224:0.340148033,((((E29_bin52:0.012154918,E44_bin92:0.006143147)1.000:0.108744043,(Co_bin.86:0.058343513,((E44_bin3:0.008468503,S2_bin.29:0.014824650)0.239:0.006154108,E29_bin78:0.028673165)1.000:0.022770123)1.000:0.049819743)1.000:0.186381748,((Aerophobetes_bacterium_AeroCD12_sp_1:0.088825835,(Co_bin.206:0.004660170,(E29_bin28:0.005966884,S2_bin.55:0.002195742)0.521:0.004279147)1.000:0.077907228)1.000:0.131660271,((((Aerophobetes_bacterium_SCGC_AAA255_sp_F10:0.036280036,(S5_bin.2:0.015011507,(S8_bin.12:0.003875564,(S4_bin.5:0.004314467,Co_bin.272:0.011568216)0.912:0.005066587)0.979:0.004923653)0.995:0.010810274)0.932:0.003868077,S6_bin.3:0.008555183)0.374:0.003440814,(E26_bin6:0.008096670,E29_bin25:0.008177831)0.083:0.004830240)1.000:0.210199270,(S8_bin.35:0.075926174,(Aerophobetes_bacterium_JGI_0000014_sp_C22:0.088178383,E44_bin7:0.050442176)0.544:0.014935840)1.000:0.092323595)1.000:0.062241395)1.000:0.045532281)1.000:0.050296165,((Candidatus_Aerophobus_profundus_SCGC_AAA252_sp_L23:0.027556720,(Co_bin.33:0.001239301,S4_bin.41:0.004861431)1.000:0.032419971)1.000:0.266327222,(Co_bin.223:0.109578889,Co_bin.132:0.107588184)1.000:0.164783868)1.000:0.058617268)0.886:0.042573596)1.000:0.287170889,(Patescibacteria_group_bacterium_UBA1396:0.0,Patescibacteria_group_bacterium_UBA1396_UBA1396_contig_13936:0.0):1.086723079)0.183:0.053942344,((S7_bin.41:0.003396286,Co_bin.281:0.004759203)1.000:0.518093381,Co_bin.161:0.466333869)1.000:0.274598920)1.000:0.084157979)0.640:0.030890869,(((E44_bin20:0.368150470,(Elusimicrobia_bacterium_CG08_land_8_20_14_0_20_44_26:0.248799099,(Elusimicrobia_bacterium_CG03_land_8_20_14_0_80_50_18:0.000055703,(Elusimicrobia_bacterium_CG_4_8_14_3_um_filter_50_9:0.000294225,Elusimicrobia_bacterium_CG_4_10_14_3_um_filter_49_12_50_7:0.006786474)0.815:0.000834046)1.000:0.267912787)1.000:0.650485816)0.998:0.074132563,(((Elusimicrobia_bacterium_UBA4825_UBA4825_contig_10:0.000000006,Elusimicrobia_bacterium_UBA5214_UBA5214_contig_111:0.000000006)1.000:0.402386137,((((Elusimicrobia_bacterium_UBA3209_UBA3209_contig_100525:0.019888471,(((Elusimicrobia_bacterium_UBA7019_UBA7019_contig_11850:0.000525219,Elusimicrobia_bacterium_UBA3778_UBA3778_contig_100092:0.000000006)0.699:0.000276383,(Elusimicrobia_bacterium_UBA4386_UBA4386_contig_100189:0.000000005,(Elusimicrobia_bacterium_UBA3811_UBA3811_contig_1010:0.000225508,(Elusimicrobia_bacterium_UBA3793_UBA3793_contig_11441:0.000159131,Elusimicrobia_bacterium_UBA3832_UBA3832_contig_127388:0.000000006)0.912:0.000316027)0.260:0.000000018)0.980:0.001868204)0.850:0.002727168,Elusimicrobia_bacterium_UBA3739_UBA3739_contig_100718:0.015852722)0.930:0.003911327)1.000:0.335314642,((Elusimicrobia_bacterium_RIFOXYB2_FULL_50_12_rifoxyb2_full_scaffold_10357:0.000000007,Elusimicrobia_bacterium_RIFOXYA2_FULL_50_26_rifoxya2_full_scaffold_1010:0.001500016)1.000:0.170824490,(Elusimicrobia_bacterium_RIFOXYA1_FULL_47_7_rifoxya1_full_scaffold_1006:0.000220283,((Elusimicrobia_bacterium_RIFOXYA2_FULL_47_53_rifoxya2_full_scaffold_11:0.0,Elusimicrobia_bacterium_RIFOXYA12_FULL_49_49_rifixya3_full_scaffold_1246:0.0,Elusimicrobia_bacterium_RIFOXYB2_FULL_46_23_rifoxyb2_full_scaffold_11:0.0):0.000000006,(Elusimicrobia_bacterium_RIFOXYB12_FULL_50_12_rifoxyb3_full_scaffold_10:0.000169101,Elusimicrobia_bacterium_RIFOXYB1_FULL_48_9_rifoxyb1_full_scaffold_10278:0.000354695)0.882:0.000000006)0.920:0.000000006)1.000:0.163153865)1.000:0.098204530)1.000:0.116051759,((Elusimicrobia_bacterium_CG02_land_8_20_14_3_00_37_13:0.000686158,(Elusimicrobia_bacterium_CG_4_10_14_0_8_um_filter_37_32:0.000000006,Elusimicrobia_bacterium_UBA1548_UBA1548_contig_1007:0.000000006)0.393:0.000000006)1.000:0.281534883,(Elusimicrobia_bacterium_RIFOXYA2_FULL_39_19_rifoxya2_full_scaffold_106:0.172354426,(Elusimicrobia_bacterium_RIFOXYB2_FULL_48_7_rifoxyb2_full_scaffold_10301:0.122876416,Elusimicrobia_bacterium_RIFOXYA2_FULL_40_6_rifoxya2_full_scaffold_1026:0.096101749)1.000:0.076455772)1.000:0.167349739)1.000:0.191530042)0.959:0.040590472,(((Elusimicrobia_bacterium_RIFCSPLOWO2_12_FULL_59_9_rifcsplowo2_12_scaffold_10334:0.406128008,((Elusimicrobia_bacterium_GWA2_69_24_gwa2_scaffold_10053:0.206507693,((Elusimicrobia_bacterium_CG_4_9_14_3_um_filter_62_55:0.0,Elusimicrobia_bacterium_CG22_combo_CG10-13_8_21_14_all_63_91:0.0,Elusimicrobia_bacterium_CG_4_10_14_0_2_um_filter_63_34:0.0):0.000599574,Elusimicrobia_bacterium_UBA1565_UBA1565_contig_10095:0.000213119)1.000:0.223374066)1.000:0.149615678,((Elusimicrobia_bacterium_CG11_big_fil_rev_8_21_14_0_20_64_6:0.112564249,((Elusimicrobia_bacterium_GWA2_66_18_gwa2_scaffold_1027:0.000000006,Elusimicrobia_bacterium_GWC2_65_9_gwc2_scaffold_10068:0.000000006)1.000:0.052329578,(Elusimicrobia_bacterium_RBG_16_66_12_RBG_16_scaffold_10120:0.025688934,Elusimicrobia_bacterium_RIFOXYD12_FULL_66_9_rifoxyd3_full_scaffold_10179:0.029480188)1.000:0.036484164)1.000:0.058911283)1.000:0.143872884,(Elusimicrobia_bacterium_RIFOXYA2_FULL_69_6_rifoxya2_full_scaffold_10026:0.228192809,Elusimicrobia_bacterium_RIFCSPHIGHO2_02_FULL_57_9_rifcsphigho2_02_scaffold_1028249:0.167042865)0.877:0.044279751)1.000:0.127386829)1.000:0.081787196)1.000:0.052905764,(((Elusimicrobia_bacterium_UBA3055_UBA3055_contig_107283:0.000000006,Elusimicrobia_bacterium_UBA1174_UBA1174_contig_1007:0.000000006)1.000:0.197797834,(Elusimicrobia_bacterium_UBA1202_UBA1202_contig_17402:0.041806628,(Elusimicrobia_bacterium_UBA2923_UBA2923_contig_1019:0.073926153,(Elusimicrobia_bacterium_UBA1436_UBA1436_contig_100011:0.043823761,(Elusimicrobia_bacterium_UBA6450_UBA6450_contig_1016:0.000706683,Elusimicrobia_bacterium_UBA5880_UBA5880_contig_1131:0.001187844)1.000:0.033041873)1.000:0.020635260)0.027:0.019027325)1.000:0.164394508)1.000:0.237272207,(Co_bin.207:0.287093291,(Elusimicrobia_bacterium_CG08_land_8_20_14_0_20_51_18:0.326230191,((Elusimicrobia_bacterium_RIFOXYB2_FULL_62_6_rifoxyb2_full_scaffold_100133:0.144787695,((Elusimicrobia_bacterium_GWA2_56_46_gwa2_scaffold_1010:0.0,Elusimicrobia_bacterium_GWC2_56_31_gwc2_scaffold_1097:0.0):0.072394352,(Elusimicrobia_bacterium_RIFOXYA2_FULL_53_38_rifoxya2_full_scaffold_1003:0.0,Elusimicrobia_bacterium_RIFOXYA12_FULL_51_18_rifixya3_full_scaffold_1040:0.0):0.069419879)1.000:0.079058402)1.000:0.043566446,((Elusimicrobia_bacterium_GWC2_51_8_gwc2_scaffold_10037:0.000476601,(Elusimicrobia_bacterium_GWA2_51_34_gwa2_scaffold_1016:0.000000006,Elusimicrobia_bacterium_GWF2_52_66_gwf2_scaffold_10018:0.000176809)0.941:0.000000006)1.000:0.170722724,(Elusimicrobia_bacterium_UBA2231_UBA2231_contig_10337:0.192539890,(((Elusimicrobia_bacterium_RIFOXYA2_FULL_58_8_rifoxya2_full_scaffold_10398:0.000000005,Elusimicrobia_bacterium_RIFOXYA12_FULL_57_11_rifixya3_full_scaffold_1020:0.000222086)1.000:0.076461537,(Elusimicrobia_bacterium_GWF2_62_30_gwf2_scaffold_1016:0.044823129,Elusimicrobia_bacterium_CG08_land_8_20_14_0_20_59_10:0.076544524)1.000:0.029570796)1.000:0.032767013,(((Elusimicrobia_bacterium_UBA1570_UBA1570_contig_10017:0.000000006,Elusimicrobia_bacterium_CG_4_10_14_0_2_um_filter_56_8:0.000000006)1.000:0.065672412,(Elusimicrobia_bacterium_RIFCSPLOWO2_02_FULL_61_11_rifcsplowo2_02_scaffold_10299:0.004189417,Elusimicrobia_bacterium_RIFCSPHIGHO2_02_FULL_61_10_rifcsphigho2_02_scaffold_100416:0.067907014)1.000:0.044134066)1.000:0.029012335,(((Elusimicrobia_bacterium_GWB2_63_22_gwb2_scaffold_104:0.038599129,((Elusimicrobia_bacterium_GWD2_63_28_gwd2_scaffold_1014:0.051693961,Elusimicrobia_bacterium_GWC2_64_44_gwc2_scaffold_1018:0.052551602)1.000:0.073919875,(Elusimicrobia_bacterium_GWC2_63_65_gwc2_scaffold_1044:0.000353025,Elusimicrobia_bacterium_GWA2_62_23_gwa2_scaffold_1007:0.000000006)1.000:0.043556810)0.826:0.013601918)1.000:0.142111514,(Elusimicrobia_bacterium_GWB2_63_16_gwb2_scaffold_1002:0.013803401,Elusimicrobia_bacterium_GWA2_64_40_gwa2_scaffold_10213:0.006747220)1.000:0.047539604)1.000:0.023204832,(Elusimicrobia_bacterium_GWC2_61_19_gwc2_scaffold_1091:0.041351486,(Elusimicrobia_bacterium_GWC2_61_25_gwc2_scaffold_1023:0.000000006,Elusimicrobia_bacterium_GWA2_61_42_gwa2_scaffold_11355:0.000000005)1.000:0.028960463)0.993:0.020407334)0.612:0.016037988)1.000:0.044085043)1.000:0.075940871)0.272:0.027309611)1.000:0.045539179)1.000:0.076625960)0.933:0.045867461)1.000:0.143321840)1.000:0.113616406)1.000:0.160071462,(Elusimicrobia_bacterium_RIFCSPLOWO2_01_FULL_59_12_rifcsplowo2_01_scaffold_101336:0.418421542,((Elusimicrobia_bacterium_GWA2_38_7_gwa2_scaffold_10076:0.000450549,(Elusimicrobia_bacterium_RIFCSPLOWO2_02_FULL_39_32_rifcsplowo2_02_scaffold_1068:0.000000006,(Elusimicrobia_bacterium_RIFCSPLOWO2_12_FULL_39_28_rifcsplowo2_12_scaffold_1070:0.0,Elusimicrobia_bacterium_RIFCSPHIGHO2_02_FULL_39_36_rifcsphigho2_02_scaffold_1050:0.0):0.000000006)0.926:0.000000006)1.000:0.259156653,((Elusimicrobia_bacterium_RIFCSPLOWO2_01_FULL_64_13_rifcsplowo2_01_scaffold_10326:0.000000006,Elusimicrobia_bacterium_RIFCSPHIGHO2_01_FULL_64_10_rifcsphigho2_01_scaffold_100376:0.000000005)1.000:0.209542564,(Elusimicrobia_bacterium_RIFCSPLOWO2_01_FULL_54_10_rifcsplowo2_01_scaffold_100583:0.095984019,Elusimicrobia_bacterium_RIFCSPLOWO2_01_FULL_60_11_rifcsplowo2_01_scaffold_102369:0.076271299)1.000:0.129985580)1.000:0.066760443)1.000:0.181090711)0.969:0.056323650)0.999:0.050337278)0.996:0.031315714)0.789:0.038882113,((Elusimicrobia_bacterium_RIFOXYD2_FULL_34_15_rifoxyd2_full_scaffold_1003:0.050726133,(Elusimicrobia_bacterium_RIFOXYD2_FULL_34_30_rifoxyd2_full_scaffold_1013:0.000827185,Elusimicrobia_bacterium_RIFOXYC2_FULL_34_12_rifoxyc2_full_scaffold_1001:0.001104866)1.000:0.068490621)1.000:0.113079812,(Elusimicrobia_bacterium_CG06_land_8_20_14_3_00_38_11:0.064176520,Elusimicrobia_bacterium_UBA4817_UBA4817_contig_10357:0.051591961)1.000:0.104417129)1.000:0.333944986)1.000:0.074714281)0.999:0.049041631,Elusimicrobia_bacterium_UBA6262_UBA6262_contig_100878:0.462765419)1.000:0.117620895)0.886:0.034752628)0.999:0.033203829,(((((bacterium_UBP4_UBA6127_isolate_UBA6127_UBA6127_contig_10165:0.001757003,bacterium_UBP4_UBA4092_isolate_UBA4092_UBA4092_contig_100272:0.004928126)1.000:0.480630933,(Candidate_division_BRC1_bacterium_SM23_51_WORSMTZ_10094:0.332411049,S2_bin.40:0.288010823)1.000:0.206191059)1.000:0.081423275,(Candidatus_Firestonebacteria_bacterium_RIFOXYA2_FULL_40_8_rifoxya2_full_scaffold_1004:0.048022011,(Candidatus_Firestonebacteria_bacterium_GWA2_43_8_gwa2_scaffold_10181:0.020246126,(Candidatus_Firestonebacteria_bacterium_RifOxyC12_full_39_7_rifoxyc3_full_scaffold_1014:0.000000006,(Candidatus_Firestonebacteria_bacterium_RIFOXYD2_FULL_39_29_rifoxyd2_full_scaffold_100:0.000000006,Candidatus_Firestonebacteria_bacterium_RIFOXYC2_FULL_39_67_rifoxyc2_full_scaffold_1003:0.000000006)0.996:0.000000006)1.000:0.021469618)0.990:0.018895145)1.000:0.595770957)0.769:0.031144212,((Candidatus_Coatesbacteria_bacterium_RBG_13_66_14_RBG_13_scaffold_10021:0.577149601,(Candidatus_Coatesbacteria_bacterium_4484_99:0.515807245,S2_bin.49:0.515829850)0.987:0.086577410)1.000:0.113677093,(((((((candidate_division_WOR_sp_3_bacterium_UBA1063:0.0,candidate_division_WOR-3_bacterium_UBA1063_UBA1063_contig_10370:0.0):0.115845106,(candidate_division_WOR_sp_3_bacterium_UBA5631:0.0,candidate_division_WOR-3_bacterium_UBA5631_UBA5631_contig_102875:0.0):0.101585560)1.000:0.603444494,((((Candidate_division_WOR-3_bacterium_4484_100:0.0,Candidate_division_WOR_sp_3_bacterium_4484_100:0.0):0.189356994,((Candidate_division_WOR_3_bacterium_SM23_42_WORSMTZ_101083:0.0,Candidate_division_WOR_3_bacterium_SM23_42:0.0):0.088666413,(Candidate_division_WOR_3_bacterium_SM1_77_WOR1_30_36_10180:0.0,Candidate_division_WOR_3_bacterium_SM1_77:0.0):0.082266087)1.000:0.079653066)0.877:0.027917391,((Candidate_division_TA06_bacterium_DG_78:0.0,Candidate_division_TA06_bacterium_DG_78_15855:0.0):0.162726386,((Candidate_division_WOR-3_bacterium_RBG_13_43_14_RBG_13_scaffold_10293:0.0,Candidate_division_WOR_sp_3_bacterium_RBG_13_43_14:0.0):0.215283649,((Candidate_division_WOR_3_bacterium_SM23_60:0.0,Candidate_division_WOR_3_bacterium_SM23_60_WORSMTZ_10061:0.0):0.163307793,((S2_bin.26:0.084253193,S7_bin.19:0.056049640)1.000:0.093358662,(S2_bin.48:0.066151220,(Co_bin.141:0.007063874,E29_bin50:0.005648036)1.000:0.055344033)1.000:0.054882201)0.999:0.031940183)0.942:0.018354740)0.995:0.021877532)0.973:0.021338101)1.000:0.361937074,((E44_bin36:0.064078627,Co_bin.121:0.072521403)1.000:0.469045003,((candidate_division_WOR_sp_3_bacterium_UBA2258:0.0,candidate_division_WOR-3_bacterium_UBA2258_UBA2258_contig_10145:0.0):0.234746000,(S3_bin.16:0.122592563,((candidate_division_WOR-3_bacterium_UBA3079_UBA3079_contig_1013:0.0,candidate_division_WOR_sp_3_bacterium_UBA3079:0.0):0.000523870,Candidate_division_WOR_sp_3_bacterium_JGI_Cruoil_03_51_56:0.000402229)1.000:0.127835589)1.000:0.092647461)1.000:0.247851124)1.000:0.123647982)1.000:0.108190542)0.999:0.064887270,((E29_bin14:0.176624433,((candidate_division_WOR-3_bacterium_UBA3072_UBA3072_contig_10386:0.0,candidate_division_WOR_sp_3_bacterium_UBA3072:0.0):0.000411399,Candidate_division_TA06_bacterium_JGI_Cruoil_03_38_101:0.000136484)1.000:0.193174961)1.000:0.454488737,((Candidate_division_bacterium_WOR-3_4484_18:0.0,Candidate_division_bacterium_WOR_sp_3_4484_18:0.0):0.631337726,((candidate_division_WOR-3_bacterium_UBA3073_UBA3073_contig_10183:0.0,candidate_division_WOR_sp_3_bacterium_UBA3073:0.0):0.000000006,Candidate_division_WOR_sp_3_bacterium_JGI_Cruoil_03_44_89:0.000000005)1.000:0.530234392)0.950:0.090408530)0.983:0.060433188)0.111:0.036678942,((Candidatus_Cloacimonas_sp._4484_209:0.133697233,(E44_bin50:0.160467511,(E29_bin43:0.090829611,E44_bin80:0.110188146)0.983:0.030981484)1.000:0.059281370)1.000:0.343018829,(((candidate_division_WOR_sp_3_bacterium_UBA5618:0.0,candidate_division_WOR-3_bacterium_UBA5618_UBA5618_contig_101001:0.0):0.000217941,((candidate_division_WOR_sp_3_bacterium_UBA4773:0.0,candidate_division_WOR-3_bacterium_UBA4773_UBA4773_contig_10214:0.0):0.000000006,(candidate_division_WOR-3_bacterium_UBA2202_UBA2202_contig_10013:0.0,candidate_division_WOR_sp_3_bacterium_UBA2202:0.0):0.000000006)0.000:0.000000005)1.000:0.203886496,((candidate_division_WOR_sp_3_bacterium_UBA6260:0.0,candidate_division_WOR-3_bacterium_UBA6260_UBA6260_contig_10234:0.0):0.030604005,(Candidate_division_TA06_bacterium_34_109:0.000000005,Candidate_division_TA06_bacterium_32_111:0.000000006)1.000:0.029370891)1.000:0.210066856)1.000:0.458049594)0.930:0.064354481)0.999:0.048206235,(((Candidate_division_TA06_bacterium_SM23_40:0.0,Candidate_division_TA06_bacterium_SM23_40_WORSMTZ_10057:0.0):0.000000006,((Candidate_division_TA06_bacterium_SM1_40:0.0,Candidate_division_TA06_bacterium_SM1_40_WOR1_30_36_10091:0.0):0.000177245,(Candidate_division_TA06_bacterium_DG_24_15831:0.0,Candidate_division_TA06_bacterium_DG_24:0.0):0.000000006)0.742:0.000000045)1.000:0.356156142,((E44_bin18:0.001619917,E29_bin36:0.006310530)1.000:0.358880992,(Candidate_division_TA06_bacterium_DG_26_17254:0.0,Candidate_division_TA06_bacterium_DG_26:0.0):0.435477153)0.686:0.051697627)1.000:0.076177768)1.000:0.084622863,(((Latescibacteria_bacterium_DG_63_16964:0.284310716,(Candidatus_Eisenbacteria_bacterium_RBG_16_71_46_RBG_16_scaffold_1001:0.000258162,Candidatus_Eisenbacteria_bacterium_RBG_19FT_COMBO_70_11_rbg_19ft_combo_scaffold_10065:0.000268640)1.000:0.361088141)1.000:0.153374399,((S2_bin.17:0.191938078,(Candidatus_Latescibacteria_bacterium_4484_7:0.167621333,(S2_bin.35:0.174095839,(bacterium_UBP1_UBA4783_isolate_UBA4783_UBA4783_contig_10196:0.031970238,(bacterium_UBP1_UBA2172_isolate_UBA2172_UBA2172_contig_10162:0.000000005,bacterium_UBP1_UBA4771_isolate_UBA4771_UBA4771_contig_10175:0.000257326)1.000:0.032866051)1.000:0.189076342)0.244:0.029866317)0.975:0.043958979)1.000:0.250045661,(Bacterium_CG17_big_fil_post_rev_8_21_14_2_50_64_8_isolate_CG17_big_fil_post_rev_8_21_14_2_50_64_8:0.000000006,Bacterium_CG_4_9_14_3_um_filter_65_15_isolate_CG_4_9_14_3_um_filter_65_15:0.000000006)1.000:0.538484559)1.000:0.080037905)1.000:0.067997412,(((((Candidatus_Latescibacteria_bacterium_4484_181:0.418874432,((Candidatus_Latescibacteria_bacterium_4484_107:0.036079269,(Co_bin.212:0.002675899,S3_bin.36:0.002405880)1.000:0.036131419)1.000:0.284410857,(Candidatus_Handelsmanbacteria_bacterium_RIFCSPLOWO2_12_FULL_64_10_rifcsplowo2_12_scaffold_100136:0.374068167,(Latescibacteria_bacterium_UBA2998_UBA2998_contig_10100:0.188956694,(Latescibacteria_bacterium_UBA2968_UBA2968_contig_100571:0.142381325,(Latescibacteria_bacterium_UBA2992_UBA2992_contig_10971:0.000000005,Latescibacteria_bacterium_UBA6620_UBA6620_contig_10196:0.000163055)1.000:0.123638289)1.000:0.097958263)1.000:0.124311006)1.000:0.090967598)0.990:0.060542548)1.000:0.089740622,(Candidate_division_Zixibacteria_bacterium_SM23_81_WORSMTZ_10457:0.357185659,((S3_bin.15:0.171699015,(E29_bin17:0.145708889,Co_bin.8:0.173788150)0.666:0.030541350)1.000:0.300190410,(((Candidate_division_Zixibacteria_bacterium_RBG_16_43_9_RBG_16_scaffold_10394:0.245049488,(Candidate_division_Zixibacteria_bacterium_SM23_73_2_WORSMTZ_10543:0.231164772,(Candidate_division_Zixibacteria_bacterium_SM23_73_3_WORSMTZ_10878:0.153600152,(Candidate_division_Zixibacteria_bacterium_SM23_73_WORSMTZ_10510:0.060819398,Candidate_division_Zixibacteria_bacterium_SM1_73_WOR1_30_36_10573:0.052395780)1.000:0.075887976)1.000:0.075489379)0.217:0.031420654)1.000:0.050005004,((Candidate_division_Zixibacteria_bacterium_RBG_19FT_COMBO_42_43_rbg_19ft_combo_scaffold_10391:0.067732765,Candidate_division_Zixibacteria_bacterium_RBG_16_40_9_RBG_16_scaffold_10008:0.062118664)1.000:0.166281490,(Candidate_division_Zixibacteria_bacterium_RBG_16_50_21_RBG_16_scaffold_1081:0.158350867,Candidate_division_Zixibacteria_bacterium_RBG_16_48_11_RBG_16_scaffold_101096:0.120385993)1.000:0.166492734)1.000:0.110363641)1.000:0.057715523,((Candidate_division_Zixibacteria_bacterium_RBG_16_53_22_RBG_16_scaffold_10365:0.277182505,Candidate_division_Zixibacteria_bacterium_4484_95:0.264656387)1.000:0.090014593,(Candidate_division_Zixibacteria_bacterium_CG_4_9_14_3_um_filter_46_8:0.339721455,(Candidate_division_Zixibacteria_bacterium_DG_27_17789:0.031930443,E29_bin49:0.042242142)1.000:0.240516647)0.934:0.046260353)1.000:0.048669289)0.720:0.027303264)1.000:0.085964572)0.987:0.039720293)0.958:0.026723264,(Candidatus_Cloacimonetes_bacterium_4572_55:0.482318230,(((((Gemmatimonas_sp._UBA2094_UBA2094_contig_101664:0.045835621,Gemmatimonas_sp._UBA7669_UBA7669_contig_10206:0.032814920)1.000:0.137041183,(Gemmatimonadales_bacterium_UBA4718_UBA4718_contig_10085:0.059783722,(Gemmatimonadales_bacterium_UBA4720_UBA4720_contig_10168:0.000000006,Gemmatimonadales_bacterium_UBA6027_UBA6027_contig_1008:0.000000006)1.000:0.042607111)1.000:0.156885839)1.000:0.153142907,((Gemmatimonadetes_bacterium_GWC2_71_10_gwc2_scaffold_10077:0.078327955,(Gemmatimonadetes_bacterium_GWC2_71_9_gwc2_scaffold_10303:0.029107409,Gemmatimonadetes_bacterium_RIFCSPLOWO2_02_FULL_71_11_rifcsplowo2_02_scaffold_101711:0.001644652)1.000:0.085091473)1.000:0.155543129,((Gemmatimonadetes_bacterium_RBG_16_66_8_RBG_16_scaffold_100365:0.135998822,Gemmatimonadetes_bacterium_RIFCSPLOWO2_12_FULL_68_9_rifcsplowo2_12_scaffold_100015:0.127659424)0.997:0.050221838,(Gemmatimonas_sp._SG8_28_WOR_8-12_10129:0.150097635,Gemmatimonas_sp._SG8_17_WOR_8-12_10029:0.166177854)0.971:0.035857059)1.000:0.083097597)1.000:0.077383055)1.000:0.100568157,((Gemmatimonas_sp._SG8_38_2_WOR_8-12_10032:0.233775189,Gemmatimonas_sp._SM23_52_WORSMTZ_10050:0.144500916)1.000:0.168588485,(Gemmatimonadales_bacterium_UBA2988_UBA2988_contig_10220:0.217310370,(((Gemmatimonadales_bacterium_UBA6934_UBA6934_contig_100325:0.000000006,Gemmatimonadales_bacterium_UBA2989_UBA2989_contig_103822:0.000000006)1.000:0.196064486,((((Gemmatimonadales_bacterium_UBA7836_UBA7836_contig_108027:0.001720269,((Gemmatimonadales_bacterium_UBA3511_UBA3511_contig_102822:0.000494299,Gemmatimonadales_bacterium_UBA6960_UBA6960_contig_101931:0.000400298)0.782:0.000539790,Gemmatimonadales_bacterium_UBA7825_UBA7825_contig_10188:0.000307051)0.678:0.000602739)0.950:0.003853791,(Gemmatimonadales_bacterium_UBA3497_UBA3497_contig_10054:0.001751814,Gemmatimonadales_bacterium_UBA2969_UBA2969_contig_101095:0.021513021)1.000:0.004478716)0.005:0.002317995,Gemmatimonadales_bacterium_UBA6943_UBA6943_contig_102817:0.002664912)1.000:0.272165893,(Gemmatimonadales_bacterium_UBA1125_UBA1125_contig_1061:0.011608956,(Gemmatimonadales_bacterium_UBA1007_UBA1007_contig_10548:0.007054894,Gemmatimonadales_bacterium_UBA822_UBA822_contig_101214:0.004840004)0.887:0.004843937)1.000:0.117958285)0.605:0.027435158)1.000:0.092398365,((Gemmatimonadales_bacterium_UBA1138_UBA1138_contig_10342:0.103948883,(Gemmatimonadales_bacterium_UBA1142_UBA1142_contig_10831:0.050943857,((Gemmatimonadales_bacterium_UBA2981_UBA2981_contig_100098:0.006439977,Gemmatimonadales_bacterium_UBA3501_UBA3501_contig_10085:0.008696919)1.000:0.028079301,(Gemmatimonadales_bacterium_UBA7889_UBA7889_contig_100180:0.011527933,(Gemmatimonadales_bacterium_UBA1120_UBA1120_contig_10035:0.010576052,(Gemmatimonadales_bacterium_UBA6588_UBA6588_contig_10010:0.000000006,Gemmatimonadales_bacterium_UBA887_UBA887_contig_101754:0.001489058)1.000:0.009610607)0.998:0.008001067)1.000:0.015584835)1.000:0.028877402)1.000:0.109628898)0.999:0.031400841,(Gemmatimonadales_bacterium_UBA2982_UBA2982_contig_1144:0.139084757,(Gemmatimonas_sp._SG8_23_WOR_8-12_10045:0.071278604,(Gemmatimonadales_bacterium_UBA4456_UBA4456_contig_10137:0.073388362,(((Gemmatimonadales_bacterium_UBA6932_UBA6932_contig_10192:0.004595563,(Gemmatimonadales_bacterium_UBA2975_UBA2975_contig_10177:0.000000006,Gemmatimonadales_bacterium_UBA829_UBA829_contig_10231:0.000160766)0.999:0.003911890)1.000:0.010912575,Gemmatimonadales_bacterium_UBA2960_UBA2960_contig_10257:0.016628090)0.994:0.009803340,(((Gemmatimonadales_bacterium_UBA7835_UBA7835_contig_101955:0.000163830,((Gemmatimonadales_bacterium_UBA2589_UBA2589_contig_102163:0.000322884,Gemmatimonadales_bacterium_UBA7826_UBA7826_contig_100825:0.000165287)0.000:0.000000006,Gemmatimonadales_bacterium_UBA6612_UBA6612_contig_103813:0.000168015)0.000:0.000000006)0.769:0.000161267,Gemmatimonadales_bacterium_UBA3512_UBA3512_contig_100546:0.000178404)0.834:0.000485806,(Gemmatimonadales_bacterium_UBA6959_UBA6959_contig_10000:0.016658299,Gemmatimonadales_bacterium_UBA1525_UBA1525_contig_102085:0.000000006)0.932:0.000714539)1.000:0.011437898)1.000:0.069236095)1.000:0.047125535)1.000:0.050618380)0.763:0.018934787)1.000:0.081023459)0.964:0.041871657)1.000:0.152156239)0.999:0.050137180)1.000:0.167911707,(Candidatus_Glassbacteria_bacterium_RBG_16_58_8_RBG_16_scaffold_10359:0.414105842,(Candidatus_Glassbacteria_bacterium_RIFCSPLOWO2_12_FULL_58_11_rifcsplowo2_12_scaffold_10144:0.002336742,Candidatus_Glassbacteria_bacterium_GWA2_58_10_gwa2_scaffold_10014:0.000984168)1.000:0.384401148)0.832:0.045054765)1.000:0.106578782)0.890:0.037882229)0.911:0.025424003,(((((Bacterium_SM23_31_isolate_SM23_31_WORSMTZ_10005:0.422028171,(Co_bin.196:0.398594418,(S2_bin.63:0.141426486,Bacterium_SM23_57_isolate_SM23_57_WORSMTZ_100420:0.214188065)1.000:0.169032863)1.000:0.101738542)0.993:0.047598124,(Candidate_division_KSB1_bacterium_4484_219:0.282445046,((bacterium_UBA2214_isolate_UBA2214_UBA2214_contig_10047:0.240881892,Candidate_division_KSB1_bacterium_RBG_16_48_16_RBG_16_scaffold_10052:0.175663214)1.000:0.151829747,(Candidate_division_KSB1_bacterium_4484_87:0.097603833,Candidate_division_KSB1_4572_119:0.136782478)1.000:0.151767979)0.996:0.046233913)1.000:0.054656119)0.030:0.030724030,(S2_bin.13:0.304713395,(Caldithrix_sp._RBG_13_44_9_RBG_13_scaffold_10020:0.163487868,Candidate_division_KSB1_bacterium_4484_188:0.132663049)1.000:0.184786705)1.000:0.110468629)1.000:0.045064535,(((bacterium_UBP11_UBA4055_isolate_UBA4055_UBA4055_contig_10263:0.069410071,Candidatus_Delongbacteria_bacterium_GWF2_40_14_gwf2_scaffold_10149:0.085544460)1.000:0.568435744,((((((Ignavibacteria_bacterium_RBG_13_36_8_RBG_13_scaffold_10070:0.163728364,(Ignavibacteria_bacterium_GWC2_38_9_gwc2_scaffold_10208:0.001226424,(Melioribacter_sp._RIFOXYB12_FULL_38_5_rifoxyb3_full_scaffold_10055:0.004064103,(((Ignavibacteria_bacterium_RIFOXYA12_FULL_38_9_rifixya3_full_scaffold_1086:0.000000006,Ignavibacteria_bacterium_RIFOXYC12_FULL_38_8_rifoxyc3_full_scaffold_10103:0.000172354)0.914:0.000000005,Ignavibacteria_bacterium_RIFOXYA2_FULL_38_8_rifoxya2_full_scaffold_1056:0.000000006)0.000:0.000000006,(Melioribacter_sp._GWF2_38_21_gwf2_scaffold_11:0.0,Ignavibacteria_bacterium_RIFOXYC2_FULL_38_25_rifoxyc2_full_scaffold_11:0.0,Ignavibacteria_bacterium_RIFOXYB2_FULL_37_11_rifoxyb2_full_scaffold_100:0.0):0.000000006)0.457:0.000000006)0.888:0.001311620)1.000:0.174651363)0.981:0.026366163,(Ignavibacteria_bacterium_GWB2_35_6b_gwb2_scaffold_10017:0.166060684,(Ignavibacteriales_bacterium_CG18_big_fil_WC_8_21_14_2_50_31_20:0.185546122,Ignavibacteriales_bacterium_CG_4_9_14_3_um_filter_34_10:0.200450599)0.000:0.024984751)0.886:0.019898969)1.000:0.054813692,((Ignavibacteria_bacterium_CG_4_8_14_3_um_filter_37_9:0.000199174,((Ignavibacteriales_bacterium_UBA1563_UBA1563_contig_10110:0.000200652,Ignavibacteria_bacterium_CG_4_10_14_3_um_filter_37_18:0.000000005)0.594:0.000084690,(Ignavibacteria_bacterium_CG_4_9_14_0_2_um_filter_37_13:0.000000006,(Ignavibacteria_bacterium_CG08_land_8_20_14_0_20_37_9:0.000000006,Ignavibacteria_bacterium_CG22_combo_CG10-13_8_21_14_all_37_15:0.002306050)0.841:0.000307777)0.006:0.000616507)0.749:0.000283853)1.000:0.200590644,((((((Ignavibacteria_bacterium_RBG_16_34_14_RBG_16_scaffold_10095:0.074270738,(Ignavibacteria_bacterium_RIFOXYA2_FULL_37_17_rifoxya2_full_scaffold_10045:0.056787151,((Ignavibacteria_bacterium_GWC2_36_12_gwc2_scaffold_10000:0.003645759,(Ignavibacteria_bacterium_GWB2_36_8_gwb2_scaffold_1010:0.000539791,Ignavibacteria_bacterium_GWA2_35_9_gwa2_scaffold_10274:0.049360139)0.750:0.002373751)0.598:0.000658602,Ignavibacteria_bacterium_RIFOXYB2_FULL_36_7_rifoxyb2_full_scaffold_10018:0.012363795)1.000:0.017729956)1.000:0.054181195)1.000:0.054671896,Ignavibacteria_bacterium_RBG_16_36_9_RBG_16_scaffold_10123:0.203611776)0.472:0.015516624,(Ignavibacteria_bacterium_RBG_16_35_7_RBG_16_scaffold_101956:0.007145812,(Ignavibacteria_bacterium_GWC2_35_8_gwc2_scaffold_10005:0.000600652,(Ignavibacteria_bacterium_RIFOXYC12_FULL_35_11_rifoxyc3_full_scaffold_100:0.000000006,(((Ignavibacteria_bacterium_RIFOXYB12_FULL_35_14_rifoxyb3_full_scaffold_1054:0.0,Ignavibacteria_bacterium_RIFOXYB2_FULL_35_12_rifoxyb2_full_scaffold_1008:0.0,Ignavibacteria_bacterium_RIFOXYD12_FULL_36_8_rifoxyd3_full_scaffold_103:0.0,Ignavibacteria_bacterium_GWF2_35_20_gwf2_scaffold_1025:0.0,Ignavibacteria_bacterium_RIFOXYA12_FULL_35_25_rifixya3_full_scaffold_1025_curated:0.0):0.000000006,(Ignavibacteria_bacterium_RIFOXYC2_FULL_35_16_rifoxyc2_full_scaffold_1072:0.000000006,Ignavibacteria_bacterium_GWA2_36_19_gwa2_scaffold_10268:0.000000006)0.000:0.000000006)0.999:0.000000006,Ignavibacteria_bacterium_RIFOXYA2_FULL_35_9_rifoxya2_full_scaffold_1017:0.000000006)1.000:0.000000006)0.944:0.001017607)0.988:0.006939561)1.000:0.144979512)0.953:0.015235723,Ignavibacteriales_bacterium_UBA6490_UBA6490_contig_10066:0.177935668)0.653:0.009772865,(Ignavibacteria_bacterium_CG_4_9_14_3_um_filter_36_18:0.144574408,(Ignavibacteriales_bacterium_CG_4_9_14_3_um_filter_30_11:0.042276177,Ignavibacteriales_bacterium_CG12_big_fil_rev_8_21_14_0_65_30_8:0.034410249)1.000:0.142215003)0.933:0.022743661)0.996:0.023750443,Ignavibacteriales_bacterium_UBA1304_UBA1304_contig_10512:0.157539782)0.724:0.026595197)1.000:0.050797034)1.000:0.159465149,(((((Ignavibacteria_bacterium_UBA2360_UBA2360_contig_101:0.0,Ignavibacteria_bacterium_UBA2408_UBA2408_contig_1029:0.0):0.000000006,Ignavibacteria_bacterium_UBA2324_UBA2324_contig_10082:0.000000006)0.948:0.000000006,Ignavibacteria_bacterium_UBA2350_UBA2350_contig_11860:0.000000006)0.975:0.002983672,((Ignavibacteria_bacterium_UBA6672_UBA6672_contig_103:0.000000006,Ignavibacteria_bacterium_UBA2799_UBA2799_contig_10004:0.002820569)0.859:0.000000006,Ignavibacteria_bacterium_UBA5590_UBA5590_contig_1013:0.000000005)0.953:0.002560323)1.000:0.286530272,((Ignavibacteria_bacterium_UBA2319_UBA2319_contig_1027:0.0,Ignavibacteria_bacterium_UBA2330_UBA2330_contig_10043:0.0):0.201904785,Ignavibacteria_bacterium_UBA6667_UBA6667_contig_10167:0.235296077)1.000:0.132556882)1.000:0.152411705)0.440:0.036326257,(((((Ignavibacteria_bacterium_RIFCSPLOWO2_02_FULL_55_14_rifcsplowo2_02_scaffold_1048:0.000161230,(Ignavibacteria_bacterium_RIFCSPHIGHO2_02_FULL_56_12_rifcsphigho2_02_scaffold_10060:0.000000006,(Ignavibacteria_bacterium_GWA2_55_11_gwa2_scaffold_10651:0.000000006,Ignavibacteria_bacterium_RIFCSPLOWO2_12_FULL_56_21_rifcsplowo2_12_scaffold_10149:0.000192490)0.852:0.000330231)0.854:0.000569899)0.427:0.000215152,Ignavibacteria_bacterium_GWC2_56_12_gwc2_scaffold_1010:0.000000006)1.000:0.205262228,(Ignavibacteria_bacterium_GWA2_54_16_gwa2_scaffold_10149:0.123279705,(Ignavibacteria_bacterium_UBA6688_UBA6688_contig_1000:0.037241433,Ignavibacteria_bacterium_GWA2_55_25_gwa2_scaffold_10983:0.021732023)1.000:0.087770246)1.000:0.061821520)1.000:0.107255934,(Ignavibacteria_bacterium_UBA6906_UBA6906_contig_101828:0.289741106,Ignavibacteriales_bacterium_CG07_land_8_20_14_0_80_59_12:0.273955696)0.097:0.040962374)1.000:0.072937783,(((Ignavibacteria_bacterium_UBA7675_UBA7675_contig_1009:0.164407277,Ignavibacteria_bacterium_UBA4661_UBA4661_contig_100245:0.217524669)1.000:0.092308900,((Ignavibacteria_bacterium_UBA5798_UBA5798_contig_1004:0.197213453,(Ignavibacteria_bacterium_UBA2333_UBA2333_contig_10030:0.123608380,Ignavibacteria_bacterium_UBA5521_UBA5521_contig_102735:0.132329331)0.781:0.033778452)1.000:0.121538743,(Ignavibacteria_bacterium_UBA961_UBA961_contig_103422:0.221596319,(Ignavibacteria_bacterium_UBA6670_UBA6670_contig_1027:0.009993783,(Ignavibacteria_bacterium_UBA2418_UBA2418_contig_10323:0.000000006,(Ignavibacteria_bacterium_UBA2403_UBA2403_contig_100676:0.000000006,(Ignavibacteria_bacterium_UBA2373_UBA2373_contig_10294:0.000000006,Ignavibacteria_bacterium_UBA2353_UBA2353_contig_1026:0.000000006)1.000:0.000000006)1.000:0.000000006)0.968:0.000000006)1.000:0.228415183)1.000:0.060155892)0.982:0.037068933)0.980:0.051808220,((Ignavibacteria_bacterium_GWA2_35_8_gwa2_scaffold_10022:0.000000006,((Ignavibacteria_bacterium_GWB2_35_12_gwb2_scaffold_1044:0.0,Ignavibacteria_bacterium_RIFOXYC2_FULL_35_21_rifoxyc2_full_scaffold_100:0.0):0.000000006,Ignavibacteria_bacterium_RIFOXYA2_FULL_35_10_rifoxya2_full_scaffold_1019:0.000000006)1.000:0.000000006)1.000:0.221588743,(Ignavibacteria_bacterium_GWF2_33_9_gwf2_scaffold_1001:0.169802553,(Ignavibacteria_bacterium_UBA6104_UBA6104_contig_10013:0.000470043,(Ignavibacteria_bacterium_UBA5771_UBA5771_contig_100198:0.000000006,Ignavibacteria_bacterium_UBA2268_UBA2268_contig_10047:0.000000005)0.980:0.002489145)1.000:0.202316171)1.000:0.160572096)1.000:0.055801513)1.000:0.204604874)0.787:0.029753615)1.000:0.066037047,((((Bacteroidetes_bacterium_UBA2364_UBA2364_contig_10200:0.0,Bacteroidetes_bacterium_UBA2412_UBA2412_contig_10050:0.0):0.000157956,(Bacteroidetes_bacterium_UBA5586_UBA5586_contig_1000:0.000000006,Bacteroidetes_bacterium_UBA2024_UBA2024_contig_10245:0.000000006)0.000:0.000000006)1.000:0.308210193,(Salinibacter_ruber_isolate_UBA968_UBA968_contig_100491:0.393234862,(Bacteroidetes_bacterium_UBA7368_UBA7368_contig_100403:0.151273528,Bacteroidetes_bacterium_CG12_big_fil_rev_8_21_14_0_65_60_17:0.155070951)1.000:0.084590297)1.000:0.065761757)1.000:0.156141319,(((((Balneolaceae_bacterium_UBA5090_UBA5090_contig_103:0.053553961,(((Balneolaceae_bacterium_UBA5064_UBA5064_contig_1093:0.0,Balneolaceae_bacterium_UBA5089_UBA5089_contig_1:0.0,Balneolaceae_bacterium_UBA5097_UBA5097_contig_1151:0.0,Balneolaceae_bacterium_UBA5104_UBA5104_contig_104:0.0):0.000000006,Balneolaceae_bacterium_UBA3598_UBA3598_contig_1048:0.000000006)0.000:0.000000006,(Balneolaceae_bacterium_UBA3998_UBA3998_contig_11587:0.001730687,Balneolaceae_bacterium_UBA1486_UBA1486_contig_10347:0.000746842)0.000:0.000000006)1.000:0.048882559)1.000:0.077832465,(Balneolaceae_bacterium_UBA3590_UBA3590_contig_1008:0.000000006,(((Balneolaceae_bacterium_UBA2676_UBA2676_contig_104:0.0,Balneolaceae_bacterium_UBA5080_UBA5080_contig_10284:0.0,Balneolaceae_bacterium_UBA4522_UBA4522_contig_1301:0.0,Balneolaceae_bacterium_UBA3184_UBA3184_contig_1119:0.0,Balneolaceae_bacterium_UBA4511_UBA4511_contig_1253:0.0,Balneolaceae_bacterium_UBA2500_UBA2500_contig_1013:0.0,Balneolaceae_bacterium_UBA1488_UBA1488_contig_1075:0.0,Balneolaceae_bacterium_UBA4499_UBA4499_contig_180:0.0,Balneolaceae_bacterium_UBA3186_UBA3186_contig_1075:0.0,Balneolaceae_bacterium_UBA3974_UBA3974_contig_1009:0.0,Balneolaceae_bacterium_UBA1481_UBA1481_contig_1192:0.0):0.000000006,(Balneolaceae_bacterium_UBA2665_UBA2665_contig_1093:0.058726244,Balneolaceae_bacterium_UBA5060_UBA5060_contig_109:0.005594521)0.000:0.000000006)0.000:0.000000006,(Balneolaceae_bacterium_UBA3181_UBA3181_contig_10001:0.000000006,(Balneolaceae_bacterium_UBA2670_UBA2670_contig_10:0.000000006,((Balneolaceae_bacterium_UBA3202_UBA3202_contig_1173:0.001416921,(Balneolaceae_bacterium_UBA5722_UBA5722_contig_10042:0.000000006,(Balneolaceae_bacterium_UBA3193_UBA3193_contig_10018:0.0,Balneolaceae_bacterium_UBA4214_UBA4214_contig_1002:0.0):0.000000006)0.744:0.000000005)0.102:0.000000033,Balneolaceae_bacterium_UBA2695_UBA2695_contig_11140:0.000000006)0.000:0.000000033)0.000:0.000000007)0.999:0.021917340)0.810:0.000187389)1.000:0.073705008)0.000:0.023148067,((((Balneolaceae_bacterium_UBA813_UBA813_contig_10863:0.0,Balneolaceae_bacterium_UBA1093_UBA1093_contig_1049:0.0):0.000000006,(Balneolaceae_bacterium_UBA6773_UBA6773_contig_1012:0.000000006,Balneolaceae_bacterium_UBA1971_UBA1971_contig_103562:0.000743259)0.000:0.000000009)0.578:0.000216883,(Balneolaceae_bacterium_UBA2959_UBA2959_contig_10092:0.025753036,Balneolaceae_bacterium_UBA7797_UBA7797_contig_11280:0.000000006)1.000:0.008594226)1.000:0.067367952,(Balneolaceae_bacterium_UBA2956_UBA2956_contig_10146:0.052942145,(Balneolaceae_bacterium_UBA1275_UBA1275_contig_10019:0.003694768,Balneolaceae_bacterium_UBA1514_UBA1514_contig_10907:0.017981410)0.999:0.016437909)1.000:0.157708199)0.482:0.025625858)1.000:0.089271434,(Bacteroidetes_bacterium_UBA2664_UBA2664_contig_1174:0.172956734,Bacteroidetes_bacterium_UBA1860_UBA1860_contig_101151:0.290163709)0.058:0.033442970)1.000:0.222607487,(((((((((Bacteroidetes_bacterium_UBA1312_UBA1312_contig_100660:0.047979193,Bacteroidetes_bacterium_UBA7688_UBA7688_contig_100226:0.048442259)1.000:0.066294354,Bacteroidetes_bacterium_UBA1952_UBA1952_contig_100980:0.161745484)1.000:0.039438391,((Bacteroidetes_bacterium_UBA4414_UBA4414_contig_1033:0.007484005,Bacteroidetes_bacterium_UBA1935_UBA1935_contig_11948:0.008961759)1.000:0.066209776,(Bacteroidetes_bacterium_UBA1947_UBA1947_contig_10710:0.078383848,Bacteroidetes_bacterium_UBA7674_UBA7674_contig_10861:0.084264394)0.999:0.024400707)0.959:0.016422886)0.662:0.021021561,(Bacteroidetes_bacterium_UBA6221_UBA6221_contig_10567:0.022740879,Bacteroidetes_bacterium_UBA5543_UBA5543_contig_10063:0.031250703)1.000:0.077980759)1.000:0.086609332,(((((Chitinophagaceae_bacterium_UBA3961_UBA3961_contig_10097:0.097136947,Chitinophagaceae_bacterium_UBA2791_UBA2791_contig_1046:0.145156007)1.000:0.037546221,(Chitinophagaceae_bacterium_UBA1931_UBA1931_contig_347:0.014768509,(Chitinophagaceae_bacterium_UBA1953_UBA1953_contig_102130:0.000000006,Chitinophagaceae_bacterium_UBA4413_UBA4413_contig_103:0.000000006)1.000:0.021526716)1.000:0.109291508)1.000:0.025926975,(Chitinophagaceae_bacterium_UBA4857_UBA4857_contig_10111:0.132364990,(((Chitinophagaceae_bacterium_UBA3430_UBA3430_contig_10118:0.100579720,Chitinophagaceae_bacterium_UBA2467_UBA2467_contig_10090:0.092200207)1.000:0.032565542,Chitinophagaceae_bacterium_UBA2789_UBA2789_contig_10054:0.043455084)0.405:0.017255266,Chitinophagaceae_bacterium_UBA4411_UBA4411_contig_136:0.060599487)1.000:0.040032453)1.000:0.039956266)0.663:0.011529026,(((Chitinophagaceae_bacterium_UBA5593_UBA5593_contig_10015:0.045825375,(Chitinophagaceae_bacterium_UBA2419_UBA2419_contig_10223:0.0,Chitinophagaceae_bacterium_UBA2375_UBA2375_contig_10129:0.0):0.011070093)1.000:0.085617746,(Chitinophagaceae_bacterium_UBA1946_UBA1946_contig_100625:0.125499329,((Chitinophagaceae_bacterium_UBA4128_UBA4128_contig_1095:0.000519545,Chitinophagaceae_bacterium_UBA7238_UBA7238_contig_10175:0.000867197)1.000:0.096761243,(Chitinophagaceae_bacterium_UBA4412_UBA4412_contig_1040:0.076059106,(Chitinophagaceae_bacterium_UBA6666_UBA6666_contig_10415:0.000190350,Chitinophagaceae_bacterium_UBA2793_UBA2793_contig_10247:0.000000009)1.000:0.040322170)0.963:0.017679735)0.967:0.016156606)1.000:0.029056596)1.000:0.068014843,(Flavihumibacter_sp._UBA7668_UBA7668_contig_145:0.095879802,Chitinophagaceae_bacterium_UBA5175_UBA5175_contig_10108:0.202222675)0.984:0.022976550)0.550:0.014753560)0.941:0.014017165,(((Chitinophagaceae_bacterium_UBA1596_UBA1596_contig_101926:0.000000006,Chitinophagaceae_bacterium_UBA1930_UBA1930_contig_126:0.000000006)1.000:0.110730590,(Sediminibacterium_sp._UBA657_UBA657_contig_1068:0.196767581,(Sphingobacteriia_bacterium_RIFOXYD2_FULL_35_12_rifoxyd2_full_scaffold_1:0.000000006,Sphingobacteriia_bacterium_RIFOXYC2_FULL_35_18_rifoxyc2_full_scaffold_0:0.000000006)1.000:0.084365221)1.000:0.027698569)1.000:0.032687675,(Chitinophagaceae_bacterium_UBA4407_UBA4407_contig_107:0.088597909,(Chitinophagaceae_bacterium_UBA7600_UBA7600_contig_10149:0.000000006,Chitinophagaceae_bacterium_UBA806_UBA806_contig_10:0.000000006)1.000:0.089207628)1.000:0.052741743)1.000:0.032873533)1.000:0.059863693)1.000:0.145723156,((Bacteroidetes_bacterium_UBA7692_UBA7692_contig_101213:0.188022261,(Bacteroidetes_bacterium_UBA4415_UBA4415_contig_10107:0.000000006,Bacteroidetes_bacterium_UBA1941_UBA1941_contig_11603:0.000000006)1.000:0.174814368)1.000:0.140363512,(Bacteroidetes_bacterium_UBA3022_UBA3022_contig_1023:0.185494913,Bacteroidetes_bacterium_UBA7236_UBA7236_contig_10117:0.160291036)1.000:0.126029174)0.420:0.039542124)0.902:0.031574767,(((Bacteroidetes_bacterium_UBA2347_UBA2347_contig_1005:0.0,Bacteroidetes_bacterium_UBA2359_UBA2359_contig_10060:0.0,Bacteroidetes_bacterium_UBA2406_UBA2406_contig_10043:0.0,Bacteroidetes_bacterium_UBA2397_UBA2397_contig_10017:0.0,Bacteroidetes_bacterium_UBA2331_UBA2331_contig_1000:0.0):0.000000006,Bacteroidetes_bacterium_UBA2322_UBA2322_contig_10233:0.000000006)1.000:0.326586286,(((Saprospiraceae_bacterium_UBA6168_UBA6168_contig_100015:0.201725399,(Saprospiraceae_bacterium_UBA2797_UBA2797_contig_10083:0.001891848,(Saprospiraceae_bacterium_UBA2379_UBA2379_contig_10095:0.004782878,((Saprospiraceae_bacterium_UBA2329_UBA2329_contig_1007:0.0,Saprospiraceae_bacterium_UBA2348_UBA2348_contig_10289:0.0):0.000000006,(Saprospiraceae_bacterium_UBA2425_UBA2425_contig_10035:0.000479348,Saprospiraceae_bacterium_UBA2401_UBA2401_contig_10181:0.003600747)0.459:0.000000006)0.757:0.000483543)0.801:0.001551823)1.000:0.171975980)1.000:0.073325482,(((Saprospiraceae_bacterium_UBA2405_UBA2405_contig_1035:0.0,Saprospiraceae_bacterium_UBA5592_UBA5592_contig_10017:0.0):0.000000006,Saprospiraceae_bacterium_UBA2349_UBA2349_contig_10231:0.000000006)0.000:0.000000006,(Saprospiraceae_bacterium_UBA2398_UBA2398_contig_10105:0.000000006,Saprospiraceae_bacterium_UBA2358_UBA2358_contig_10049:0.000000006)0.000:0.000000006)1.000:0.279284088)0.743:0.027244772,(((Saprospiraceae_bacterium_UBA7687_UBA7687_contig_103912:0.187040556,(Saprospiraceae_bacterium_UBA1994_UBA1994_contig_115763:0.000000006,Saprospiraceae_bacterium_UBA4447_UBA4447_contig_110030:0.000000006)1.000:0.202281504)0.998:0.046067281,(Saprospiraceae_bacterium_UBA7328_UBA7328_contig_100238:0.241195779,(Saprospiraceae_bacterium_UBA2365_UBA2365_contig_10004:0.0,Saprospiraceae_bacterium_UBA2415_UBA2415_contig_10000:0.0):0.291706659)0.332:0.033868974)1.000:0.038954819,Saprospiraceae_bacterium_UBA3362_UBA3362_contig_1010:0.292296852)0.766:0.024145255)1.000:0.101402833)0.998:0.043465741)1.000:0.088271635,((Bacteroidetes_bacterium_UBA6183_UBA6183_contig_100302:0.237131764,(((Bacteroidetes_bacterium_UBA4009_UBA4009_contig_1008:0.002297513,Bacteroidetes_bacterium_UBA4032_UBA4032_contig_10083:0.004246127)1.000:0.229090722,(Bacteroidetes_bacterium_UBA6491_UBA6491_contig_10131:0.191190698,(Bacteroidetes_bacterium_UBA987_UBA987_contig_100045:0.093950896,Bacteroidetes_bacterium_UBA6063_UBA6063_contig_10002:0.051764073)1.000:0.107138262)0.996:0.047871637)1.000:0.083690315,(Bacteroidetes_bacterium_UBA6161_UBA6161_contig_101309:0.268448274,(Bacteroidetes_bacterium_UBA2234_UBA2234_contig_1009:0.047961148,Bacteroidetes_bacterium_UBA955_UBA955_contig_102032:0.047570539)1.000:0.199235741)1.000:0.070641805)1.000:0.042833261)1.000:0.064027657,((((((Sphingobacterium_sp._UBA2700_UBA2700_contig_10:0.001725261,Sphingobacterium_sp._UBA6645_UBA6645_contig_1025:0.003984229)1.000:0.025239760,(Sphingobacterium_sp._UBA1575_UBA1575_contig_10:0.028258430,(Sphingobacterium_sp._UBA3964_UBA3964_contig_100:0.004752089,Sphingobacterium_sp._UBA7509_UBA7509_contig_110:0.002326971)1.000:0.029841996)0.757:0.010743953)1.000:0.037572884,(Sphingobacterium_sp._UBA5789_UBA5789_contig_123:0.042930353,(Sphingobacterium_sp._UBA6320_UBA6320_contig_116:0.045433833,(Sphingobacterium_sp._UBA7841_UBA7841_contig_1003:0.000946490,((((Sphingobacterium_sp._UBA865_UBA865_contig_102:0.002373814,((Sphingobacterium_sp._UBA3424_UBA3424_contig_10:0.000000006,(((Sphingobacterium_sp._UBA7502_UBA7502_contig_1009:0.003192190,Sphingobacterium_sp._UBA3519_UBA3519_contig_104:0.000000005)0.921:0.000630627,(Sphingobacterium_sp._UBA2096_UBA2096_contig_102:0.0,Sphingobacterium_sp._UBA5980_UBA5980_contig_103:0.0):0.000315053)0.976:0.000945820,(Sphingobacterium_sp._UBA894_UBA894_contig_102:0.000157473,Sphingobacterium_sp._UBA6317_UBA6317_contig_1015:0.000472662)0.836:0.000315037)0.746:0.000000006)1.000:0.001419952,(((((Sphingobacterium_sp._UBA1601_UBA1601_contig_1035:0.001653126,(Sphingobacterium_sp._UBA7631_UBA7631_contig_191:0.0,Sphingobacterium_sp._UBA6893_UBA6893_contig_1:0.0):0.000157488)0.766:0.000157570,(Sphingobacterium_sp._UBA1578_UBA1578_contig_104:0.000193210,(Sphingobacterium_sp._UBA7637_UBA7637_contig_1003:0.000427321,(Sphingobacterium_sp._UBA2074_UBA2074_contig_100:0.000000006,Sphingobacterium_sp._UBA2574_UBA2574_contig_1004:0.005816841)0.923:0.006500022)0.000:0.000000005)0.881:0.001027123)0.000:0.000000005,((Sphingobacterium_sp._UBA1644_UBA1644_contig_1001:0.003338049,Sphingobacterium_sp._UBA6303_UBA6303_contig_115:0.000000006)0.506:0.000000006,Sphingobacterium_sp._UBA2480_UBA2480_contig_1:0.000472802)0.505:0.000000006)0.530:0.000000006,Sphingobacterium_sp._UBA6308_UBA6308_contig_107:0.000000006)0.530:0.000000006,(Sphingobacterium_sp._UBA4750_UBA4750_contig_1009:0.000000006,(Sphingobacterium_sp._UBA5639_UBA5639_contig_101:0.000000006,(Sphingobacterium_sp._UBA5144_UBA5144_contig_1001:0.0,Sphingobacterium_sp._UBA2610_UBA2610_contig_10:0.0):0.000473079)0.608:0.000000109)0.493:0.000945319)0.500:0.000000006)0.000:0.000000005)0.709:0.000000062,Sphingobacterium_sp._UBA7609_UBA7609_contig_1:0.000278289)0.744:0.000171072,Sphingobacterium_sp._UBA6746_UBA6746_contig_101:0.001178386)0.810:0.000285261,((((Sphingobacterium_sp._UBA6711_UBA6711_contig_10141:0.016504234,(Sphingobacterium_sp._UBA5670_UBA5670_contig_10:0.005650072,(Sphingobacterium_thalpophilum_isolate_UBA4201_UBA4201_contig_10074:0.034035313,(Sphingobacterium_sp._UBA7625_UBA7625_contig_1020:0.007501139,Sphingobacterium_sp._UBA7249_UBA7249_contig_1014:0.007907894)1.000:0.008415681)0.999:0.007767101)0.627:0.002243840)0.968:0.001877391,(((Sphingobacterium_sp._UBA7253_UBA7253_contig_1038:0.000366190,Sphingobacterium_sp._UBA1897_UBA1897_contig_10:0.000148538)0.872:0.000379842,Sphingobacterium_sp._UBA6004_UBA6004_contig_101:0.001357411)0.901:0.000594864,((Sphingobacterium_sp._UBA3549_UBA3549_contig_103:0.000477464,(Sphingobacterium_sp._UBA4616_UBA4616_contig_104:0.001167848,(Sphingobacterium_sp._UBA1498_UBA1498_contig_1:0.000332311,Sphingobacterium_sp._UBA5996_UBA5996_contig_1:0.000000006)0.875:0.000314709)0.739:0.000000006)1.000:0.006770625,(Sphingobacterium_sp._UBA7855_UBA7855_contig_10:0.000191291,Sphingobacterium_sp._UBA3476_UBA3476_contig_100:0.000779850)0.991:0.002771594)1.000:0.008540073)0.701:0.000953142)0.969:0.001611472,Sphingobacterium_sp._UBA7038_UBA7038_contig_1004:0.001668213)0.993:0.001854089,Sphingobacterium_sp._UBA7342_UBA7342_contig_10036:0.002585837)0.874:0.000411467)0.800:0.001136974)1.000:0.081777744)0.997:0.019659934)0.993:0.017329151)1.000:0.075679086,((Pedobacter_glucosidilyticus_isolate_UBA7667_UBA7667_contig_1001:0.098609458,(Pedobacter_sp._UBA5917_UBA5917_contig_10066:0.066892422,((Pedobacter_sp._UBA1951_UBA1951_contig_100087:0.066931071,Pedobacter_sp._UBA4863_UBA4863_contig_10007:0.047327227)1.000:0.033751447,(Pedobacter_sp._UBA2067_UBA2067_contig_1010:0.011461167,(Pedobacter_sp._UBA6644_UBA6644_contig_101:0.006357783,Pedobacter_sp._UBA1654_UBA1654_contig_1019:0.005186775)0.250:0.002078854)1.000:0.053157472)0.658:0.014181322)1.000:0.056856050)0.957:0.020554017,(((Mucilaginibacter_sp._UBA4741_UBA4741_contig_101727:0.000000005,(Mucilaginibacter_sp._UBA5156_UBA5156_contig_10056:0.000000006,Mucilaginibacter_sp._UBA4667_UBA4667_contig_10022:0.000598566)0.925:0.001344240)1.000:0.061077210,((Mucilaginibacter_sp._UBA4119_UBA4119_contig_1019:0.0,Mucilaginibacter_sp._UBA5151_UBA5151_contig_1018:0.0):0.000000006,Mucilaginibacter_sp._UBA6044_UBA6044_contig_10113:0.000000006)1.000:0.051901436)1.000:0.064023371,(Sphingobacteriaceae_bacterium_UBA6709_UBA6709_contig_1057:0.073343925,(Sphingobacteriaceae_bacterium_UBA2059_UBA2059_contig_104:0.000000006,Sphingobacteriaceae_bacterium_UBA5527_UBA5527_contig_1129:0.000000006)1.000:0.103154286)1.000:0.042079061)0.195:0.012360326)1.000:0.028431602)1.000:0.096643973,Bacteroidetes_bacterium_UBA7662_UBA7662_contig_1111:0.268739733)0.995:0.042646104,(((Bacteroidetes_bacterium_UBA3363_UBA3363_contig_10064:0.000352586,(Bacteroidetes_bacterium_UBA6661_UBA6661_contig_10609:0.005174403,Bacteroidetes_bacterium_UBA2795_UBA2795_contig_10103:0.009104627)0.805:0.003246627)1.000:0.233136971,(Bacteroidetes_bacterium_UBA4408_UBA4408_contig_10007:0.190069490,(Bacteroidetes_bacterium_RIFCSPLOWO2_12_FULL_35_15_rifcsplowo2_12_scaffold_10088:0.115276276,(Bacteroidetes_bacterium_UBA2475_UBA2475_contig_1:0.112650738,(Bacteroidetes_bacterium_UBA4416_UBA4416_contig_10302:0.042438028,Bacteroidetes_bacterium_UBA5697_UBA5697_contig_1016:0.044914203)1.000:0.064437499)1.000:0.097692574)1.000:0.056495184)0.969:0.032752204)1.000:0.048831063,((((Flavobacteriales_bacterium_UBA7312_UBA7312_contig_10164:0.036698303,Flavobacteriales_bacterium_UBA1336_UBA1336_contig_101136:0.039844302)1.000:0.188499528,((((((Flavobacteriales_bacterium_UBA7623_UBA7623_contig_114:0.000853204,Flavobacteriales_bacterium_UBA5025_UBA5025_contig_1021:0.000105906)1.000:0.062600489,(Elizabethkingia_meningoseptica_isolate_UBA907_UBA907_contig_10:0.078909860,(((Flavobacteriales_bacterium_UBA1937_UBA1937_contig_10561:0.035601820,Flavobacteriales_bacterium_UBA6196_UBA6196_contig_10066:0.028391108)1.000:0.036772690,((Flavobacteriales_bacterium_UBA5538_UBA5538_contig_10670:0.024077444,(((Flavobacteriales_bacterium_UBA5040_UBA5040_contig_1146:0.028054055,(Flavobacteriales_bacterium_UBA1288_UBA1288_contig_102:0.003934339,(Flavobacteriales_bacterium_UBA7505_UBA7505_contig_1000:0.009209231,Flavobacteriales_bacterium_UBA3141_UBA3141_contig_1:0.000000006)0.996:0.002727093)1.000:0.015179120)1.000:0.025512071,((Flavobacteriales_bacterium_UBA2070_UBA2070_contig_146:0.003191261,Flavobacteriales_bacterium_UBA6693_UBA6693_contig_107:0.002175159)1.000:0.041044444,((Flavobacteriales_bacterium_UBA7496_UBA7496_contig_1093:0.001337250,(Flavobacteriales_bacterium_UBA4162_UBA4162_contig_10:0.001424914,(Flavobacteriales_bacterium_UBA7607_UBA7607_contig_10:0.001755919,Flavobacteriales_bacterium_UBA3559_UBA3559_contig_1500:0.001220098)0.895:0.000436302)0.760:0.000879021)0.585:0.000955740,Flavobacteriales_bacterium_UBA1167_UBA1167_contig_1052:0.002011390)1.000:0.055267254)1.000:0.025675958)1.000:0.013809497,((Flavobacteriales_bacterium_UBA6726_UBA6726_contig_107:0.0,Flavobacteriales_bacterium_UBA6736_UBA6736_contig_1204:0.0):0.013649894,Flavobacteriales_bacterium_UBA1354_UBA1354_contig_1001:0.020639353)1.000:0.022211564)0.997:0.013192335)1.000:0.023466444,(Flavobacteriales_bacterium_UBA6239_UBA6239_contig_10338:0.043076605,Flavobacteriales_bacterium_UBA1694_UBA1694_contig_10182:0.075264138)1.000:0.039076754)0.522:0.012608489)0.852:0.012602704,((Chryseobacterium_sp._UBA6632_UBA6632_contig_1003:0.032709765,(Chryseobacterium_sp._UBA6561_UBA6561_contig_1001:0.013334305,(((Chryseobacterium_indologenes_isolate_UBA1808_UBA1808_contig_102:0.000472651,Chryseobacterium_indologenes_isolate_UBA5979_UBA5979_contig_1:0.000156731)1.000:0.014199607,(Chryseobacterium_indologenes_isolate_UBA1811_UBA1811_contig_114:0.000000005,(Chryseobacterium_indologenes_isolate_UBA7537_UBA7537_contig_1006:0.000473005,(((Chryseobacterium_indologenes_isolate_UBA7246_UBA7246_contig_1089:0.0,Chryseobacterium_indologenes_isolate_UBA5652_UBA5652_contig_1:0.0):0.000000005,Chryseobacterium_indologenes_isolate_UBA2585_UBA2585_contig_1:0.000157439)0.362:0.000157511,Chryseobacterium_indologenes_isolate_UBA5998_UBA5998_contig_1023:0.002606858)0.306:0.000000062)0.824:0.000157402)1.000:0.017301536)1.000:0.007174039,(Chryseobacterium_indologenes_isolate_UBA5674_UBA5674_contig_119:0.010534886,(((Chryseobacterium_indologenes_isolate_UBA3881_UBA3881_contig_112:0.000138902,Chryseobacterium_indologenes_isolate_UBA1861_UBA1861_contig_10:0.000175977)1.000:0.012672512,Chryseobacterium_indologenes_isolate_UBA6316_UBA6316_contig_1018:0.032220753)0.835:0.003472265,(Chryseobacterium_indologenes_isolate_UBA4404_UBA4404_contig_1:0.004314483,Chryseobacterium_indologenes_isolate_UBA900_UBA900_contig_11150:0.000882083)0.998:0.004745590)0.575:0.004594061)0.986:0.003949117)1.000:0.012403799)0.976:0.008765396)1.000:0.021032097,(Flavobacteriales_bacterium_UBA2306_UBA2306_contig_102:0.021002132,(Flavobacteriales_bacterium_UBA720_UBA720_contig_102:0.019435046,((Flavobacteriales_bacterium_UBA7519_UBA7519_contig_100:0.015538483,Flavobacteriales_bacterium_UBA4110_UBA4110_contig_1009:0.002202407)0.991:0.003778940,(Flavobacteriales_bacterium_UBA896_UBA896_contig_10:0.001945959,Flavobacteriales_bacterium_UBA3891_UBA3891_contig_104:0.002657348)0.897:0.001414822)0.998:0.007734622)1.000:0.025553356)1.000:0.027167145)1.000:0.018919296)1.000:0.024220601)0.971:0.031119270)1.000:0.160390563,(Flavobacteriales_bacterium_UBA3376_UBA3376_contig_10064:0.157001551,((((((Empedobacter_sp._UBA811_UBA811_contig_10068:0.051320190,Empedobacter_sp._UBA1806_UBA1806_contig_1005:0.000541869)0.746:0.000569505,Empedobacter_sp._UBA5528_UBA5528_contig_1002:0.000644606)0.764:0.000348125,(Empedobacter_sp._UBA7494_UBA7494_contig_1029:0.004548423,((Empedobacter_sp._UBA1863_UBA1863_contig_1069:0.004618893,((Empedobacter_sp._UBA5571_UBA5571_contig_1004:0.002270289,Empedobacter_sp._UBA5987_UBA5987_contig_1035:0.002596989)0.933:0.000811885,((Empedobacter_sp._UBA7252_UBA7252_contig_1:0.000000006,(Empedobacter_sp._UBA1574_UBA1574_contig_106:0.000156530,(((((Empedobacter_sp._UBA6305_UBA6305_contig_103:0.0,Empedobacter_sp._UBA6322_UBA6322_contig_104:0.0):0.000168622,(Empedobacter_sp._UBA5036_UBA5036_contig_111:0.0,Empedobacter_sp._UBA5039_UBA5039_contig_1022:0.0):0.003758342)0.988:0.001594846,(Empedobacter_sp._UBA3475_UBA3475_contig_10:0.000941146,Empedobacter_sp._UBA5637_UBA5637_contig_1025:0.000626459)0.860:0.000327980)0.853:0.000302773,Empedobacter_sp._UBA4754_UBA4754_contig_10:0.000156553)0.000:0.000000006,(Empedobacter_sp._UBA5924_UBA5924_contig_1:0.000326972,(Empedobacter_sp._UBA7611_UBA7611_contig_1001:0.001687215,Empedobacter_sp._UBA2044_UBA2044_contig_104:0.000627108)0.674:0.000626192)0.842:0.000000006)0.000:0.000000006)0.917:0.000158819)0.000:0.000000005,Empedobacter_sp._UBA2528_UBA2528_contig_1008:0.005923415)0.591:0.000044957)0.932:0.000948204)0.919:0.000673230,(Empedobacter_sp._UBA3239_UBA3239_contig_101:0.002240878,(Empedobacter_sp._UBA7620_UBA7620_contig_1027:0.002105176,Empedobacter_sp._UBA6745_UBA6745_contig_1051:0.001361885)0.993:0.001640760)0.890:0.000818263)0.918:0.000552016)0.854:0.000303998)0.892:0.000628878,(Empedobacter_sp._UBA7248_UBA7248_contig_114:0.002856317,Empedobacter_sp._UBA4185_UBA4185_contig_101:0.001500400)0.449:0.000381516)1.000:0.009364678,(Empedobacter_sp._UBA909_UBA909_contig_1008:0.005111253,(Empedobacter_brevis_isolate_UBA7400_UBA7400_contig_1:0.000906028,Empedobacter_brevis_isolate_UBA2312_UBA2312_contig_15:0.000915988)0.653:0.000944622)1.000:0.009321082)1.000:0.017542618,(Flavobacteriales_bacterium_UBA5933_UBA5933_contig_1023:0.004054247,Flavobacteriales_bacterium_UBA7612_UBA7612_contig_1018:0.004536128)1.000:0.016471110)1.000:0.099434430)1.000:0.061623493)1.000:0.089205160,(Flavobacteriales_bacterium_UBA1820_UBA1820_contig_10125:0.271742412,(Flavobacteriaceae_bacterium_UBA3478_UBA3478_contig_1015:0.191591448,((((((Flavobacteriaceae_bacterium_UBA7302_UBA7302_contig_1100:0.075067115,((Flavobacteriaceae_bacterium_UBA4033_UBA4033_contig_1022:0.000584800,Flavobacteriaceae_bacterium_UBA2540_UBA2540_contig_106:0.000302876)1.000:0.032554679,(((Flavobacteriaceae_bacterium_CG_4_8_14_3_um_filter_31_8:0.001111227,Flavobacteriaceae_bacterium_CG_4_9_14_0_8_um_filter_31_91:0.000000005)0.844:0.000156781,(Flavobacteriaceae_bacterium_CG17_big_fil_post_rev_8_21_14_2_50_31_13:0.000156543,Flavobacteriaceae_bacterium_CG_4_10_14_3_um_filter_31_253:0.000000006)0.914:0.000000006)0.482:0.000000005,Flavobacteriaceae_bacterium_CG_4_10_14_0_8_um_filter_31_99:0.000000006)1.000:0.021688974)1.000:0.082479606)1.000:0.051811891,(((Lutibacter_sp._UBA4458_UBA4458_contig_101275:0.073014848,Flavobacteria_bacterium_RIFCSPLOWO2_12_FULL_35_11_rifcsplowo2_12_scaffold_10179:0.090557275)1.000:0.040510734,(Flavobacteriaceae_bacterium_UBA2765_UBA2765_contig_10:0.096261789,S2_bin.54:0.120901570)1.000:0.038334716)1.000:0.024898843,(Flavobacteriaceae_bacterium_UBA7433_UBA7433_contig_102584:0.135931415,(((Flavobacteriales_bacterium_CG_4_9_14_0_2_um_filter_35_242:0.000000006,(Flavobacteriales_bacterium_CG11_big_fil_rev_8_21_14_0_20_35_7:0.000000006,(Flavobacteriales_bacterium_CG03_land_8_20_14_0_80_35_15:0.000308776,Flavobacteriales_bacterium_CG_4_8_14_3_um_filter_35_10:0.000310152)0.163:0.000136916)0.550:0.000000062)0.736:0.000017576,Flavobacteriaceae_bacterium_UBA1552_UBA1552_contig_10197:0.000656429)0.522:0.000154761,Flavobacteriales_bacterium_CG_4_10_14_0_2_um_filter_35_18:0.000000005)1.000:0.166798509)0.777:0.023245356)1.000:0.024225627)1.000:0.033505813,(Flavobacteriales_bacterium_CG_4_9_14_3_um_filter_40_17:0.165432805,((Flavobacterium_sp._UBA4197_UBA4197_contig_110:0.041105344,(Flavobacteriaceae_bacterium_UBA3339_UBA3339_contig_100:0.069450466,Flavobacteriaceae_bacterium_UBA1682_UBA1682_contig_1121:0.070370536)1.000:0.027541431)0.799:0.013740774,((((((Flavobacterium_sp._UBA4740_UBA4740_contig_10133:0.000000006,(Flavobacterium_sp._UBA6026_UBA6026_contig_1044:0.000000006,((Flavobacterium_sp._UBA5153_UBA5153_contig_101:0.0,Flavobacterium_sp._UBA6031_UBA6031_contig_10:0.0,Flavobacterium_sp._UBA4120_UBA4120_contig_10234:0.0):0.000000006,Flavobacterium_sp._UBA6046_UBA6046_contig_10119:0.000000006)1.000:0.000000006)1.000:0.000000006)1.000:0.047466877,(Flavobacteria_bacterium_GWA2_35_26_gwa2_scaffold_35:0.002979026,Flavobacterium_sp._UBA4098_UBA4098_contig_104712:0.003003168)1.000:0.024827300)0.896:0.010723471,(Flavobacterium_sp._UBA4854_UBA4854_contig_10:0.048843637,Flavobacterium_sp._UBA7680_UBA7680_contig_10145:0.042232987)1.000:0.014078384)0.345:0.007695906,Flavobacterium_sp._UBA6721_UBA6721_contig_10352:0.047861850)0.745:0.008247578,Flavobacterium_sp._UBA7665_UBA7665_contig_1042:0.066348536)1.000:0.024781291,((Flavobacterium_sp._UBA2787_UBA2787_contig_1077:0.029288874,Flavobacterium_sp._UBA6135_UBA6135_contig_1:0.036621238)1.000:0.029939854,(Flavobacteriaceae_bacterium_UBA7684_UBA7684_contig_11330:0.100593649,((Flavobacteria_bacterium_RIFCSPLOWO2_12_FULL_31_7_rifcsplowo2_12_scaffold_10033:0.072341565,((Flavobacterium_sp._UBA6195_UBA6195_contig_1023:0.009157603,Flavobacterium_sp._UBA6203_UBA6203_contig_1024:0.009987430)0.999:0.009968198,(Flavobacterium_sp._UBA7663_UBA7663_contig_10808:0.003858847,Flavobacteria_bacterium_GWF1_32_7_gwf1_scaffold_108:0.001515383)1.000:0.015888789)1.000:0.018442362)1.000:0.016503692,(Flavobacterium_sp._UBA7682_UBA7682_contig_100146:0.032724618,Flavobacterium_sp._UBA807_UBA807_contig_1013:0.033928041)1.000:0.025164551)0.202:0.004410125)1.000:0.014449611)1.000:0.014674692)1.000:0.020222890)1.000:0.074550244)1.000:0.036146034)0.964:0.016512916,((Flavobacteriaceae_bacterium_UBA3537_UBA3537_contig_10281:0.149186417,(((((Flavobacteriaceae_bacterium_UBA3078_UBA3078_contig_100944:0.032316485,Flavobacteriaceae_bacterium_UBA4518_UBA4518_contig_1004:0.038224206)0.907:0.013185946,Flavobacteriaceae_bacterium_UBA5079_UBA5079_contig_1012:0.064005426)0.992:0.014134967,(Flavobacteriaceae_bacterium_UBA5544_UBA5544_contig_1024:0.025924874,Flavobacteriaceae_bacterium_UBA5534_UBA5534_contig_10:0.024295156)1.000:0.046620116)0.922:0.012326317,(Olleya_sp._UBA1516_UBA1516_contig_100:0.078777635,(Winogradskyella_sp._UBA3174_UBA3174_contig_10021:0.057545764,Flavobacteriaceae_bacterium_UBA6619_UBA6619_contig_102641:0.063514480)0.970:0.024687819)0.356:0.012208198)1.000:0.021691772,(Jejuia_sp._UBA6058_UBA6058_contig_1174:0.058254491,(Flavobacteriaceae_bacterium_UBA5535_UBA5535_contig_10013:0.058769318,(Flavobacteriaceae_bacterium_UBA6231_UBA6231_contig_100151:0.043938424,(Flavobacteriaceae_bacterium_CG17_big_fil_post_rev_8_21_14_2_50_33_15:0.000192199,(Flavobacteriaceae_bacterium_CG_4_10_14_3_um_filter_33_47:0.000428937,Flavobacteriaceae_bacterium_CG_4_9_14_3_um_filter_33_16:0.000000006)0.000:0.000000006)1.000:0.039828263)0.999:0.015128979)1.000:0.017901634)0.243:0.009099513)1.000:0.023643324)1.000:0.030571444,(((((Flavobacteriaceae_bacterium_UBA3591_UBA3591_contig_10654:0.034654750,(Aequorivita_sp._UBA5531_UBA5531_contig_1021:0.016782629,((Aequorivita_sp._UBA3185_UBA3185_contig_10128:0.000646863,(Aequorivita_sp._UBA3997_UBA3997_contig_1047:0.000000006,Aequorivita_sp._UBA5096_UBA5096_contig_1016:0.000000006)0.938:0.000000006)1.000:0.010523288,(Aequorivita_sp._UBA6784_UBA6784_contig_1007:0.014727118,(Aequorivita_sp._UBA3599_UBA3599_contig_10250:0.000168157,((Aequorivita_sp._UBA3101_UBA3101_contig_10424:0.001416407,Aequorivita_sp._UBA1846_UBA1846_contig_10067:0.000565707)0.748:0.001068864,(Aequorivita_sp._UBA5087_UBA5087_contig_10197:0.002004119,((Aequorivita_sp._UBA1901_UBA1901_contig_1140:0.000000006,Aequorivita_sp._UBA5094_UBA5094_contig_1205:0.000158225)0.000:0.000000005,((Aequorivita_sp._UBA5053_UBA5053_contig_10415:0.0,Aequorivita_sp._UBA3180_UBA3180_contig_13579:0.0,Aequorivita_sp._UBA5106_UBA5106_contig_1006:0.0):0.000000006,Aequorivita_sp._UBA3995_UBA3995_contig_10044:0.000796636)0.000:0.000000006)0.755:0.000000005)0.982:0.001361203)0.877:0.000312510)1.000:0.005318290)0.987:0.004627371)0.869:0.003344100)1.000:0.015024777)1.000:0.042448725,((((Flavobacteriaceae_bacterium_UBA3179_UBA3179_contig_10374:0.015746453,(Flavobacteriaceae_bacterium_UBA2674_UBA2674_contig_1002:0.004406318,(Flavobacteriaceae_bacterium_UBA4525_UBA4525_contig_11694:0.0,Flavobacteriaceae_bacterium_UBA3356_UBA3356_contig_1108:0.0):0.002675729)0.943:0.004770151)1.000:0.056468708,(Flavobacteriaceae_bacterium_UBA1005_UBA1005_contig_1173:0.003449403,(Flavobacteriaceae_bacterium_UBA4166_UBA4166_contig_10263:0.000000006,Flavobacteriaceae_bacterium_UBA891_UBA891_contig_11263:0.000000006)0.865:0.000996982)1.000:0.082188699)0.989:0.015621429,((Flavobacteriaceae_bacterium_UBA3200_UBA3200_contig_10077:0.009819261,(Flavobacteriaceae_bacterium_UBA2677_UBA2677_contig_107:0.001095693,Flavobacteriaceae_bacterium_UBA3611_UBA3611_contig_1060:0.001409613)0.427:0.003608696)1.000:0.018643868,(Flavobacteriaceae_bacterium_UBA4504_UBA4504_contig_10081:0.022358107,(Flavobacteriaceae_bacterium_UBA3197_UBA3197_contig_1074:0.001516283,Flavobacteriaceae_bacterium_UBA1903_UBA1903_contig_1249:0.000000006)1.000:0.021027177)1.000:0.021144466)1.000:0.037701385)0.989:0.010846232,Flavobacteriaceae_bacterium_UBA3594_UBA3594_contig_100631:0.046262021)0.015:0.007693829)0.963:0.012705269,(((Flavobacteriaceae_bacterium_UBA2000_UBA2000_contig_101995:0.086312245,((Flavobacteriaceae_bacterium_UBA5968_UBA5968_contig_10783:0.0,Flavobacteriaceae_bacterium_UBA4022_UBA4022_contig_11185:0.0):0.000443817,Flavobacteriaceae_bacterium_UBA4012_UBA4012_contig_1001:0.018586677)1.000:0.070857191)1.000:0.068161603,(Flavobacteriaceae_bacterium_UBA6781_UBA6781_contig_1010:0.028867171,(Flavobacteriaceae_bacterium_UBA6274_UBA6274_contig_13355:0.000000006,Flavobacteriaceae_bacterium_UBA6268_UBA6268_contig_10336:0.000000006)1.000:0.059126386)0.931:0.012274494)0.168:0.012654100,Flavobacteriaceae_bacterium_UBA1473_UBA1473_contig_10275:0.051840098)1.000:0.025318967)1.000:0.033815242,((Flavobacteriaceae_bacterium_CG_4_9_14_0_8_um_filter_34_30:0.000000006,(Flavobacteriaceae_bacterium_CG_4_8_14_3_um_filter_34_10:0.000000006,Flavobacteriaceae_bacterium_CG02_land_8_20_14_3_00_34_13:0.000160759)0.593:0.000000006)0.939:0.000000006,(Flavobacteriaceae_bacterium_CG18_big_fil_WC_8_21_14_2_50_34_36:0.000000006,Flavobacteriaceae_bacterium_CG_4_10_14_0_8_um_filter_34_31:0.000000006)0.983:0.001177559)1.000:0.121952726)0.995:0.024856563,(((Croceibacter_atlanticus_isolate_UBA3979_UBA3979_contig_10033:0.001042743,Croceibacter_atlanticus_isolate_UBA2693_UBA2693_contig_1448:0.000383151)1.000:0.114312801,((Gillisia_sp._UBA3175_UBA3175_contig_34:0.101804376,(Salegentibacter_sp._UBA1130_UBA1130_contig_1001:0.060046694,((Zunongwangia_profunda_isolate_UBA1015_UBA1015_contig_100115:0.000000006,((Zunongwangia_profunda_isolate_UBA6600_UBA6600_contig_100797:0.000241248,Zunongwangia_profunda_isolate_UBA3396_UBA3396_contig_100086:0.000000006)1.000:0.000000006,Flavobacteriaceae_bacterium_UBA6779_UBA6779_contig_100772:0.000000006)0.886:0.000000005)0.949:0.001440384,Zunongwangia_profunda_isolate_UBA6497_UBA6497_contig_10001:0.000623906)1.000:0.088029487)0.982:0.018604008)1.000:0.025737333,(Flavobacteriaceae_bacterium_UBA2639_UBA2639_contig_1004:0.089275933,(Flavobacteriaceae_bacterium_UBA3168_UBA3168_contig_10049:0.000000006,(Flavobacteriaceae_bacterium_UBA5160_UBA5160_contig_10157:0.000000006,Flavobacteriaceae_bacterium_UBA6780_UBA6780_contig_1066:0.000000005)0.943:0.000000005)0.665:0.001033798)1.000:0.088986178)0.995:0.019942836)1.000:0.023333656,(Flavobacteriaceae_bacterium_UBA1927_UBA1927_contig_10111:0.089348796,(Flavobacteriaceae_bacterium_UBA7322_UBA7322_contig_11889:0.124768142,((Leeuwenhoekiella_sp._UBA6783_UBA6783_contig_10251:0.000000006,(Leeuwenhoekiella_sp._UBA4164_UBA4164_contig_103499:0.000197456,Leeuwenhoekiella_sp._UBA1003_UBA1003_contig_10012:0.003381056)0.776:0.000000006)1.000:0.031133387,(Leeuwenhoekiella_sp._UBA3167_UBA3167_contig_100216:0.030522859,((((Leeuwenhoekiella_blandensis_isolate_UBA7306_UBA7306_contig_10044:0.000000006,(Leeuwenhoekiella_blandensis_isolate_UBA682_UBA682_contig_100330:0.000000006,Leeuwenhoekiella_blandensis_isolate_UBA6587_UBA6587_contig_10228:0.000501214)0.461:0.000000062)0.117:0.000000062,Leeuwenhoekiella_blandensis_isolate_UBA3617_UBA3617_contig_1001:0.000000006)0.031:0.000001140,(Leeuwenhoekiella_blandensis_isolate_UBA3368_UBA3368_contig_1012:0.000165602,Leeuwenhoekiella_blandensis_isolate_UBA2682_UBA2682_contig_1090:0.000000006)0.908:0.000595818)0.754:0.000266321,Leeuwenhoekiella_blandensis_isolate_UBA1463_UBA1463_contig_10251:0.009068581)1.000:0.006807567)1.000:0.017762806)1.000:0.048327011)0.960:0.021958076)1.000:0.036415343)0.968:0.015292511)1.000:0.025024018)0.998:0.018281373)0.987:0.017247416,((((Flavobacteriaceae_bacterium_UBA3013_UBA3013_contig_10030:0.011552646,(((Flavobacteriaceae_bacterium_UBA4008_UBA4008_contig_1010:0.000171102,(Flavobacteriaceae_bacterium_UBA2542_UBA2542_contig_10372:0.000000005,Flavobacteriaceae_bacterium_UBA3032_UBA3032_contig_1002:0.000000006)0.788:0.000178338)0.792:0.000157503,((Flavobacteriaceae_bacterium_UBA4029_UBA4029_contig_10051:0.000000005,Flavobacteriaceae_bacterium_UBA2547_UBA2547_contig_1:0.000327097)0.834:0.000157186,(Flavobacteriaceae_bacterium_UBA3118_UBA3118_contig_10070:0.000000006,(Flavobacteriaceae_bacterium_UBA982_UBA982_contig_105367:0.000000006,((Flavobacteriaceae_bacterium_UBA7354_UBA7354_contig_101357:0.000000006,(Flavobacteriaceae_bacterium_UBA4590_UBA4590_contig_100113:0.000316154,(Flavobacteriaceae_bacterium_UBA4425_UBA4425_contig_100406:0.000000006,(Flavobacteriaceae_bacterium_UBA4464_UBA4464_contig_10278:0.000230707,Flavobacteriaceae_bacterium_UBA1987_UBA1987_contig_10001:0.000184127)0.804:0.002307775)0.000:0.000000005)0.309:0.000000006)0.611:0.000000006,((Flavobacteriaceae_bacterium_UBA4449_UBA4449_contig_100804:0.000401502,Flavobacteriaceae_bacterium_UBA4432_UBA4432_contig_10011:0.000000006)0.512:0.000071393,Flavobacteriaceae_bacterium_UBA7413_UBA7413_contig_10063:0.000000006)0.842:0.000434551)0.995:0.000000006)0.594:0.000000005)0.821:0.000000005)0.000:0.000000005)0.875:0.000162854,Flavobacteriaceae_bacterium_UBA7432_UBA7432_contig_10629:0.000000006)0.937:0.002418623)1.000:0.084736990,Flavobacteriaceae_bacterium_UBA3440_UBA3440_contig_10454:0.148546623)1.000:0.047581252,((Arenibacter_sp._UBA3178_UBA3178_contig_10731:0.007939394,Arenibacter_sp._UBA3199_UBA3199_contig_10465:0.011691817)1.000:0.059818300,(((((Flavobacteriaceae_bacterium_UBA1658_UBA1658_contig_1296:0.000000006,Flavobacteriaceae_bacterium_UBA4167_UBA4167_contig_10108:0.000170968)0.000:0.000000006,Flavobacteriaceae_bacterium_UBA6787_UBA6787_contig_10071:0.000000006)0.471:0.000000006,Flavobacteriaceae_bacterium_UBA1523_UBA1523_contig_10103:0.000000006)0.458:0.000000006,(Flavobacteriaceae_bacterium_UBA1008_UBA1008_contig_1002:0.000000006,Flavobacteriaceae_bacterium_UBA893_UBA893_contig_100284:0.000000006)0.733:0.000000006)1.000:0.068931762,(((Maribacter_sp._UBA3344_UBA3344_contig_1076:0.000000006,Maribacter_sp._UBA849_UBA849_contig_10229:0.000000006)0.162:0.000000006,(Maribacter_sp._UBA4516_UBA4516_contig_10178:0.000192129,Maribacter_sp._UBA6511_UBA6511_contig_10326:0.000000006)0.979:0.000000006)1.000:0.000000006,Maribacter_sp._UBA1493_UBA1493_contig_10143:0.000000006)1.000:0.070264946)1.000:0.023806273)0.473:0.015542593)0.693:0.014724783,((Flavobacteriaceae_bacterium_UBA7802_UBA7802_contig_10018:0.000000006,Flavobacteriaceae_bacterium_UBA819_UBA819_contig_100217:0.000490497)1.000:0.067679358,(Muricauda_sp._UBA4497_UBA4497_contig_10060:0.042626439,(Muricauda_sp._UBA6785_UBA6785_contig_100501:0.040554263,Muricauda_sp._UBA7809_UBA7809_contig_100017:0.022615197)0.674:0.018209421)1.000:0.024464328)1.000:0.034168711)1.000:0.040571969)1.000:0.027936196,((((Flavobacteriaceae_bacterium_UBA5955_UBA5955_contig_10236:0.000181850,Flavobacteriaceae_bacterium_UBA5950_UBA5950_contig_105923:0.000000006)1.000:0.048600660,(Flavobacteriaceae_bacterium_UBA724_UBA724_contig_11000:0.000000006,(Flavobacteriaceae_bacterium_UBA6515_UBA6515_contig_1012:0.000000005,Flavobacteriaceae_bacterium_UBA7311_UBA7311_contig_12549:0.000000006)0.901:0.000000006)1.000:0.032877511)1.000:0.107718301,((Flavobacteriaceae_bacterium_UBA5954_UBA5954_contig_10278:0.009269788,Flavobacteriaceae_bacterium_UBA1115_UBA1115_contig_100436:0.028454011)1.000:0.053897983,(Flavobacteriaceae_bacterium_UBA7369_UBA7369_contig_10086:0.027267710,(Flavobacteriaceae_bacterium_UBA7446_UBA7446_contig_1007:0.000188025,Flavobacteriaceae_bacterium_UBA7351_UBA7351_contig_1003:0.000179024)1.000:0.034027105)1.000:0.029481564)1.000:0.062415038)1.000:0.084299895,(Flavobacteriaceae_bacterium_UBA7428_UBA7428_contig_10312:0.133000837,((Flavobacteriaceae_bacterium_UBA4439_UBA4439_contig_10176:0.031261417,((Flavobacteriaceae_bacterium_UBA3159_UBA3159_contig_11481:0.000312607,Flavobacteriaceae_bacterium_UBA1519_UBA1519_contig_10143:0.000333339)1.000:0.025798734,Flavobacteriaceae_bacterium_UBA1978_UBA1978_contig_104940:0.052123497)0.364:0.010156144)1.000:0.096425594,(Flavobacteriaceae_bacterium_UBA4020_UBA4020_contig_10580:0.089756108,((Flavobacteriaceae_bacterium_UBA7365_UBA7365_contig_100648:0.000237973,(Flavobacteriaceae_bacterium_UBA4476_UBA4476_contig_102621:0.000219041,(Flavobacteriaceae_bacterium_UBA980_UBA980_contig_114081:0.000000006,Flavobacteriaceae_bacterium_UBA1998_UBA1998_contig_100387:0.000000006)0.877:0.000478215)0.018:0.000000006)1.000:0.064293484,(Flavobacteriaceae_bacterium_UBA4463_UBA4463_contig_10255:0.000477527,Flavobacteriaceae_bacterium_UBA4430_UBA4430_contig_10293:0.000000006)1.000:0.068562000)0.139:0.013100282)1.000:0.061854531)0.971:0.029119799)1.000:0.045626751)0.999:0.041171493)0.987:0.024438737)1.000:0.057808829)0.245:0.019278798)1.000:0.038906776,(((Flavobacteriales_bacterium_UBA1339_UBA1339_contig_100177:0.000000006,Flavobacteriales_bacterium_UBA7878_UBA7878_contig_10166:0.000000006)1.000:0.176757132,(Flavobacteriales_bacterium_UBA5165_UBA5165_contig_1040:0.000000006,Flavobacteriales_bacterium_UBA2113_UBA2113_contig_10269:0.000000006)1.000:0.124245105)1.000:0.083588014,(((Flavobacteriales_bacterium_UBA3135_UBA3135_contig_1050:0.000000006,Flavobacteriales_bacterium_UBA3477_UBA3477_contig_1009:0.000000006)1.000:0.035464511,(Flavobacteriales_bacterium_UBA5939_UBA5939_contig_102237:0.033284601,(Flavobacteriales_bacterium_UBA2617_UBA2617_contig_10005:0.084202308,(Flavobacteriales_bacterium_UBA3446_UBA3446_contig_101354:0.020042587,(Flavobacteriales_bacterium_UBA7358_UBA7358_contig_100776:0.000000006,(Flavobacteriales_bacterium_UBA7429_UBA7429_contig_10115:0.000000006,Flavobacteriales_bacterium_UBA4585_UBA4585_contig_10082:0.000000006)0.838:0.000255478)1.000:0.023886298)1.000:0.032755728)0.088:0.013278604)1.000:0.022419444)1.000:0.174311030,(Flavobacteriales_bacterium_UBA3442_UBA3442_contig_10417:0.224830860,(Flavobacteriales_bacterium_UBA972_UBA972_contig_10156:0.153064947,(((Flavobacteriales_bacterium_UBA3431_UBA3431_contig_1013:0.000106171,(Flavobacteriales_bacterium_UBA3425_UBA3425_contig_10006:0.000346162,Flavobacteriales_bacterium_UBA2035_UBA2035_contig_1160:0.000000006)0.746:0.000074589)0.871:0.001921859,Flavobacteriales_bacterium_UBA3011_UBA3011_contig_10085:0.000096431)1.000:0.045912370,(Flavobacteriales_bacterium_UBA4023_UBA4023_contig_1310:0.000000005,(Flavobacteriales_bacterium_UBA5965_UBA5965_contig_1010:0.000000006,Flavobacteriales_bacterium_UBA3115_UBA3115_contig_113:0.000000006)0.833:0.000159052)1.000:0.068163444)1.000:0.089519523)1.000:0.050615534)1.000:0.140079368)1.000:0.046662131)1.000:0.047279504)0.999:0.028133976,(Flavobacteriales_bacterium_UBA6772_UBA6772_contig_10144:0.078654309,Flavobacteriales_bacterium_UBA7430_UBA7430_contig_10404:0.052786856)1.000:0.178809842)0.906:0.031658869)1.000:0.034061429,((((((Flavobacteriales_bacterium_UBA2104_UBA2104_contig_10436:0.145687236,(((Flavobacteriales_bacterium_UBA5422_UBA5422_contig_10088:0.100094777,((Flavobacteriales_bacterium_UBA5869_UBA5869_contig_102134:0.017786590,Flavobacteriales_bacterium_UBA7666_UBA7666_contig_10172:0.018811316)1.000:0.037095786,((Fluviicola_sp._RIFCSPHIGHO2_02_FULL_43_260_rifcsphigho2_02_scaffold_0:0.0,Fluviicola_sp._RIFCSPHIGHO2_12_FULL_43_24_rifcsphigho2_12_scaffold_0:0.0,Fluviicola_sp._RIFCSPHIGHO2_02_FULL_43_260_chromosome:0.0,Fluviicola_sp._RIFCSPHIGHO2_01_FULL_43_53_rifcsphigho2_01_scaffold_0:0.0):0.050122882,Flavobacteriales_bacterium_UBA5871_UBA5871_contig_10029:0.045141917)0.993:0.020842409)1.000:0.073227524)0.837:0.018282172,((Flavobacteriales_bacterium_UBA2040_UBA2040_contig_100289:0.005023306,(Flavobacteriales_bacterium_UBA4011_UBA4011_contig_1019:0.000000006,Flavobacteriales_bacterium_UBA3121_UBA3121_contig_10000:0.002806797)0.997:0.011091832)1.000:0.137740485,((Flavobacteriales_bacterium_UBA7819_UBA7819_contig_10044:0.000370251,Flavobacteriales_bacterium_UBA4159_UBA4159_contig_10321:0.000000006)1.000:0.150534653,(Flavobacteriales_bacterium_UBA958_UBA958_contig_10488:0.151123183,(Flavobacteriales_bacterium_UBA952_UBA952_contig_1190:0.052954403,(Flavobacteriales_bacterium_UBA6717_UBA6717_contig_10115:0.000000006,Flavobacteriales_bacterium_UBA7468_UBA7468_contig_1042:0.000000006)1.000:0.039657249)1.000:0.070177706)0.850:0.020722877)1.000:0.040611188)0.958:0.014879546)0.873:0.013882203,((Bacteroidetes_bacterium_RIFCSPHIGHO2_02_FULL_44_7_rifcsphigho2_02_scaffold_100046:0.087196322,Flavobacteriales_bacterium_UBA6051_UBA6051_contig_101:0.057236501)0.855:0.018340009,(Flavobacteriales_bacterium_UBA7325_UBA7325_contig_100162:0.101382788,Flavobacteriales_bacterium_UBA4466_UBA4466_contig_100647:0.106596066)0.412:0.019848383)1.000:0.042867770)1.000:0.050655075)1.000:0.041852898,Flavobacteriales_bacterium_UBA6165_UBA6165_contig_100964:0.147212153)1.000:0.058425396,(((Flavobacteriales_bacterium_UBA2423_UBA2423_contig_10064:0.000146173,Flavobacteriales_bacterium_UBA6671_UBA6671_contig_10094:0.008220555)0.705:0.000055213,(Flavobacteriales_bacterium_UBA2343_UBA2343_contig_1024:0.000000006,(Flavobacteriales_bacterium_UBA5594_UBA5594_contig_10003:0.000000006,Flavobacteriales_bacterium_UBA2798_UBA2798_contig_10129:0.002468154)0.667:0.000000006)0.985:0.000000005)0.000:0.000000006,Flavobacteriales_bacterium_UBA2382_UBA2382_contig_10386:0.000000006)1.000:0.207896020)1.000:0.035498583,((((Flavobacteriales_bacterium_UBA5011_UBA5011_contig_1008:0.000000005,Flavobacteriales_bacterium_UBA5013_UBA5013_contig_10002:0.000259496)0.989:0.003367704,(Flavobacteriales_bacterium_UBA5523_UBA5523_contig_100038:0.000000006,(Flavobacteriales_bacterium_UBA5519_UBA5519_contig_100374:0.000889296,Flavobacteriales_bacterium_UBA5520_UBA5520_contig_10043:0.001175703)0.507:0.001240144)0.087:0.000000006)1.000:0.133960605,(Flavobacteriales_bacterium_UBA2426_UBA2426_contig_10052:0.083480772,(Flavobacteriales_bacterium_UBA3364_UBA3364_contig_102:0.031530809,Flavobacteriales_bacterium_UBA7690_UBA7690_contig_10059:0.043608659)1.000:0.057403653)1.000:0.046260414)1.000:0.214525572,(Flavobacteriales_bacterium_UBA4660_UBA4660_contig_100622:0.305106442,(((Flavobacteriales_bacterium_UBA1128_UBA1128_contig_10082:0.000797986,Flavobacteriales_bacterium_UBA6771_UBA6771_contig_10474:0.000000006)0.997:0.007982096,(Flavobacteriales_bacterium_UBA3390_UBA3390_contig_102271:0.000981137,Flavobacteriales_bacterium_UBA1958_UBA1958_contig_10768:0.000000006)1.000:0.019843121)1.000:0.235530309,((Flavobacteriales_bacterium_UBA1995_UBA1995_contig_10057:0.044623964,(Flavobacteriales_bacterium_UBA4474_UBA4474_contig_100304:0.000739278,Flavobacteriales_bacterium_UBA4428_UBA4428_contig_100756:0.000968753)1.000:0.040117701)1.000:0.170313255,(((((Flavobacteriales_bacterium_UBA979_UBA979_contig_10372:0.034137783,Flavobacteriales_bacterium_UBA4442_UBA4442_contig_100238:0.037350645)1.000:0.031220880,((Flavobacteriales_bacterium_UBA5692_UBA5692_contig_100273:0.033901756,Flavobacteriales_bacterium_UBA2958_UBA2958_contig_100345:0.003133805)1.000:0.044272055,(Flavobacteriales_bacterium_UBA1510_UBA1510_contig_100907:0.067256626,Flavobacteriales_bacterium_UBA6969_UBA6969_contig_100526:0.054961709)0.984:0.016748805)1.000:0.026071183)1.000:0.038143835,((Flavobacteriales_bacterium_UBA7443_UBA7443_contig_100641:0.000000006,(((Flavobacteriales_bacterium_UBA4437_UBA4437_contig_10190:0.000000006,Flavobacteriales_bacterium_UBA4471_UBA4471_contig_101696:0.000189120)0.111:0.000000017,Flavobacteriales_bacterium_UBA4580_UBA4580_contig_10097:0.000000005)0.725:0.000000013,Flavobacteriales_bacterium_UBA7364_UBA7364_contig_100857:0.000000006)0.999:0.000000006)1.000:0.042076085,(Flavobacteriales_bacterium_UBA1531_UBA1531_contig_100645:0.033576533,Flavobacteriales_bacterium_UBA1959_UBA1959_contig_10176:0.051427071)0.733:0.007743999)1.000:0.043450602)0.987:0.030220665,(Flavobacteriales_bacterium_UBA4429_UBA4429_contig_100454:0.000000006,Flavobacteriales_bacterium_UBA1996_UBA1996_contig_100354:0.000530567)1.000:0.084948462)1.000:0.076571618,((Flavobacteriales_bacterium_UBA7382_UBA7382_contig_100005:0.041859604,(Flavobacteriales_bacterium_UBA6970_UBA6970_contig_101363:0.035639593,Flavobacteriales_bacterium_UBA1112_UBA1112_contig_100655:0.032266306)1.000:0.022822923)1.000:0.079746705,((Flavobacteriales_bacterium_UBA1962_UBA1962_contig_100643:0.020310949,Flavobacteriales_bacterium_UBA2636_UBA2636_contig_101781:0.017750122)1.000:0.056003099,(Flavobacteriales_bacterium_UBA2619_UBA2619_contig_100402:0.049509820,(Flavobacteriales_bacterium_UBA974_UBA974_contig_10484:0.001175777,Flavobacteriales_bacterium_UBA7367_UBA7367_contig_100785:0.000000006)1.000:0.054438536)1.000:0.066382059)1.000:0.152723512)1.000:0.042744397)1.000:0.059637398)1.000:0.069873187)0.969:0.031404487)0.997:0.043062302)0.998:0.031060204)0.986:0.023024489,(Flavobacteriales_bacterium_UBA6049_UBA6049_contig_10159:0.260478019,((Flavobacteriales_bacterium_UBA6057_UBA6057_contig_102:0.154274245,((Flavobacteriales_bacterium_UBA4477_UBA4477_contig_100051:0.000000005,(Flavobacteriales_bacterium_UBA4446_UBA4446_contig_100801:0.000000006,(Flavobacteriales_bacterium_UBA7362_UBA7362_contig_100761:0.000000006,Flavobacteriales_bacterium_UBA1993_UBA1993_contig_100420:0.000000006)1.000:0.000000006)0.989:0.002942240)1.000:0.104875163,(Flavobacteriales_bacterium_UBA4445_UBA4445_contig_100472:0.085458446,(Flavobacteriales_bacterium_UBA4422_UBA4422_contig_120709:0.017047889,(Flavobacteriales_bacterium_UBA4418_UBA4418_contig_10499:0.000532965,Flavobacteriales_bacterium_UBA1991_UBA1991_contig_102482:0.001114237)1.000:0.060574540)1.000:0.055780518)1.000:0.066448366)1.000:0.066818547)1.000:0.123699923,((Flavobacteriales_bacterium_UBA4594_UBA4594_contig_102092:0.011287671,((Flavobacteriales_bacterium_UBA4434_UBA4434_contig_1048:0.000000006,(Flavobacteriales_bacterium_UBA7360_UBA7360_contig_10176:0.000000006,(Flavobacteriales_bacterium_UBA4454_UBA4454_contig_106088:0.026816193,(Flavobacteriales_bacterium_UBA4467_UBA4467_contig_10402:0.000000005,Flavobacteriales_bacterium_UBA7444_UBA7444_contig_101409:0.007889855)0.926:0.000353258)0.678:0.000000006)1.000:0.000000005)0.833:0.000159858,(Flavobacteriales_bacterium_UBA1986_UBA1986_contig_10433:0.000160240,Flavobacteriales_bacterium_UBA4419_UBA4419_contig_104:0.000481747)0.000:0.000000006)0.980:0.004866366)1.000:0.254920394,(Flavobacteriales_bacterium_UBA2108_UBA2108_contig_1004:0.140569641,(Flavobacteriales_bacterium_UBA6770_UBA6770_contig_101801:0.042626277,Flavobacteriales_bacterium_UBA7417_UBA7417_contig_101042:0.051525424)1.000:0.134943432)1.000:0.094135140)0.994:0.042417520)1.000:0.037963681)1.000:0.042199721)0.870:0.020124919,((Flavobacteriales_bacterium_UBA1494_UBA1494_contig_10728:0.125461501,(Flavobacteriales_bacterium_UBA1970_UBA1970_contig_10023:0.000000006,(Flavobacteriales_bacterium_UBA5081_UBA5081_contig_1009:0.0,Flavobacteriales_bacterium_UBA4507_UBA4507_contig_10020:0.0):0.000000006)1.000:0.109921722)1.000:0.118404447,((Flavobacteriales_bacterium_UBA7795_UBA7795_contig_104:0.0,Flavobacteriales_bacterium_UBA6923_UBA6923_contig_10095:0.0,Flavobacteriales_bacterium_UBA852_UBA852_contig_1081:0.0):0.171339404,(((Flavobacteriales_bacterium_UBA2669_UBA2669_contig_1003:0.0,Flavobacteriales_bacterium_UBA5051_UBA5051_contig_102:0.0):0.052505827,(Flavobacteriales_bacterium_CG18_big_fil_WC_8_21_14_2_50_32_9:0.000000006,(Flavobacteriales_bacterium_CG_4_9_14_0_2_um_filter_32_27:0.000269734,Flavobacteriales_bacterium_CG_4_10_14_0_8_um_filter_32_5:0.005272995)0.738:0.000000062)1.000:0.059112245)1.000:0.070222476,(Bacteroidetes_bacterium_RIFCSPLOWO2_12_FULL_31_6_rifcsplowo2_12_scaffold_100189:0.145675610,(Flavobacteriales_bacterium_CG_4_10_14_0_2_um_filter_32_8:0.000000006,Flavobacteriales_bacterium_CG_4_9_14_3_um_filter_32_8:0.000000006)1.000:0.064194969)1.000:0.054928542)1.000:0.110074089)0.998:0.035647959)1.000:0.038948966)1.000:0.021203009)1.000:0.026972410,(((((((Bacteroidales_bacterium_UBA4073_UBA4073_contig_10319:0.112745765,Bacteroidales_bacterium_UBA1064_UBA1064_contig_10021:0.115352245)1.000:0.057935037,(Bacteroidales_bacterium_UBA5206_UBA5206_contig_10489:0.102278408,((Bacteroidales_bacterium_UBA2287_UBA2287_contig_10834:0.000000006,Bacteroidales_bacterium_UBA5204_UBA5204_contig_10547:0.000000006)1.000:0.107208953,(Bacteroidales_bacterium_UBA2295_UBA2295_contig_102719:0.074254440,(Bacteroidales_bacterium_UBA5349_UBA5349_contig_10537:0.001190628,(Bacteroidales_bacterium_UBA7650_UBA7650_contig_10009:0.003295784,Bacteroidales_bacterium_UBA5261_UBA5261_contig_105:0.000183191)0.933:0.001461713)1.000:0.092448233)1.000:0.050092495)1.000:0.036520136)0.946:0.023257659)1.000:0.053457442,((Bacteroidales_bacterium_UBA4181_UBA4181_contig_1009:0.000190657,Bacteroidales_bacterium_UBA4190_UBA4190_contig_1010:0.000000006)1.000:0.227612882,(((((((Bacteroidetes_bacterium_GWE2_40_15_gwe2_scaffold_1067:0.000515765,(Bacteroidetes_bacterium_RIFOXYA12_FULL_40_10_rifixya3_full_scaffold_1021:0.000000006,Bacteroidetes_bacterium_GWF2_41_61_gwf2_scaffold_10038:0.000166571)0.719:0.000282773)1.000:0.074562787,(Bacteroidales_bacterium_UBA5548_UBA5548_contig_1125:0.027677627,(Bacteroidetes_bacterium_RIFOXYC2_FULL_39_11_rifoxyc2_full_scaffold_1008:0.000000006,(Bacteroidetes_bacterium_RIFOXYB2_FULL_39_7_rifoxyb2_full_scaffold_1024:0.000000006,(Bacteroidetes_bacterium_GWE2_39_28_gwe2_scaffold_139:0.000000006,Bacteroidetes_bacterium_GWF2_39_10_gwf2_scaffold_10502:0.009142814)0.000:0.000000006)1.000:0.000000006)1.000:0.039107948)1.000:0.039208399)1.000:0.042488100,(Bacteroidetes_bacterium_GWF2_40_14_gwf2_scaffold_100:0.080136590,Bacteroidales_bacterium_UBA6088_UBA6088_contig_11193:0.114224253)0.145:0.020695292)1.000:0.053928573,(((Bacteroidales_bacterium_UBA1722_UBA1722_contig_101656:0.151386518,(((Bacteroidales_bacterium_UBA1745_UBA1745_contig_10003:0.128100471,(((((Bacteroidales_bacterium_UBA6887_UBA6887_contig_1047:0.000566231,(Bacteroidales_bacterium_UBA6405_UBA6405_contig_1124:0.000000006,(Bacteroidales_bacterium_UBA5898_UBA5898_contig_10278:0.000000006,(Bacteroidales_bacterium_UBA6445_UBA6445_contig_10516:0.000000006,(Bacteroidales_bacterium_UBA6437_UBA6437_contig_10035:0.000490942,(Bacteroidales_bacterium_UBA1071_UBA1071_contig_1003:0.000169751,Bacteroidales_bacterium_UBA1107_UBA1107_contig_10200:0.007320125)1.000:0.000000006)1.000:0.001801192)0.000:0.000000006)0.000:0.000000006)1.000:0.000000006)1.000:0.102280299,((((Bacteroidales_bacterium_UBA7258_UBA7258_contig_1202:0.0,Bacteroidales_bacterium_UBA7284_UBA7284_contig_1010:0.0):0.000000006,(Bacteroidales_bacterium_UBA7789_UBA7789_contig_10112:0.000386770,(Bacteroidales_bacterium_UBA7268_UBA7268_contig_10074:0.0,Bacteroidales_bacterium_UBA7769_UBA7769_contig_1140:0.0,Bacteroidales_bacterium_UBA7755_UBA7755_contig_10241:0.0):0.000000006)0.959:0.000482188)0.000:0.000000005,Bacteroidales_bacterium_UBA7731_UBA7731_contig_10081:0.000163745)0.855:0.000541136,Bacteroidales_bacterium_UBA2914_UBA2914_contig_10029:0.000464421)1.000:0.142710930)1.000:0.036736982,((Bacteroidales_bacterium_UBA1680_UBA1680_contig_106:0.007442686,(((Bacteroidales_bacterium_UBA7271_UBA7271_contig_10112:0.000168984,Bacteroidales_bacterium_UBA7776_UBA7776_contig_10046:0.000490206)0.884:0.000467255,Bacteroidales_bacterium_UBA7293_UBA7293_contig_10169:0.000595155)0.642:0.000855184,((Bacteroidales_bacterium_UBA2933_UBA2933_contig_10174:0.000000006,Bacteroidales_bacterium_UBA2817_UBA2817_contig_10285:0.000000006)0.865:0.000397284,Bacteroidales_bacterium_UBA2884_UBA2884_contig_1006:0.010099928)0.977:0.001525710)1.000:0.006134384)1.000:0.092517760,((Bacteroidales_bacterium_UBA1072_UBA1072_contig_10181:0.001103076,((Bacteroidales_bacterium_UBA6871_UBA6871_contig_1003:0.002008633,Bacteroidales_bacterium_UBA4672_UBA4672_contig_10148:0.000191683)0.885:0.000378275,((((Bacteroidales_bacterium_UBA6457_UBA6457_contig_1043:0.000161268,Bacteroidales_bacterium_UBA6374_UBA6374_contig_10:0.000482357)0.792:0.000160706,Bacteroidales_bacterium_UBA7560_UBA7560_contig_1024:0.000000005)0.000:0.000000005,Bacteroidales_bacterium_UBA6878_UBA6878_contig_1028:0.000000006)0.888:0.000000006,(Bacteroidales_bacterium_UBA6428_UBA6428_contig_1007:0.000805277,Bacteroidales_bacterium_UBA6341_UBA6341_contig_1005:0.000000006)0.888:0.000000006)0.729:0.000146267)0.955:0.001341385)1.000:0.023426814,(((((Bacteroidales_bacterium_UBA1628_UBA1628_contig_1001:0.001048727,Bacteroidales_bacterium_UBA7566_UBA7566_contig_1028:0.000000006)1.000:0.008118833,(Bacteroidales_bacterium_UBA774_UBA774_contig_10055:0.001996267,(Bacteroidales_bacterium_UBA6366_UBA6366_contig_100:0.000000006,Bacteroidales_bacterium_UBA5918_UBA5918_contig_100:0.001758873)0.189:0.000188241)1.000:0.011558127)0.311:0.003104395,((Bacteroidales_bacterium_UBA1077_UBA1077_contig_1005:0.000906226,(Bacteroidales_bacterium_UBA1111_UBA1111_contig_1003:0.000223597,(Bacteroidales_bacterium_UBA6384_UBA6384_contig_1037:0.000000006,Bacteroidales_bacterium_UBA6841_UBA6841_contig_1000:0.000056147)0.652:0.000218354)0.900:0.000789995)0.930:0.000894040,(Bacteroidales_bacterium_UBA6432_UBA6432_contig_1006:0.000000006,(Bacteroidales_bacterium_UBA5889_UBA5889_contig_10031:0.000215885,Bacteroidales_bacterium_UBA4676_UBA4676_contig_10113:0.000000006)0.919:0.000615703)0.981:0.002124182)1.000:0.009661809)0.802:0.002646403,Bacteroidales_bacterium_UBA6397_UBA6397_contig_1054:0.015170652)0.654:0.003173242,((Bacteroidales_bacterium_UBA7591_UBA7591_contig_1007:0.024892560,(Bacteroidales_bacterium_UBA4624_UBA4624_contig_10023:0.000353260,(Bacteroidales_bacterium_UBA769_UBA769_contig_10:0.000000005,Bacteroidales_bacterium_UBA755_UBA755_contig_10495:0.000000018)0.451:0.000348562)0.764:0.000272781)0.149:0.000870404,Bacteroidales_bacterium_UBA6336_UBA6336_contig_101:0.000623528)1.000:0.015115605)0.982:0.007996165)1.000:0.043010037)1.000:0.038441360)1.000:0.021890460,((((Bacteroidales_bacterium_UBA2832_UBA2832_contig_10082:0.000336633,(Bacteroidales_bacterium_UBA2930_UBA2930_contig_10170:0.021727644,Bacteroidales_bacterium_UBA4227_UBA4227_contig_10001:0.000251255)0.904:0.001044769)0.424:0.000000005,(Bacteroidales_bacterium_UBA3725_UBA3725_contig_1015:0.000442897,Bacteroidales_bacterium_UBA3681_UBA3681_contig_10012:0.001259956)0.781:0.000319736)1.000:0.101348973,(Bacteroidales_bacterium_UBA2863_UBA2863_contig_10427:0.066132500,((Bacteroidales_bacterium_UBA2717_UBA2717_contig_10207:0.011135925,(Bacteroidales_bacterium_UBA2759_UBA2759_contig_10121:0.000000006,(Bacteroidales_bacterium_UBA3289_UBA3289_contig_1149:0.002856909,Bacteroidales_bacterium_UBA4305_UBA4305_contig_10028:0.003864656)0.862:0.001053670)0.982:0.007901229)1.000:0.042341463,((Bacteroidales_bacterium_UBA6983_UBA6983_contig_10043:0.002336989,(Bacteroidales_bacterium_UBA4360_UBA4360_contig_10275:0.000000006,Bacteroidales_bacterium_UBA3657_UBA3657_contig_10088:0.000000006)1.000:0.008890910)1.000:0.043560317,(((Bacteroidales_bacterium_UBA4230_UBA4230_contig_10002:0.001449191,Bacteroidales_bacterium_UBA7024_UBA7024_contig_101156:0.001060727)0.999:0.025870310,(Bacteroidales_bacterium_UBA3856_UBA3856_contig_10124:0.036677969,Bacteroidales_bacterium_UBA3623_UBA3623_contig_101315:0.037152750)0.754:0.009778703)0.982:0.010396829,(Bacteroidales_bacterium_UBA4231_UBA4231_contig_10847:0.033482313,((Bacteroidales_bacterium_UBA3694_UBA3694_contig_112115:0.000000006,(Bacteroidales_bacterium_UBA4269_UBA4269_contig_101281:0.001783373,Bacteroidales_bacterium_UBA3764_UBA3764_contig_100004:0.000000006)0.944:0.001707254)0.987:0.010991485,(Bacteroidales_bacterium_UBA3300_UBA3300_contig_100276:0.000000006,Bacteroidales_bacterium_UBA2716_UBA2716_contig_10040:0.001863326)0.988:0.007462074)0.991:0.016108977)0.937:0.010714998)0.997:0.014195357)1.000:0.030362246)1.000:0.036969747)1.000:0.034656775)0.980:0.018140617,Bacteroidales_bacterium_UBA1237_UBA1237_contig_1003378:0.115057188)0.606:0.010396298)0.881:0.015017432,(Bacteroidales_bacterium_UBA1736_UBA1736_contig_103803:0.083355689,((Bacteroidales_bacterium_UBA4318_UBA4318_contig_103290:0.089342372,Bacteroidales_bacterium_UBA2861_UBA2861_contig_10081:0.062821816)1.000:0.035794791,(((Bacteroidales_bacterium_UBA1725_UBA1725_contig_102661:0.098041598,(((Bacteroidales_bacterium_UBA4649_UBA4649_contig_1087:0.000000006,(Bacteroidales_bacterium_UBA4687_UBA4687_contig_1015:0.000000006,((Bacteroidales_bacterium_UBA6344_UBA6344_contig_1233:0.000000006,((Bacteroidales_bacterium_UBA6843_UBA6843_contig_127:0.000000006,Bacteroidales_bacterium_UBA6851_UBA6851_contig_1394:0.000000006)0.695:0.000000006,(Bacteroidales_bacterium_UBA6474_UBA6474_contig_1008:0.011906537,Bacteroidales_bacterium_UBA760_UBA760_contig_1101:0.019777092)0.579:0.000019114)0.000:0.000000006)1.000:0.000576848,Bacteroidales_bacterium_UBA7553_UBA7553_contig_1044:0.000219058)0.000:0.000000062)0.496:0.000000062)0.959:0.003483812,Bacteroidales_bacterium_UBA1627_UBA1627_contig_10020:0.017593274)1.000:0.051526727,((Bacteroidales_bacterium_UBA6377_UBA6377_contig_1102:0.000172775,(Bacteroidales_bacterium_UBA6884_UBA6884_contig_1001:0.002270060,(Bacteroidales_bacterium_UBA6395_UBA6395_contig_1014:0.000162324,Bacteroidales_bacterium_UBA5882_UBA5882_contig_1150:0.000000006)0.000:0.000000006)0.122:0.000146216)1.000:0.007893170,(((Bacteroidales_bacterium_UBA6464_UBA6464_contig_112:0.000000006,Bacteroidales_bacterium_UBA4646_UBA4646_contig_10395:0.019513668)0.423:0.000324687,(Bacteroidales_bacterium_UBA6431_UBA6431_contig_1200:0.000210789,Bacteroidales_bacterium_UBA4710_UBA4710_contig_10008:0.000000005)1.000:0.003023681)0.000:0.001069133,Bacteroidales_bacterium_UBA6333_UBA6333_contig_1031:0.072007682)0.792:0.004342965)1.000:0.048617487)1.000:0.027029439)0.721:0.012489910,(Bacteroidales_bacterium_UBA4284_UBA4284_contig_101906:0.034209129,Bacteroidales_bacterium_UBA1197_UBA1197_contig_10796:0.043892779)1.000:0.059358015)0.993:0.019231683,(Bacteroidales_bacterium_UBA6365_UBA6365_contig_10036:0.003873458,(Bacteroidales_bacterium_UBA1068_UBA1068_contig_1237:0.000154405,(Bacteroidales_bacterium_UBA6833_UBA6833_contig_1054:0.000000006,(Bacteroidales_bacterium_UBA4690_UBA4690_contig_10012:0.000000005,((Bacteroidales_bacterium_UBA6401_UBA6401_contig_118:0.000000006,((Bacteroidales_bacterium_UBA6885_UBA6885_contig_1014:0.000000006,Bacteroidales_bacterium_UBA6394_UBA6394_contig_10037:0.001480817)0.913:0.001437445,Bacteroidales_bacterium_UBA6342_UBA6342_contig_10190:0.000678961)0.733:0.000158524)0.414:0.000158572,Bacteroidales_bacterium_UBA1622_UBA1622_contig_10098:0.000165537)0.000:0.000000005)0.975:0.000477522)0.756:0.000162620)0.840:0.001023036)1.000:0.119227571)0.940:0.017380295)0.998:0.021527533)1.000:0.022417607)1.000:0.044532705)0.999:0.027864150,(Bacteroidales_bacterium_UBA714_UBA714_contig_10010:0.067929708,(Bacteroidales_bacterium_UBA6346_UBA6346_contig_1014:0.009628899,((((Bacteroidales_bacterium_UBA4639_UBA4639_contig_10234:0.000000006,(Bacteroidales_bacterium_UBA763_UBA763_contig_1014:0.000708945,((Bacteroidales_bacterium_UBA6408_UBA6408_contig_10020:0.004293144,Bacteroidales_bacterium_UBA5883_UBA5883_contig_10071:0.000000006)0.172:0.000000062,Bacteroidales_bacterium_UBA6391_UBA6391_contig_1014:0.000583097)0.432:0.000161169)0.765:0.000275189)0.912:0.000000005,Bacteroidales_bacterium_UBA6837_UBA6837_contig_1020:0.029122764)0.894:0.000503315,Bacteroidales_bacterium_UBA4685_UBA4685_contig_10087:0.000000006)0.999:0.008556987,Bacteroidales_bacterium_UBA6360_UBA6360_contig_10030:0.007232496)0.919:0.008429711)1.000:0.073794210)0.659:0.020632124)1.000:0.068751904,Bacteroidales_bacterium_UBA3382_UBA3382_contig_100486:0.119210434)0.998:0.024444308)1.000:0.030622714,((Bacteroidales_bacterium_UBA1769_UBA1769_contig_102253:0.091516583,((Bacteroidales_bacterium_UBA3053_UBA3053_contig_10109:0.027743569,(Bacteroidales_bacterium_UBA3831_UBA3831_contig_10102:0.002899113,(Bacteroidales_bacterium_UBA3290_UBA3290_contig_10431:0.002613493,Bacteroidales_bacterium_UBA2781_UBA2781_contig_102473:0.000737344)0.898:0.002312062)0.999:0.022794442)1.000:0.053989734,Bacteroidales_bacterium_UBA1199_UBA1199_contig_10042:0.083095745)0.978:0.026716318)0.764:0.014746508,(Bacteroidales_bacterium_UBA3543_UBA3543_contig_1001:0.031353010,Bacteroidales_bacterium_UBA1392_UBA1392_contig_1058:0.016713165)1.000:0.104143181)1.000:0.041701501)0.999:0.031834287,(Bacteroidales_bacterium_UBA1751_UBA1751_contig_100280:0.158171225,(Bacteroidales_bacterium_UBA3709_UBA3709_contig_102517:0.061573479,Bacteroidales_bacterium_UBA1232_UBA1232_contig_101670:0.038991533)1.000:0.144068053)1.000:0.042772136)1.000:0.028633053)0.997:0.030228676,((Bacteroidales_bacterium_UBA7647_UBA7647_contig_1004:0.001403134,(Bacteroidales_bacterium_UBA5326_UBA5326_contig_11941:0.000803228,Bacteroidales_bacterium_UBA5269_UBA5269_contig_10037:0.000171308)0.870:0.001111660)1.000:0.068973207,(Bacteroidales_bacterium_UBA5433_UBA5433_contig_11564:0.108358727,(Bacteroidales_bacterium_UBA1374_UBA1374_contig_1001:0.015604399,Bacteroidales_bacterium_UBA5226_UBA5226_contig_1456:0.021935790)1.000:0.059645724)1.000:0.039223342)1.000:0.112826999)0.999:0.032619233,Bacteroidales_bacterium_UBA932_UBA932_contig_1:0.156872156)1.000:0.081464822,((Alistipes_sp._UBA1825_UBA1825_contig_1000:0.145066190,((Alistipes_sp._UBA940_UBA940_contig_10532:0.110204797,(Alistipes_sp._UBA928_UBA928_contig_10096:0.101062840,(Alistipes_sp._UBA934_UBA934_contig_1041:0.043475257,Alistipes_sp._UBA936_UBA936_contig_10232:0.053363500)0.999:0.026227533)0.267:0.021432245)1.000:0.089253805,(Alistipes_sp._UBA943_UBA943_contig_101497:0.132845848,((Alistipes_sp._UBA7106_UBA7106_contig_10564:0.002379194,Alistipes_sp._UBA3274_UBA3274_contig_10535:0.000327282)1.000:0.113709297,((Alistipes_sp._UBA1686_UBA1686_contig_1115:0.040101242,(Alistipes_sp._UBA3409_UBA3409_contig_1000:0.055589213,Alistipes_sp._UBA6068_UBA6068_contig_117:0.046167696)0.652:0.011652677)0.989:0.014440913,Alistipes_sp._UBA1813_UBA1813_contig_1:0.049187724)1.000:0.029646165)0.812:0.025354075)1.000:0.060363837)0.991:0.034500765)0.994:0.041384232,Rikenellaceae_bacterium_UBA1749_UBA1749_contig_101086:0.237124850)1.000:0.061460722)1.000:0.045360392)0.625:0.029323496)1.000:0.032239826,(((((Bacteroidetes_bacterium_RIFOXYA12_FULL_35_11_rifixya3_full_scaffold_1007:0.0,Bacteroidetes_bacterium_GWF2_35_48_gwf2_scaffold_10631:0.0):0.000000006,(Bacteroidetes_bacterium_RIFOXYC12_FULL_35_7_rifoxyc3_full_scaffold_1004:0.000203780,Bacteroidetes_bacterium_RIFOXYB2_FULL_35_7_rifoxyb2_full_scaffold_10004:0.000000006)0.746:0.000000006)1.000:0.203323823,(Bacteroidetes_bacterium_CG23_combo_of_CG06-09_8_20_14_all_32_9:0.109970930,(Bacteroidetes_bacterium_GWA2_32_17_gwa2_scaffold_10184:0.006145703,(Bacteroidetes_bacterium_CG_4_10_14_3_um_filter_31_20:0.000561204,(Bacteroidetes_bacterium_CG02_land_8_20_14_3_00_31_25:0.000485603,Bacteroidetes_bacterium_CG_4_8_14_3_um_filter_31_14:0.000476278)0.864:0.000333527)1.000:0.008124879)1.000:0.083129825)1.000:0.164726178)0.984:0.031034126,((Bacteroidetes_bacterium_GWF2_38_335_gwf2_scaffold_101:0.000000006,Bacteroidetes_bacterium_RIFOXYA12_FULL_38_20_rifixya3_full_scaffold_106:0.000000006)1.000:0.201639955,((Bacteroidetes_bacterium_RIFOXYA2_FULL_33_7_rifoxya2_full_scaffold_10101:0.000000006,(Bacteroidetes_bacterium_GWF2_33_38_gwf2_scaffold_1007:0.000000006,Bacteroidetes_bacterium_RIFOXYA12_FULL_33_9_rifixya3_full_scaffold_1034:0.000166527)0.975:0.000000006)1.000:0.140622817,(Bacteroidetes_bacterium_GWA2_31_9_gwa2_scaffold_10028:0.029109239,Bacteroidetes_bacterium_GWA2_30_7_gwa2_scaffold_10056:0.046871420)1.000:0.138109681)1.000:0.048070807)0.000:0.018874501)1.000:0.031486479,(((Bacteroidetes_bacterium_GWF2_49_14_gwf2_scaffold_10344:0.229960970,(Bacteroidetes_bacterium_RBG_13_46_8_RBG_13_scaffold_10085:0.114262056,(Bacteroidales_bacterium_UBA4133_UBA4133_contig_10076:0.002347039,Bacteroidales_bacterium_UBA5072_UBA5072_contig_100057:0.000461940)1.000:0.126200056)1.000:0.095176513)0.672:0.034662516,(((Bacteroidales_bacterium_UBA5235_UBA5235_contig_1026:0.041180920,(Bacteroidales_bacterium_UBA4788_UBA4788_contig_10001:0.031802812,(Bacteroidales_bacterium_UBA4070_UBA4070_contig_10346:0.000000006,Bacteroidales_bacterium_UBA2263_UBA2263_contig_10080:0.004198840)1.000:0.033706931)0.578:0.009009538)1.000:0.016890810,(Bacteroidales_bacterium_UBA1458_UBA1458_contig_10016:0.052756892,(Bacteroidales_bacterium_UBA6074_UBA6074_contig_1021:0.000000006,(Bacteroidales_bacterium_UBA2254_UBA2254_contig_12265:0.000000006,(Bacteroidales_bacterium_UBA4772_UBA4772_contig_1037:0.000000006,(Bacteroidales_bacterium_UBA5737_UBA5737_contig_1417:0.000000006,Bacteroidales_bacterium_UBA2183_UBA2183_contig_1185:0.000000006)0.000:0.000000006)1.000:0.000000005)0.755:0.000440283)1.000:0.060140852)0.422:0.013746314)1.000:0.127902277,(Bacteroidales_bacterium_UBA5621_UBA5621_contig_100204:0.098383716,(((Bacteroidetes_bacterium_RBG_13_43_22_RBG_13_scaffold_10303:0.052327138,(Bacteroidetes_bacterium_RBG_13_44_24_RBG_13_scaffold_10272:0.009718897,Bacteroidetes_bacterium_RBG_19FT_COMBO_42_10_rbg_19ft_combo_scaffold_102358:0.004729899)1.000:0.037800850)1.000:0.064401719,(Bacteroidales_bacterium_UBA1797_UBA1797_contig_101010:0.084289980,(Bacteroidetes_bacterium_GWF2_41_9_gwf2_scaffold_10008:0.001113147,((Bacteroidetes_bacterium_GWC2_40_22_gwc2_scaffold_10200:0.0,Bacteroidetes_bacterium_GWE2_41_25_gwe2_scaffold_1015:0.0):0.000000006,Bacteroidetes_bacterium_GWA2_40_15_gwa2_scaffold_10011:0.000156410)0.865:0.000000005)1.000:0.069951192)1.000:0.028868839)0.753:0.013690995,(((((Bacteroidales_bacterium_UBA5773_UBA5773_contig_100759:0.000000006,Bacteroidales_bacterium_UBA2267_UBA2267_contig_101260:0.000000006)0.811:0.000546219,(Bacteroidales_bacterium_UBA4805_UBA4805_contig_100460:0.000848428,Bacteroidales_bacterium_UBA6117_UBA6117_contig_10001:0.001678058)0.384:0.000195098)1.000:0.081926804,(Bacteroidetes_bacterium_RBG_13_42_15_RBG_13_scaffold_10080:0.000000006,Bacteroidetes_bacterium_RBG_19FT_COMBO_42_7_rbg_19ft_combo_scaffold_10055:0.002179799)1.000:0.058240849)0.865:0.018838593,Bacteroidales_bacterium_UBA1800_UBA1800_contig_100505:0.102240179)1.000:0.017226848,Bacteroidales_bacterium_UBA2198_UBA2198_contig_100237:0.079088619)0.407:0.010539864)0.993:0.020922160)1.000:0.067354834)1.000:0.098689082)1.000:0.032580085,(((S7_bin.26:0.096994422,((Bacteroidetes_bacterium_GWF2_33_16_gwf2_scaffold_10:0.0,Bacteroidetes_bacterium_GWE2_32_14_gwe2_scaffold_1028:0.0):0.053875926,(Bacteroidetes_bacterium_GWA2_31_9b_gwa2_scaffold_10012:0.039676294,((Bacteroidetes_bacterium_GWA2_33_15_gwa2_scaffold_104:0.0,Bacteroidetes_bacterium_GWC2_33_15_gwc2_scaffold_108:0.0,Bacteroidetes_bacterium_GWD2_33_33_gwd2_scaffold_109:0.0):0.000000006,Bacteroidetes_bacterium_GWB2_32_14_gwb2_scaffold_13:0.000156376)1.000:0.028227384)1.000:0.029304468)1.000:0.054862342)1.000:0.095082822,((Co_bin.232:0.001780828,(S4_bin.27:0.002140690,S3_bin.26:0.003221619)0.761:0.001669062)1.000:0.198477153,(S2_bin.2:0.181120769,(Bacteroides_sp._SM23_62_1_WORSMTZ_1008:0.140715978,(Bacteroides_sp._SM23_62_WORSMTZ_10170:0.000028374,Bacteroides_sp._SM1_62_WOR1_30_36_10004:0.000904483)1.000:0.136328086)1.000:0.061228251)0.161:0.022606455)0.998:0.033477559)0.261:0.018999176,(Bacteroidales_bacterium_UBA6680_UBA6680_contig_1036:0.189915521,((Bacteroidetes_bacterium_GWA2_40_14_gwa2_scaffold_10131:0.000000005,(Bacteroidetes_bacterium_GWC2_40_13_gwc2_scaffold_10126:0.000000006,((Bacteroidetes_bacterium_RIFOXYC2_FULL_40_12_rifoxyc2_full_scaffold_1038:0.0,Bacteroidetes_bacterium_GWE2_40_63_gwe2_scaffold_1069:0.0,Bacteroidetes_bacterium_GWF2_40_13_gwf2_scaffold_108:0.0):0.000000006,Bacteroidetes_bacterium_GWD2_40_43_gwd2_scaffold_1016:0.000000006)0.836:0.000157144)0.844:0.000314334)1.000:0.177894775,Bacteroidetes_bacterium_4572_117:0.225210437)0.356:0.026577700)0.990:0.024762615)0.167:0.013174569)0.801:0.015364084)0.952:0.019392078)0.910:0.017590987,((((Butyricimonas_virosa_isolate_UBA1688_UBA1688_contig_1029:0.095070447,Odoribacter_sp._UBA944_UBA944_contig_11350:0.110793472)1.000:0.163627907,((Saccharicrinis_sp._UBA6048_UBA6048_contig_10021:0.163245272,(Marinilabilia_sp._UBA5340_UBA5340_contig_10003:0.143609255,(Marinilabiliaceae_bacterium_UBA5213_UBA5213_contig_10135:0.099381434,((Marinilabiliaceae_bacterium_UBA7646_UBA7646_contig_10053:0.001690505,Marinilabiliaceae_bacterium_UBA5488_UBA5488_contig_1004:0.002062901)1.000:0.066341278,(Marinilabiliaceae_bacterium_UBA5279_UBA5279_contig_10110:0.000779186,Marinilabiliaceae_bacterium_UBA5497_UBA5497_contig_10372:0.001907153)1.000:0.106441549)0.998:0.039575328)1.000:0.058098974)0.997:0.038878902)1.000:0.054338743,(Bacteroidales_bacterium_UBA5342_UBA5342_contig_101:0.200185146,((((((Bacteroidales_bacterium_UBA4116_UBA4116_contig_1042:0.080006780,(Bacteroidales_bacterium_UBA7705_UBA7705_contig_1119:0.067257118,((Parabacteroides_sp._UBA1708_UBA1708_contig_10222:0.000879695,(Parabacteroides_sp._UBA3278_UBA3278_contig_10447:0.000000006,Parabacteroides_distasonis_isolate_UBA3328_UBA3328_contig_10054:0.000000006)0.972:0.002743015)1.000:0.035400936,(Parabacteroides_merdae_isolate_UBA1692_UBA1692_contig_10661:0.032305932,(Parabacteroides_goldsteinii_isolate_UBA1699_UBA1699_contig_1027:0.001400047,(Parabacteroides_sp._UBA7107_UBA7107_contig_10275:0.000000005,Parabacteroides_goldsteinii_isolate_UBA7219_UBA7219_contig_10282:0.000000006)0.916:0.001629906)1.000:0.027811636)0.459:0.009845521)1.000:0.023409024)0.964:0.018178604)1.000:0.055141312,((Bacteroidales_bacterium_UBA1309_UBA1309_contig_102926:0.110080148,((Dysgonomonas_sp._UBA7698_UBA7698_contig_1019:0.001929105,Dysgonomonas_sp._UBA7630_UBA7630_contig_100:0.001680832)1.000:0.045011395,(Dysgonomonas_sp._UBA7710_UBA7710_contig_1:0.043596741,(Dysgonomonas_sp._UBA5412_UBA5412_contig_1002:0.000461459,Dysgonomonas_sp._UBA4861_UBA4861_contig_100724:0.000791149)1.000:0.042544185)0.844:0.014046431)1.000:0.055784221)0.987:0.020135999,((Bacteroidales_bacterium_UBA2632_UBA2632_contig_1002:0.051779593,Bacteroidales_bacterium_UBA3143_UBA3143_contig_102:0.049672640)1.000:0.097770917,((((Bacteroidales_bacterium_UBA5733_UBA5733_contig_10203:0.0,Bacteroidales_bacterium_UBA2249_UBA2249_contig_11670:0.0):0.072774325,(Bacteroidales_bacterium_UBA1410_UBA1410_contig_10036:0.033072575,(((Bacteroidales_bacterium_UBA4187_UBA4187_contig_104:0.0,Bacteroidales_bacterium_UBA3539_UBA3539_contig_1085:0.0,Bacteroidales_bacterium_UBA4179_UBA4179_contig_1008:0.0):0.000000006,Bacteroidales_bacterium_UBA3542_UBA3542_contig_101:0.000000006)0.836:0.000457812,(Bacteroidales_bacterium_UBA4173_UBA4173_contig_10:0.000000005,Bacteroidales_bacterium_UBA4182_UBA4182_contig_100:0.000000006)0.821:0.000353382)1.000:0.059693374)1.000:0.080934968)1.000:0.025778299,((Bacteroidales_bacterium_UBA1035_UBA1035_contig_1004:0.042550858,(Bacteroidales_bacterium_UBA4989_UBA4989_contig_10074:0.000328553,((Bacteroidales_bacterium_UBA5843_UBA5843_contig_10:0.0,Bacteroidales_bacterium_UBA5854_UBA5854_contig_10:0.0):0.000474091,(Bacteroidales_bacterium_UBA5839_UBA5839_contig_1024:0.000000005,Bacteroidales_bacterium_UBA5822_UBA5822_contig_1086:0.000478504)0.506:0.000315960)0.985:0.001532078)1.000:0.041805733)1.000:0.049147825,((Bacteroidales_bacterium_UBA5299_UBA5299_contig_10368:0.002593524,(Bacteroidales_bacterium_UBA1040_UBA1040_contig_1003:0.000000005,(Bacteroidales_bacterium_UBA5508_UBA5508_contig_1093:0.000000006,(Bacteroidales_bacterium_UBA5320_UBA5320_contig_10734:0.000000006,(Bacteroidales_bacterium_UBA5466_UBA5466_contig_1014:0.000000006,(Bacteroidales_bacterium_UBA5382_UBA5382_contig_1047:0.002704320,Bacteroidales_bacterium_UBA4850_UBA4850_contig_10659:0.000000006)0.928:0.000317124)1.000:0.000000005)1.000:0.000000006)0.911:0.000580861)0.941:0.002722208)1.000:0.094479691,(((((((((Proteiniphilum_sp._UBA4988_UBA4988_contig_1004:0.0,Proteiniphilum_sp._UBA5218_UBA5218_contig_1003:0.0,Proteiniphilum_sp._UBA5310_UBA5310_contig_1033:0.0):0.000000006,(Proteiniphilum_sp._UBA4907_UBA4907_contig_1:0.000000006,Proteiniphilum_sp._UBA5280_UBA5280_contig_1002:0.000158079)0.000:0.000000006)0.000:0.000000006,(Proteiniphilum_sp._UBA5510_UBA5510_contig_10000:0.000000006,Proteiniphilum_sp._UBA5346_UBA5346_contig_1067:0.000000006)1.000:0.000000006)0.000:0.000000006,(Proteiniphilum_sp._UBA4842_UBA4842_contig_102:0.000000006,Proteiniphilum_sp._UBA5463_UBA5463_contig_1045:0.000158099)0.000:0.000000006)0.767:0.000000006,(Proteiniphilum_sp._UBA1027_UBA1027_contig_10476:0.000000006,(Proteiniphilum_sp._UBA5480_UBA5480_contig_1005:0.0,Proteiniphilum_sp._UBA5375_UBA5375_contig_10362:0.0,Proteiniphilum_sp._UBA5259_UBA5259_contig_1081:0.0,Proteiniphilum_sp._UBA5431_UBA5431_contig_1019:0.0):0.000000006)0.000:0.000000006)0.000:0.000000006,((Proteiniphilum_sp._UBA4879_UBA4879_contig_10041:0.000186079,Proteiniphilum_sp._UBA7639_UBA7639_contig_10070:0.000000005)0.746:0.000153754,Proteiniphilum_sp._UBA5242_UBA5242_contig_1056:0.000000006)0.746:0.000004351)1.000:0.054703083,(((Bacteroidales_bacterium_UBA5487_UBA5487_contig_10008:0.000350666,Bacteroidales_bacterium_UBA5405_UBA5405_contig_10053:0.000000006)0.796:0.000159603,(Bacteroidales_bacterium_UBA5381_UBA5381_contig_11353:0.001184761,Bacteroidales_bacterium_UBA4912_UBA4912_contig_1013:0.000330346)0.884:0.000323619)0.799:0.000161992,(Bacteroidales_bacterium_UBA5291_UBA5291_contig_10436:0.000742157,(Bacteroidales_bacterium_UBA5469_UBA5469_contig_10049:0.000538653,Bacteroidales_bacterium_UBA5351_UBA5351_contig_1018:0.007172928)0.763:0.000527113)0.563:0.000180321)1.000:0.076264027)0.790:0.012410023,(((((Proteiniphilum_sp._UBA6247_UBA6247_contig_100078:0.002837293,Proteiniphilum_sp._UBA5739_UBA5739_contig_10001:0.000321931)0.543:0.000484679,Proteiniphilum_sp._UBA4084_UBA4084_contig_10039:0.001365951)1.000:0.007073637,(Proteiniphilum_sp._UBA2288_UBA2288_contig_10527:0.007755810,((Bacteroidetes_bacterium_GWD2_45_23_gwd2_scaffold_1:0.0,Bacteroidetes_bacterium_GWC2_46_850_gwc2_scaffold_106:0.0):0.000000006,Bacteroidetes_bacterium_GWC1_47_7_gwc1_scaffold_10057:0.001909009)1.000:0.008906907)0.541:0.003188101)1.000:0.013025778,(((Proteiniphilum_sp._UBA5265_UBA5265_contig_10114:0.000000006,(Proteiniphilum_sp._UBA4892_UBA4892_contig_10158:0.000000006,Proteiniphilum_sp._UBA5485_UBA5485_contig_1003:0.001931370)0.053:0.000000006)0.583:0.000000005,Proteiniphilum_sp._UBA4977_UBA4977_contig_10192:0.000000006)1.000:0.016610157,(Proteiniphilum_sp._UBA5251_UBA5251_contig_10657:0.001001475,(Proteiniphilum_sp._UBA5323_UBA5323_contig_10037:0.000000006,(Proteiniphilum_sp._UBA4932_UBA4932_contig_1007:0.000000006,(Proteiniphilum_sp._UBA4993_UBA4993_contig_1114:0.000000006,((Proteiniphilum_sp._UBA5283_UBA5283_contig_1077:0.000165567,(Proteiniphilum_sp._UBA4888_UBA4888_contig_1027:0.000000006,Proteiniphilum_sp._UBA5260_UBA5260_contig_1059:0.002074450)0.400:0.000000062)0.662:0.000000006,((Proteiniphilum_sp._UBA1028_UBA1028_contig_10211:0.000000006,Proteiniphilum_sp._UBA5506_UBA5506_contig_1058:0.000324661)0.000:0.000000006,(Proteiniphilum_sp._UBA4846_UBA4846_contig_10253:0.001115516,Proteiniphilum_sp._UBA4913_UBA4913_contig_10061:0.000239202)0.279:0.000000062)0.578:0.000000006)0.708:0.000000006)1.000:0.000000005)0.535:0.000000006)0.738:0.000460055)1.000:0.022623032)1.000:0.017111277)0.871:0.010147741,(Proteiniphilum_sp._UBA1403_UBA1403_contig_10112:0.034712453,(Proteiniphilum_sp._UBA5492_UBA5492_contig_10671:0.002625395,Proteiniphilum_sp._UBA5267_UBA5267_contig_10470:0.000000006)1.000:0.026097566)0.848:0.009279430)1.000:0.031925720)0.993:0.013357108,Proteiniphilum_sp._UBA5384_UBA5384_contig_10273:0.056945525)1.000:0.028868906)0.794:0.012571835)0.984:0.015140520)0.785:0.012187487,Bacteroidales_bacterium_UBA5287_UBA5287_contig_10445:0.105035158)1.000:0.023721744)1.000:0.051251026)1.000:0.044934488)1.000:0.029077090,(Barnesiella_viscericola_isolate_UBA1823_UBA1823_contig_10238:0.111263330,Porphyromonadaceae_bacterium_UBA7332_UBA7332_contig_121:0.114506658)0.993:0.024288827)0.000:0.015501359,(((Bacteroidales_bacterium_UBA1794_UBA1794_contig_10734:0.149498873,((((Bacteroides_sp._UBA1451_UBA1451_contig_10069:0.042991002,(Bacteroides_barnesiae_isolate_UBA3374_UBA3374_contig_10463:0.035840643,Bacteroides_coprophilus_isolate_UBA712_UBA712_contig_10074:0.025759475)0.513:0.006849156)1.000:0.018711150,((Bacteroides_sp._UBA7116_UBA7116_contig_10680:0.000917961,Bacteroides_sp._UBA7052_UBA7052_contig_1011:0.000000006)1.000:0.039477677,(Bacteroides_dorei_isolate_UBA1826_UBA1826_contig_10011:0.002327238,Bacteroides_vulgatus_isolate_UBA7045_UBA7045_contig_10148:0.000753357)1.000:0.020586766)1.000:0.017972701)0.560:0.008919446,(Bacteroides_paurosaccharolyticus_isolate_UBA4858_UBA4858_contig_10309:0.056412957,Bacteroides_sp._UBA1773_UBA1773_contig_101404:0.099062001)0.190:0.011606188)1.000:0.024194241,(((Bacteroides_sp._UBA7333_UBA7333_contig_10268:0.024519010,Bacteroides_sp._UBA7335_UBA7335_contig_107189:0.020660176)1.000:0.029124146,(Bacteroides_sp._UBA1317_UBA1317_contig_101262:0.055689963,(Bacteroides_graminisolvens_isolate_UBA4189_UBA4189_contig_1003:0.000249379,Bacteroides_graminisolvens_isolate_UBA4180_UBA4180_contig_1022:0.000836825)1.000:0.041976638)1.000:0.032672262)0.914:0.014724729,((Bacteroides_fragilis_isolate_UBA1684_UBA1684_contig_1107:0.072004349,((Bacteroides_cellulosilyticus_isolate_UBA5130_UBA5130_contig_1031:0.044711888,Bacteroides_sp._UBA939_UBA939_contig_10089:0.028381708)0.959:0.010218095,(Bacteroides_sp._UBA7156_UBA7156_contig_10088:0.009033618,Bacteroides_uniformis_isolate_UBA1695_UBA1695_contig_10211:0.009423242)0.984:0.021696240)1.000:0.016787046)0.297:0.006498207,Bacteroides_sp._UBA3406_UBA3406_contig_1009:0.034251138)0.398:0.005255159)1.000:0.027466990)0.916:0.013292975)0.381:0.014192589,(Bacteroidaceae_bacterium_UBA2918_UBA2918_contig_1106:0.132423249,(((Bacteroidales_bacterium_UBA2559_UBA2559_contig_1002:0.090407692,(Bacteroidales_bacterium_UBA1182_UBA1182_contig_101005:0.035047380,(Bacteroidales_bacterium_UBA1179_UBA1179_contig_101557:0.007886797,Bacteroidales_bacterium_UBA1192_UBA1192_contig_101240:0.021807899)0.748:0.008765471)1.000:0.023323477)1.000:0.093447687,Bacteroidales_bacterium_UBA1189_UBA1189_contig_10133:0.138469011)1.000:0.032080756,(((((Prevotellaceae_bacterium_UBA1786_UBA1786_contig_101421:0.143132783,((Prevotellaceae_bacterium_UBA1391_UBA1391_contig_10573:0.077623395,(Prevotellaceae_bacterium_UBA2852_UBA2852_contig_1007:0.072582346,((Prevotellaceae_bacterium_UBA4300_UBA4300_contig_100412:0.002707091,Prevotellaceae_bacterium_UBA4371_UBA4371_contig_100032:0.002334488)1.000:0.015692489,(Prevotellaceae_bacterium_UBA3839_UBA3839_contig_1012:0.001818295,Prevotellaceae_bacterium_UBA4361_UBA4361_contig_1016:0.000000006)1.000:0.022560623)1.000:0.038408739)0.986:0.015082641)1.000:0.027825805,(Prevotellaceae_bacterium_UBA1716_UBA1716_contig_10055:0.064956926,(((Prevotellaceae_bacterium_UBA2713_UBA2713_contig_1018:0.000000006,((Prevotellaceae_bacterium_UBA2760_UBA2760_contig_1100:0.000000006,Prevotellaceae_bacterium_UBA2736_UBA2736_contig_10:0.000000006)0.000:0.000000006,((Prevotellaceae_bacterium_UBA2757_UBA2757_contig_10260:0.011428120,(Prevotellaceae_bacterium_UBA2448_UBA2448_contig_1099:0.001242303,Prevotellaceae_bacterium_UBA3296_UBA3296_contig_101708:0.002189026)0.976:0.006574366)1.000:0.027378850,Prevotellaceae_bacterium_UBA2458_UBA2458_contig_10166:0.000716758)0.706:0.004077252)0.386:0.000160210)0.319:0.000000062,Prevotellaceae_bacterium_UBA2744_UBA2744_contig_1014:0.000000006)1.000:0.069264277,((Prevotellaceae_bacterium_UBA4359_UBA4359_contig_10785:0.000000005,Prevotellaceae_bacterium_UBA4334_UBA4334_contig_10008:0.001141971)1.000:0.012019719,((Prevotellaceae_bacterium_UBA3219_UBA3219_contig_100373:0.030662006,(Prevotellaceae_bacterium_UBA2839_UBA2839_contig_1021:0.000000006,Prevotellaceae_bacterium_UBA2899_UBA2899_contig_10045:0.000698183)0.992:0.012019235)0.991:0.007114613,(Prevotellaceae_bacterium_UBA4256_UBA4256_contig_10741:0.000000005,Prevotellaceae_bacterium_UBA2876_UBA2876_contig_1047:0.000859191)1.000:0.018262311)0.792:0.010023826)1.000:0.040190263)0.128:0.013086580)1.000:0.045504376)0.705:0.029785055)0.979:0.051789393,(((Prevotellaceae_bacterium_UBA1726_UBA1726_contig_10188:0.096386294,(Prevotellaceae_bacterium_UBA713_UBA713_contig_106:0.000000006,Prevotellaceae_bacterium_UBA708_UBA708_contig_116:0.000000006)1.000:0.071421481)1.000:0.033039794,(Prevotellaceae_bacterium_UBA1710_UBA1710_contig_1037:0.074602492,(((Prevotellaceae_bacterium_UBA3849_UBA3849_contig_100757:0.015499770,(Prevotellaceae_bacterium_UBA4261_UBA4261_contig_10599:0.004326609,Prevotellaceae_bacterium_UBA3627_UBA3627_contig_114387:0.001540965)1.000:0.015502261)1.000:0.031150793,Prevotellaceae_bacterium_UBA7017_UBA7017_contig_10064:0.058826324)0.497:0.008314640,((Prevotellaceae_bacterium_UBA2752_UBA2752_contig_10160:0.003621944,Prevotellaceae_bacterium_UBA2718_UBA2718_contig_100524:0.002740937)1.000:0.070410090,((Prevotellaceae_bacterium_UBA6993_UBA6993_contig_105:0.000000006,(Prevotellaceae_bacterium_UBA4332_UBA4332_contig_10108:0.000432505,(Prevotellaceae_bacterium_UBA2761_UBA2761_contig_10094:0.001101354,Prevotellaceae_bacterium_UBA6995_UBA6995_contig_10151:0.001012120)0.918:0.001301827)0.244:0.000000006)1.000:0.021852831,(Prevotellaceae_bacterium_UBA7002_UBA7002_contig_10152:0.000729764,Prevotellaceae_bacterium_UBA2738_UBA2738_contig_1041:0.000371758)1.000:0.019833079)1.000:0.022580629)0.444:0.009557753)1.000:0.070754382)0.691:0.017797199)1.000:0.035506122,(((Prevotella_sp._UBA640_UBA640_contig_10000:0.110929182,(Prevotella_sp._UBA2452_UBA2452_contig_10034:0.060715466,((Prevotella_sp._UBA3848_UBA3848_contig_10057:0.000995587,(Prevotella_sp._UBA3807_UBA3807_contig_103990:0.000735282,Prevotella_sp._UBA2746_UBA2746_contig_10679:0.000000006)0.000:0.000000006)1.000:0.042746660,(Prevotella_sp._UBA2762_UBA2762_contig_1013:0.001483018,Prevotella_sp._UBA2740_UBA2740_contig_1008:0.000470826)1.000:0.038498537)0.044:0.007705747)0.998:0.032371882)0.889:0.021383000,((bacterium_UBA3734_isolate_UBA3734_UBA3734_contig_101797:0.135460361,((((Prevotella_sp._UBA3675_UBA3675_contig_1008:0.055013676,(((Prevotella_sp._UBA2809_UBA2809_contig_10238:0.026837372,Prevotella_sp._UBA2811_UBA2811_contig_1021:0.021799903)0.885:0.010619528,(Prevotella_sp._UBA4217_UBA4217_contig_102:0.032659505,((Prevotella_sp._UBA2444_UBA2444_contig_1147:0.000000006,bacterium_UBA3756_isolate_UBA3756_UBA3756_contig_10296:0.006165566)1.000:0.027783677,Prevotella_sp._UBA4339_UBA4339_contig_10241:0.045452554)0.911:0.008525579)0.878:0.008781396)1.000:0.015784469,Prevotella_sp._UBA2838_UBA2838_contig_105:0.054812556)0.118:0.009625927)0.651:0.008937652,(Prevotella_sp._UBA4296_UBA4296_contig_1003:0.055106245,(((Prevotella_sp._UBA633_UBA633_contig_10014:0.000000005,Prevotella_sp._UBA7779_UBA7779_contig_10074:0.000427309)1.000:0.053378685,((((Prevotella_sp._UBA7262_UBA7262_contig_1019:0.000314402,(Prevotella_sp._UBA2445_UBA2445_contig_102:0.000583212,((Prevotella_sp._UBA3671_UBA3671_contig_1062:0.0,Prevotella_sp._UBA3619_UBA3619_contig_127:0.0):0.000681332,Prevotella_sp._UBA3712_UBA3712_contig_115:0.000777268)0.720:0.000279430)0.236:0.000314490)1.000:0.017503856,Prevotella_sp._UBA4337_UBA4337_contig_1012:0.025057475)0.448:0.004400197,(Prevotella_sp._UBA2750_UBA2750_contig_1:0.000306649,(Prevotella_sp._UBA2755_UBA2755_contig_1:0.000000006,Prevotella_sp._UBA2743_UBA2743_contig_1007:0.000000006)0.954:0.000784490)1.000:0.019161570)0.992:0.009685708,((Prevotella_sp._UBA3713_UBA3713_contig_10246:0.002903622,Prevotella_sp._UBA2711_UBA2711_contig_10:0.001263111)1.000:0.012883894,(Prevotella_sp._UBA2455_UBA2455_contig_1:0.002440777,Prevotella_sp._UBA2754_UBA2754_contig_10:0.004371127)1.000:0.011522666)1.000:0.025904739)0.994:0.011711290)0.985:0.013125354,(Prevotella_sp._UBA2937_UBA2937_contig_106:0.038301298,((Prevotella_sp._UBA3757_UBA3757_contig_10101:0.033048956,(Prevotella_sp._UBA2456_UBA2456_contig_1050:0.024750496,(Prevotella_sp._UBA3208_UBA3208_contig_10182:0.007040601,Prevotella_sp._UBA2447_UBA2447_contig_1:0.007699985)0.999:0.019869306)0.941:0.009556053)0.567:0.003993221,(Prevotella_sp._UBA2742_UBA2742_contig_106:0.031541994,Prevotella_sp._UBA4249_UBA4249_contig_1045:0.041340811)0.889:0.009274248)0.738:0.006324439)0.997:0.010264312)1.000:0.016553092)0.933:0.012940904)1.000:0.020509990,(Prevotella_sp._UBA1378_UBA1378_contig_1009:0.067062018,Prevotella_sp._UBA3837_UBA3837_contig_1025:0.082104960)0.943:0.013928232)0.090:0.012161200,Prevotella_sp._UBA4341_UBA4341_contig_10086:0.103387717)0.247:0.002512559)0.942:0.014766075,(((Prevotella_sp._UBA3776_UBA3776_contig_10148:0.053000648,(Prevotella_sp._UBA2739_UBA2739_contig_10370:0.033551854,(Prevotella_sp._UBA2850_UBA2850_contig_10186:0.003327092,Prevotella_sp._UBA2941_UBA2941_contig_1001:0.018072103)0.998:0.021395029)1.000:0.018553636)1.000:0.027386521,(Prevotella_sp._UBA6994_UBA6994_contig_104:0.020481405,Prevotella_sp._UBA3846_UBA3846_contig_100752:0.019758171)1.000:0.069490212)0.894:0.015678823,((Prevotella_sp._UBA4294_UBA4294_contig_1012:0.012015116,(Prevotella_sp._UBA3788_UBA3788_contig_1022:0.000305368,((Prevotella_sp._UBA3652_UBA3652_contig_10:0.0,Prevotella_sp._UBA4356_UBA4356_contig_106:0.0):0.000000006,Prevotella_sp._UBA3674_UBA3674_contig_1072:0.000507789)0.806:0.001254246)1.000:0.013684030)1.000:0.050520999,((((Prevotella_sp._UBA3211_UBA3211_contig_1034:0.000000006,(Prevotella_sp._UBA3288_UBA3288_contig_10118:0.189884385,Prevotella_sp._UBA3625_UBA3625_contig_10211:0.001988133)0.779:0.002833852)0.911:0.002845987,(Prevotella_sp._UBA4330_UBA4330_contig_108:0.000318120,(((((Prevotella_sp._UBA2457_UBA2457_contig_101:0.000000006,Prevotella_sp._UBA2747_UBA2747_contig_101:0.000748816)0.829:0.000459158,Prevotella_sp._UBA2737_UBA2737_contig_1006:0.000000006)0.586:0.000000006,Prevotella_sp._UBA2758_UBA2758_contig_10009:0.000000006)0.884:0.001410553,Prevotella_sp._UBA6975_UBA6975_contig_10289:0.001206126)0.000:0.000000005,Prevotella_sp._UBA2446_UBA2446_contig_1039:0.002731000)0.954:0.000652278)0.935:0.001636145)1.000:0.062697404,((Prevotella_sp._UBA2925_UBA2925_contig_10094:0.000000006,Prevotella_sp._UBA2846_UBA2846_contig_1024:0.000000006)0.964:0.003271578,(Prevotella_sp._UBA2763_UBA2763_contig_10048:0.000000006,Prevotella_sp._UBA2828_UBA2828_contig_10551:0.012002033)0.920:0.010486534)1.000:0.068192441)0.280:0.012075627,((Prevotella_sp._UBA2745_UBA2745_contig_1:0.000000006,Prevotella_sp._UBA2756_UBA2756_contig_10618:0.000000006)1.000:0.047679044,(Prevotella_sp._UBA4268_UBA4268_contig_10280:0.050727547,(Prevotella_sp._UBA3294_UBA3294_contig_10215:0.023604432,Prevotella_sp._UBA3854_UBA3854_contig_100194:0.023240242)0.987:0.021715227)0.788:0.009451132)1.000:0.024967727)0.862:0.007707350)1.000:0.025452511)0.190:0.008599957)0.966:0.013729907)0.898:0.011739862,(((Prevotella_sp._UBA634_UBA634_contig_1000:0.054979961,Prevotella_sp._UBA7594_UBA7594_contig_1025:0.044065415)0.993:0.027829197,((((Prevotella_sp._UBA5805_UBA5805_contig_1002:0.054706505,(Prevotella_bryantii_isolate_UBA4250_UBA4250_contig_1008:0.000285705,(Prevotella_bryantii_isolate_UBA7010_UBA7010_contig_100005:0.000000006,Prevotella_bryantii_isolate_UBA4219_UBA4219_contig_1375:0.000000006)0.504:0.000180543)1.000:0.046832930)1.000:0.026266486,(Prevotella_sp._UBA4952_UBA4952_contig_10256:0.000000006,(Prevotella_sp._UBA5379_UBA5379_contig_10115:0.000332332,Prevotella_sp._UBA5812_UBA5812_contig_1003:0.000391444)0.770:0.000000006)1.000:0.122410846)0.995:0.021338965,(((Prevotella_sp._UBA2735_UBA2735_contig_10053:0.004067228,(bacterium_UBA7758_isolate_UBA7758_UBA7758_contig_10112:0.000000006,(Prevotella_sp._UBA7782_UBA7782_contig_10056:0.000000006,Prevotella_sp._UBA7735_UBA7735_contig_1009:0.000846035)0.002:0.000000006)0.687:0.001374709)1.000:0.082377119,((Prevotella_sp._UBA2859_UBA2859_contig_10451:0.041322281,(((Prevotella_sp._UBA7773_UBA7773_contig_10390:0.0,Prevotella_sp._UBA7785_UBA7785_contig_1008:0.0,Prevotella_sp._UBA7254_UBA7254_contig_1021:0.0):0.000000006,Prevotella_sp._UBA7267_UBA7267_contig_1010:0.000000006)0.000:0.000000005,(Prevotella_sp._UBA7745_UBA7745_contig_1005:0.000000006,Prevotella_sp._UBA7723_UBA7723_contig_1000:0.000000005)0.811:0.000157810)1.000:0.028477136)1.000:0.046121993,((Prevotella_sp._UBA6383_UBA6383_contig_1003:0.000000006,(Prevotella_sp._UBA6466_UBA6466_contig_10168:0.000000006,(Prevotella_sp._UBA7551_UBA7551_contig_10101:0.000475999,Prevotella_sp._UBA6483_UBA6483_contig_10042:0.005802464)0.033:0.000818117)0.076:0.000000062)0.745:0.000300255,Prevotella_sp._UBA6421_UBA6421_contig_10171:0.000699539)1.000:0.116646427)0.617:0.014262513)0.016:0.012529191,((Prevotella_sp._UBA7765_UBA7765_contig_10368:0.071432367,(Prevotella_sp._UBA2732_UBA2732_contig_1020:0.000000006,bacterium_UBA7760_isolate_UBA7760_UBA7760_contig_10000:0.003200128)1.000:0.089842749)0.970:0.019923351,((((Prevotella_sp._UBA630_UBA630_contig_10094:0.026688356,(Prevotella_sp._UBA6447_UBA6447_contig_1002:0.025829396,((((Prevotella_sp._UBA6890_UBA6890_contig_100:0.000294325,Prevotella_sp._UBA730_UBA730_contig_105:0.000000006)0.930:0.000000005,((Prevotella_sp._UBA745_UBA745_contig_1053:0.000000005,Prevotella_sp._UBA6836_UBA6836_contig_1001:0.000312317)0.752:0.000000071,Prevotella_sp._UBA1102_UBA1102_contig_1:0.000000006)0.891:0.000294393)0.741:0.000000006,(Prevotella_sp._UBA6429_UBA6429_contig_1008:0.0,Prevotella_sp._UBA758_UBA758_contig_10149:0.0):0.000000006)0.000:0.000000006,(((Prevotella_sp._UBA4707_UBA4707_contig_10178:0.000000006,(Prevotella_sp._UBA6381_UBA6381_contig_1008:0.000000006,Prevotella_sp._UBA752_UBA752_contig_1002:0.000402721)0.610:0.000000006)0.000:0.000000006,Prevotella_sp._UBA5879_UBA5879_contig_1026:0.000000006)1.000:0.000000006,Prevotella_sp._UBA7557_UBA7557_contig_103:0.000000006)0.000:0.000000005)1.000:0.015605634)0.738:0.010610014)1.000:0.044313269,((((Prevotella_sp._UBA7263_UBA7263_contig_10:0.000000006,Prevotella_sp._UBA7283_UBA7283_contig_1025:0.027845611)0.972:0.005550876,((Prevotella_sp._UBA7280_UBA7280_contig_1015:0.014881660,Prevotella_sp._UBA7727_UBA7727_contig_1:0.000000006)0.764:0.001274868,(Prevotella_sp._UBA2725_UBA2725_contig_1033:0.0,Prevotella_sp._UBA7762_UBA7762_contig_10:0.0):0.000739562)0.849:0.005217665)0.999:0.011005923,(Prevotella_sp._UBA641_UBA641_contig_10245:0.029605345,(Prevotella_sp._UBA6455_UBA6455_contig_10001:0.000000006,(((bacterium_UBA6875_isolate_UBA6875_UBA6875_contig_1002:0.000000006,Prevotella_sp._UBA7593_UBA7593_contig_10024:0.000665397)0.000:0.000221219,Prevotella_sp._UBA6387_UBA6387_contig_10221:0.000265092)0.185:0.000000006,(Prevotella_sp._UBA6472_UBA6472_contig_10246:0.000000006,(Prevotella_sp._UBA5896_UBA5896_contig_10107:0.000000006,(Prevotella_sp._UBA7563_UBA7563_contig_1008:0.000000017,Prevotella_sp._UBA3765_UBA3765_contig_100678:0.245082087)0.353:0.000239130)0.892:0.000342048)0.846:0.000311244)0.838:0.000598805)0.991:0.008900683)1.000:0.024314506)1.000:0.028935841,((((Prevotella_sp._UBA7728_UBA7728_contig_1017:0.000000006,(Prevotella_sp._UBA7787_UBA7787_contig_1013:0.000000006,Prevotella_sp._UBA7270_UBA7270_contig_10200:0.000268690)0.472:0.000000062)0.000:0.000000006,(Prevotella_sp._UBA2728_UBA2728_contig_1003:0.000000006,Prevotella_sp._UBA7770_UBA7770_contig_10378:0.000000006)0.000:0.000000006)1.000:0.018509466,Prevotella_sp._UBA2926_UBA2926_contig_100817:0.125333360)0.933:0.009757132,(bacterium_UBA7751_isolate_UBA7751_UBA7751_contig_10093:0.004986269,Prevotella_sp._UBA2878_UBA2878_contig_1003:0.005927219)1.000:0.022553637)1.000:0.024885066)1.000:0.027008678)0.065:0.005645275,Prevotella_sp._UBA4376_UBA4376_contig_100168:0.078889489)0.999:0.019214114,((Prevotella_sp._UBA2874_UBA2874_contig_1007:0.005432291,(Prevotella_sp._UBA7764_UBA7764_contig_1012:0.004384488,(Prevotella_sp._UBA7743_UBA7743_contig_1028:0.000000005,Prevotella_sp._UBA2726_UBA2726_contig_1016:0.000000006)1.000:0.004947237)0.450:0.001271061)1.000:0.045809039,((Prevotella_sp._UBA1705_UBA1705_contig_10324:0.030639990,Prevotella_sp._UBA1395_UBA1395_contig_100208:0.034279362)0.998:0.028975273,Prevotella_sp._UBA5387_UBA5387_contig_10032:0.063802152)1.000:0.035109238)0.998:0.020071202)0.992:0.016607199)0.901:0.010370557)0.994:0.014834897)0.986:0.018318630,((Prevotella_sp._UBA6870_UBA6870_contig_100:0.000226689,Prevotella_sp._UBA6442_UBA6442_contig_1:0.000000006)1.000:0.015230405,(((Prevotella_sp._UBA789_UBA789_contig_10:0.001825653,Prevotella_sp._UBA6866_UBA6866_contig_10071:0.000000006)0.990:0.007564625,(((Prevotella_sp._UBA6389_UBA6389_contig_10021:0.001424814,Prevotella_sp._UBA731_UBA731_contig_1:0.000000006)0.948:0.003476789,Prevotella_sp._UBA2822_UBA2822_contig_10268:0.100438366)0.997:0.007615834,Prevotella_sp._UBA6339_UBA6339_contig_1001:0.016111324)0.966:0.004511688)0.884:0.002161609,bacterium_UBA4637_isolate_UBA4637_UBA4637_contig_10051:0.004585017)0.987:0.007164834)1.000:0.047719432)1.000:0.025733213)0.452:0.011453405,(((Prevotella_sp._UBA7051_UBA7051_contig_13675:0.000000005,((Prevotella_sp._UBA7071_UBA7071_contig_105:0.0,Prevotella_sp._UBA7115_UBA7115_contig_1060:0.0):0.000000006,(Prevotella_sp._UBA3313_UBA3313_contig_1094:0.000000006,Prevotella_sp._UBA7140_UBA7140_contig_10048:0.000000006)0.000:0.000000006)1.000:0.000000005)0.986:0.000000006,(Prevotella_sp._UBA7197_UBA7197_contig_1087:0.000000006,Prevotella_sp._UBA3256_UBA3256_contig_1040:0.000000006)0.998:0.000000006)1.000:0.079462565,((Prevotella_sp._UBA4643_UBA4643_contig_10061:0.000439970,(Prevotella_sp._UBA6435_UBA6435_contig_10046:0.001079889,(Prevotella_sp._UBA1074_UBA1074_contig_1008:0.000000006,((Prevotella_sp._UBA746_UBA746_contig_10161:0.002032646,((Prevotella_sp._UBA6361_UBA6361_contig_10554:0.001597966,Prevotella_sp._UBA1104_UBA1104_contig_10:0.000159854)0.123:0.000000006,Prevotella_sp._UBA6469_UBA6469_contig_10110:0.000681899)0.408:0.000312108)0.222:0.000000006,(Prevotella_sp._UBA7592_UBA7592_contig_101:0.000000006,Prevotella_sp._UBA5886_UBA5886_contig_10045:0.000826552)0.450:0.000162591)0.905:0.000224668)0.752:0.000247833)0.868:0.000464033)1.000:0.029022041,Prevotella_sp._UBA631_UBA631_contig_1004:0.023637193)1.000:0.036782724)0.974:0.019750057)1.000:0.018148345)1.000:0.028080651)1.000:0.072619775)0.439:0.018063294,(Prevotellaceae_bacterium_UBA4372_UBA4372_contig_1003:0.119957890,((((Prevotellaceae_bacterium_UBA1743_UBA1743_contig_102858:0.071222911,Prevotellaceae_bacterium_UBA4301_UBA4301_contig_10883:0.091786150)0.902:0.017750888,(Prevotellaceae_bacterium_UBA6832_UBA6832_contig_1184:0.000543975,(Prevotellaceae_bacterium_UBA4681_UBA4681_contig_1010:0.000000006,((Prevotellaceae_bacterium_UBA6854_UBA6854_contig_1061:0.0,Prevotellaceae_bacterium_UBA1075_UBA1075_contig_10128:0.0):0.000000006,(Prevotellaceae_bacterium_UBA6867_UBA6867_contig_120:0.000000006,Prevotellaceae_bacterium_UBA7548_UBA7548_contig_1021:0.000000006)1.000:0.000000006)0.853:0.000158100)0.874:0.000485657)1.000:0.093042996)0.948:0.018093797,(Prevotellaceae_bacterium_UBA2749_UBA2749_contig_10110:0.046060119,Prevotellaceae_bacterium_UBA4336_UBA4336_contig_1007:0.034249827)1.000:0.038334107)0.995:0.020700513,((Prevotellaceae_bacterium_UBA2451_UBA2451_contig_10138:0.102667969,((Prevotellaceae_bacterium_UBA715_UBA715_contig_101:0.000000006,Prevotellaceae_bacterium_UBA711_UBA711_contig_10243:0.000000006)1.000:0.064187560,(Prevotellaceae_bacterium_UBA3646_UBA3646_contig_100353:0.034899717,((Prevotellaceae_bacterium_UBA4303_UBA4303_contig_10157:0.011965381,Prevotellaceae_bacterium_UBA3779_UBA3779_contig_10165:0.003919746)1.000:0.010732700,((Prevotellaceae_bacterium_UBA4374_UBA4374_contig_103302:0.000000006,Prevotellaceae_bacterium_UBA4315_UBA4315_contig_100919:0.002040755)0.724:0.000304397,Prevotellaceae_bacterium_UBA6974_UBA6974_contig_100091:0.000753074)1.000:0.015012136)0.762:0.015230139)1.000:0.053851783)1.000:0.032329006)0.988:0.018287187,(Prevotellaceae_bacterium_UBA7028_UBA7028_contig_101811:0.060192852,Prevotellaceae_bacterium_UBA1720_UBA1720_contig_10023:0.057142675)0.114:0.015478561)0.860:0.014013865)1.000:0.024142799)1.000:0.035861452)1.000:0.025460215,((Prevotellaceae_bacterium_UBA1746_UBA1746_contig_103862:0.152963273,Prevotellaceae_bacterium_UBA5903_UBA5903_contig_10002:0.092166820)0.927:0.028008999,((Prevotellaceae_bacterium_UBA3702_UBA3702_contig_100770:0.190723943,(Prevotellaceae_bacterium_UBA1626_UBA1626_contig_10112:0.000000006,(Prevotellaceae_bacterium_UBA1633_UBA1633_contig_100:0.012806725,(Prevotellaceae_bacterium_UBA6858_UBA6858_contig_136:0.000331534,(Prevotellaceae_bacterium_UBA776_UBA776_contig_10127:0.000000005,((Prevotellaceae_bacterium_UBA6848_UBA6848_contig_10449:0.000000006,Prevotellaceae_bacterium_UBA6484_UBA6484_contig_1014:0.000000006)0.992:0.002766074,((Prevotellaceae_bacterium_UBA4677_UBA4677_contig_105:0.000000018,Prevotellaceae_bacterium_UBA7561_UBA7561_contig_1004:0.000000006)0.760:0.000163899,(Prevotellaceae_bacterium_UBA6461_UBA6461_contig_107:0.000163791,(Prevotellaceae_bacterium_UBA5908_UBA5908_contig_10260:0.006529777,(Prevotellaceae_bacterium_UBA6385_UBA6385_contig_1399:0.000000006,Prevotellaceae_bacterium_UBA6398_UBA6398_contig_1041:0.000000006)0.000:0.000000006)0.929:0.000327638)0.785:0.000163624)1.000:0.027892856)0.965:0.001478521)0.000:0.000000006)1.000:0.013407303)0.969:0.005795572)1.000:0.090383139)0.710:0.035121285,(Prevotellaceae_bacterium_UBA1787_UBA1787_contig_102427:0.107411570,(Prevotellaceae_bacterium_UBA7564_UBA7564_contig_10558:0.000252344,((Prevotellaceae_bacterium_UBA6470_UBA6470_contig_1009:0.0,Prevotellaceae_bacterium_UBA6417_UBA6417_contig_10192:0.0):0.000000006,(Prevotellaceae_bacterium_UBA4688_UBA4688_contig_10353:0.000333843,(Prevotellaceae_bacterium_UBA6850_UBA6850_contig_10095:0.000000006,((Prevotellaceae_bacterium_UBA766_UBA766_contig_1009:0.000335856,Prevotellaceae_bacterium_UBA748_UBA748_contig_1065:0.000000006)0.749:0.000159856,(Prevotellaceae_bacterium_UBA4645_UBA4645_contig_10079:0.000252287,(Prevotellaceae_bacterium_UBA1079_UBA1079_contig_10208:0.000000006,Prevotellaceae_bacterium_UBA6382_UBA6382_contig_1047:0.000159576)0.932:0.000479278)0.935:0.000479660)0.786:0.000159575)0.945:0.000319373)0.735:0.000000006)0.000:0.000000006)1.000:0.073448339)1.000:0.068842005)1.000:0.032800719)1.000:0.027457705)1.000:0.029122265,(Bacteroidales_bacterium_UBA2805_UBA2805_contig_1061:0.022711220,(Bacteroidales_bacterium_UBA2722_UBA2722_contig_10220:0.011335678,Bacteroidales_bacterium_UBA4293_UBA4293_contig_10305:0.000917632)0.997:0.010425287)1.000:0.108668394)1.000:0.022142269)0.999:0.018198222)0.997:0.017041289)1.000:0.053657381,(((Porphyromonadaceae_bacterium_UBA7572_UBA7572_contig_10276:0.131856836,(((Porphyromonadaceae_bacterium_UBA7747_UBA7747_contig_1042:0.000510162,((Porphyromonadaceae_bacterium_UBA7732_UBA7732_contig_10059:0.000000006,Porphyromonadaceae_bacterium_UBA7289_UBA7289_contig_1007:0.000000006)0.654:0.000000013,Porphyromonadaceae_bacterium_UBA7269_UBA7269_contig_10281:0.000000006)0.739:0.000396955)0.747:0.000191753,Porphyromonadaceae_bacterium_UBA2894_UBA2894_contig_10104:0.000606704)0.962:0.001679842,Porphyromonadaceae_bacterium_UBA1681_UBA1681_contig_1097:0.001088234)1.000:0.091689330)0.027:0.020896585,(((Porphyromonadaceae_bacterium_UBA2751_UBA2751_contig_10217:0.000000006,Porphyromonadaceae_bacterium_UBA2741_UBA2741_contig_10023:0.006122173)1.000:0.037845532,((Porphyromonadaceae_bacterium_UBA2807_UBA2807_contig_10096:0.009629895,(Porphyromonadaceae_bacterium_UBA2715_UBA2715_contig_10252:0.001261967,Porphyromonadaceae_bacterium_UBA2844_UBA2844_contig_1125:0.000000006)0.893:0.000000006)1.000:0.016911658,Porphyromonadaceae_bacterium_UBA4259_UBA4259_contig_10031:0.020926832)0.987:0.010588252)1.000:0.081723366,(((Porphyromonadaceae_bacterium_UBA4262_UBA4262_contig_11579:0.015457167,Porphyromonadaceae_bacterium_UBA2720_UBA2720_contig_10007:0.020344343)1.000:0.047606252,(bacterium_UBA1790_isolate_UBA1790_UBA1790_contig_100900:0.048684805,Porphyromonadaceae_bacterium_UBA4277_UBA4277_contig_100312:0.064025162)0.710:0.006335937)1.000:0.017661547,((bacterium_UBA1228_isolate_UBA1228_UBA1228_contig_1000889:0.108482542,Porphyromonadaceae_bacterium_UBA3677_UBA3677_contig_10244:0.038001057)0.454:0.027732252,(Porphyromonadaceae_bacterium_UBA2920_UBA2920_contig_1214:0.000154928,Porphyromonadaceae_bacterium_UBA2841_UBA2841_contig_1018:0.000485954)1.000:0.098469226)0.180:0.015993694)1.000:0.029733657)0.422:0.018775437)1.000:0.086168949,((((Porphyromonadaceae_bacterium_UBA7173_UBA7173_contig_10115:0.071625458,((Porphyromonadaceae_bacterium_UBA7221_UBA7221_contig_10084:0.000000006,Porphyromonadaceae_bacterium_UBA3281_UBA3281_contig_10232:0.000000006)0.861:0.007605188,Porphyromonadaceae_bacterium_UBA7063_UBA7063_contig_10389:0.000000006)0.994:0.051682004)1.000:0.060658333,(((((Porphyromonadaceae_bacterium_UBA3257_UBA3257_contig_1024:0.000000006,((Porphyromonadaceae_bacterium_UBA7074_UBA7074_contig_10418:0.0,Porphyromonadaceae_bacterium_UBA7195_UBA7195_contig_1016:0.0):0.000000006,((Porphyromonadaceae_bacterium_UBA7042_UBA7042_contig_1000:0.0,Porphyromonadaceae_bacterium_UBA7138_UBA7138_contig_100:0.0):0.000000006,(Porphyromonadaceae_bacterium_UBA3312_UBA3312_contig_10139:0.000000006,Porphyromonadaceae_bacterium_UBA7114_UBA7114_contig_10133:0.000000006)0.000:0.000000006)1.000:0.000000005)1.000:0.000000006)1.000:0.055061204,(Porphyromonadaceae_bacterium_UBA7062_UBA7062_contig_10102:0.000000006,Porphyromonadaceae_bacterium_UBA7104_UBA7104_contig_10012:0.000000006)1.000:0.088918691)1.000:0.031939881,((Porphyromonadaceae_bacterium_UBA7095_UBA7095_contig_10178:0.000000006,Porphyromonadaceae_bacterium_UBA7123_UBA7123_contig_10096:0.000000006)1.000:0.084072875,((Porphyromonadaceae_bacterium_UBA7064_UBA7064_contig_1031:0.000461193,(Porphyromonadaceae_bacterium_UBA7092_UBA7092_contig_10158:0.000000006,(((Porphyromonadaceae_bacterium_UBA7148_UBA7148_contig_10645:0.000000006,Porphyromonadaceae_bacterium_UBA3275_UBA3275_contig_10450:0.000000006)1.000:0.000000006,Porphyromonadaceae_bacterium_UBA7209_UBA7209_contig_10085:0.000000006)0.000:0.000000005,Porphyromonadaceae_bacterium_UBA7120_UBA7120_contig_10241:0.000000006)1.000:0.000000006)0.901:0.000000006)1.000:0.085491450,(Porphyromonadaceae_bacterium_UBA7478_UBA7478_contig_10008:0.000237780,(Porphyromonadaceae_bacterium_UBA5580_UBA5580_contig_1026:0.000268467,(Porphyromonadaceae_bacterium_UBA7483_UBA7483_contig_1002:0.001093751,Porphyromonadaceae_bacterium_UBA5133_UBA5133_contig_10016:0.000808984)0.010:0.000000006)0.861:0.000542953)1.000:0.068835802)0.639:0.017545448)0.999:0.019071826)0.997:0.016525529,((Porphyromonadaceae_bacterium_UBA7149_UBA7149_contig_10164:0.062605788,(Porphyromonadaceae_bacterium_UBA7066_UBA7066_contig_10157:0.000000006,(Porphyromonadaceae_bacterium_UBA7222_UBA7222_contig_103:0.000000006,Porphyromonadaceae_bacterium_UBA7163_UBA7163_contig_10117:0.000000006)1.000:0.000000005)1.000:0.107836093)0.967:0.017215266,((Porphyromonadaceae_bacterium_UBA6067_UBA6067_contig_113:0.000485266,(Porphyromonadaceae_bacterium_UBA3410_UBA3410_contig_1005:0.000000006,Porphyromonadaceae_bacterium_UBA3400_UBA3400_contig_10:0.000000006)0.746:0.000163151)1.000:0.038776066,(Porphyromonadaceae_bacterium_UBA3255_UBA3255_contig_100:0.000000006,((Porphyromonadaceae_bacterium_UBA7194_UBA7194_contig_100:0.0,Porphyromonadaceae_bacterium_UBA7041_UBA7041_contig_100:0.0,Porphyromonadaceae_bacterium_UBA7167_UBA7167_contig_1012:0.0,Porphyromonadaceae_bacterium_UBA7139_UBA7139_contig_1013:0.0):0.000000006,(Porphyromonadaceae_bacterium_UBA7070_UBA7070_contig_10040:0.000000006,Porphyromonadaceae_bacterium_UBA3309_UBA3309_contig_1087:0.000000006)0.978:0.000000006)1.000:0.000000006)1.000:0.041185330)0.999:0.022939597)1.000:0.026795753)0.880:0.013224539,Porphyromonadaceae_bacterium_UBA1250_UBA1250_contig_10022:0.119212556)0.793:0.009529441)0.458:0.012358301,(((Porphyromonadaceae_bacterium_UBA7099_UBA7099_contig_10018:0.000000006,(Porphyromonadaceae_bacterium_UBA7203_UBA7203_contig_1042:0.000000006,Porphyromonadaceae_bacterium_UBA3265_UBA3265_contig_11208:0.000000006)1.000:0.000000006)1.000:0.085850688,((Porphyromonadaceae_bacterium_UBA3324_UBA3324_contig_10932:0.000000006,(Porphyromonadaceae_bacterium_UBA7055_UBA7055_contig_10853:0.000000006,Porphyromonadaceae_bacterium_UBA7184_UBA7184_contig_10437:0.000000006)0.000:0.000000006)1.000:0.000000006,(Porphyromonadaceae_bacterium_UBA3263_UBA3263_contig_10533:0.000907000,(Porphyromonadaceae_bacterium_UBA7145_UBA7145_contig_10025:0.000000006,(Porphyromonadaceae_bacterium_UBA7201_UBA7201_contig_10288:0.000000006,Porphyromonadaceae_bacterium_UBA7077_UBA7077_contig_10033:0.000000006)0.628:0.000000006)0.664:0.000000006)1.000:0.000000005)1.000:0.063119499)1.000:0.058935598,((((((((Porphyromonadaceae_bacterium_UBA7555_UBA7555_contig_109:0.000000006,Porphyromonadaceae_bacterium_UBA5887_UBA5887_contig_10357:0.000000006)0.908:0.000629789,((Porphyromonadaceae_bacterium_UBA771_UBA771_contig_10521:0.000000006,(Porphyromonadaceae_bacterium_UBA6369_UBA6369_contig_10567:0.000000006,((Porphyromonadaceae_bacterium_UBA6399_UBA6399_contig_10596:0.0,Porphyromonadaceae_bacterium_UBA6443_UBA6443_contig_1014:0.0):0.000190975,Porphyromonadaceae_bacterium_UBA6876_UBA6876_contig_1017:0.000000006)0.616:0.000190737)0.000:0.000000062)0.147:0.000000099,((Porphyromonadaceae_bacterium_UBA759_UBA759_contig_10184:0.000000006,((Porphyromonadaceae_bacterium_UBA6329_UBA6329_contig_10159:0.000000006,Porphyromonadaceae_bacterium_UBA6459_UBA6459_contig_1012:0.000000006)0.817:0.000190981,(Porphyromonadaceae_bacterium_UBA6379_UBA6379_contig_1002:0.000000006,(((Porphyromonadaceae_bacterium_UBA6478_UBA6478_contig_10069:0.000000006,(Porphyromonadaceae_bacterium_UBA6831_UBA6831_contig_1043:0.002460697,Porphyromonadaceae_bacterium_UBA6853_UBA6853_contig_1024:0.000157220)0.966:0.000000006)0.000:0.000000006,Porphyromonadaceae_bacterium_UBA6846_UBA6846_contig_100:0.000481591)0.000:0.000000006,Porphyromonadaceae_bacterium_UBA7583_UBA7583_contig_1044:0.000000006)0.000:0.000000005)0.579:0.000313843)0.005:0.000001308)0.000:0.000000062,Porphyromonadaceae_bacterium_UBA4625_UBA4625_contig_1000:0.000000006)0.000:0.000000062)0.059:0.000000062)0.082:0.000000664,Porphyromonadaceae_bacterium_UBA788_UBA788_contig_10098:0.000186013)0.000:0.000000062,Porphyromonadaceae_bacterium_UBA7546_UBA7546_contig_10:0.000000006)0.000:0.000000089,Porphyromonadaceae_bacterium_UBA6874_UBA6874_contig_1092:0.000212778)0.045:0.000119845,((Porphyromonadaceae_bacterium_UBA6863_UBA6863_contig_1094:0.000000006,Porphyromonadaceae_bacterium_UBA1069_UBA1069_contig_1058:0.000190895)0.000:0.000000006,(Porphyromonadaceae_bacterium_UBA4671_UBA4671_contig_10:0.000000006,Porphyromonadaceae_bacterium_UBA6859_UBA6859_contig_1028:0.000175436)0.000:0.000000062)0.812:0.000175027)0.904:0.002268210,Porphyromonadaceae_bacterium_UBA751_UBA751_contig_10263:0.019589416)1.000:0.135830197,(((Porphyromonadaceae_bacterium_UBA7152_UBA7152_contig_10174:0.001006289,(Porphyromonadaceae_bacterium_UBA7119_UBA7119_contig_1037:0.000000006,(Porphyromonadaceae_bacterium_UBA7178_UBA7178_contig_10329:0.000000006,Porphyromonadaceae_bacterium_UBA7078_UBA7078_contig_1027:0.000000006)0.000:0.000188152)0.903:0.000882744)0.003:0.000094564,(Porphyromonadaceae_bacterium_UBA3267_UBA3267_contig_10065:0.000000006,(Porphyromonadaceae_bacterium_UBA7207_UBA7207_contig_1028:0.000000006,(Porphyromonadaceae_bacterium_UBA7056_UBA7056_contig_1054:0.000000006,Porphyromonadaceae_bacterium_UBA3317_UBA3317_contig_1000:0.005341038)0.000:0.000000005)0.425:0.000000006)0.036:0.001191438)1.000:0.111559528,((((Porphyromonadaceae_bacterium_UBA7204_UBA7204_contig_10015:0.000400003,Porphyromonadaceae_bacterium_UBA7089_UBA7089_contig_1026:0.000000006)0.163:0.000000005,Porphyromonadaceae_bacterium_UBA7146_UBA7146_contig_1011:0.000000006)0.944:0.002027572,((Porphyromonadaceae_bacterium_UBA7048_UBA7048_contig_1019:0.000000006,(Porphyromonadaceae_bacterium_UBA3264_UBA3264_contig_10108:0.000000062,Porphyromonadaceae_bacterium_UBA7126_UBA7126_contig_1036:0.000000006)0.014:0.003174443)0.000:0.000000005,Porphyromonadaceae_bacterium_UBA7171_UBA7171_contig_1104:0.000000006)0.460:0.000000005)1.000:0.060312863,((Porphyromonadaceae_bacterium_UBA7142_UBA7142_contig_1057:0.000000006,((Porphyromonadaceae_bacterium_UBA3319_UBA3319_contig_10295:0.000000006,(Porphyromonadaceae_bacterium_UBA7208_UBA7208_contig_10740:0.000203620,(Porphyromonadaceae_bacterium_UBA3266_UBA3266_contig_1018:0.003691214,Porphyromonadaceae_bacterium_UBA7176_UBA7176_contig_107:0.033102220)0.987:0.004300315)0.510:0.000400210)0.000:0.000000007,(Porphyromonadaceae_bacterium_UBA7130_UBA7130_contig_10102:0.000000006,Porphyromonadaceae_bacterium_UBA7079_UBA7079_contig_11106:0.009419043)0.000:0.000000005)0.869:0.000000007)1.000:0.000000005,Porphyromonadaceae_bacterium_UBA7049_UBA7049_contig_1168:0.000000006)1.000:0.075443461)0.466:0.021414922)1.000:0.040150493)1.000:0.033418877)0.992:0.019290174)1.000:0.038661924,(((((Porphyromonadaceae_bacterium_UBA4702_UBA4702_contig_10508:0.001831192,Porphyromonadaceae_bacterium_UBA5907_UBA5907_contig_10092:0.000000006)1.000:0.085211910,((Porphyromonadaceae_bacterium_UBA3325_UBA3325_contig_10008:0.000000006,(Porphyromonadaceae_bacterium_UBA7132_UBA7132_contig_10295:0.000000006,Porphyromonadaceae_bacterium_UBA7082_UBA7082_contig_1:0.000000006)0.000:0.000012817)0.057:0.000138162,(Porphyromonadaceae_bacterium_UBA3272_UBA3272_contig_10029:0.000000006,(Porphyromonadaceae_bacterium_UBA7180_UBA7180_contig_1004:0.000000006,Porphyromonadaceae_bacterium_UBA7223_UBA7223_contig_1022:0.007876296)0.734:0.000367337)0.923:0.000969923)1.000:0.075250298)1.000:0.051270259,(((((Porphyromonadaceae_bacterium_UBA7484_UBA7484_contig_10244:0.000000006,Porphyromonadaceae_bacterium_UBA7479_UBA7479_contig_10076:0.000523521)1.000:0.102607328,(Porphyromonadaceae_bacterium_UBA7172_UBA7172_contig_10361:0.022863026,(Porphyromonadaceae_bacterium_UBA7206_UBA7206_contig_10096:0.000227107,(Porphyromonadaceae_bacterium_UBA3318_UBA3318_contig_10020:0.000000006,((Porphyromonadaceae_bacterium_UBA7073_UBA7073_contig_1017:0.0,Porphyromonadaceae_bacterium_UBA7047_UBA7047_contig_10:0.0):0.000000006,(Porphyromonadaceae_bacterium_UBA7112_UBA7112_contig_10837:0.000000006,(Porphyromonadaceae_bacterium_UBA3261_UBA3261_contig_10042:0.000000006,Porphyromonadaceae_bacterium_UBA7151_UBA7151_contig_10103:0.000000006)1.000:0.000000006)0.792:0.000000005)0.000:0.000000006)0.000:0.000000006)1.000:0.030643953)1.000:0.039415235)1.000:0.029874307,((Porphyromonadaceae_bacterium_UBA3327_UBA3327_contig_10177:0.000000006,(Porphyromonadaceae_bacterium_UBA7068_UBA7068_contig_10067:0.000759260,Porphyromonadaceae_bacterium_UBA7111_UBA7111_contig_10568:0.000000006)0.739:0.000000005)0.000:0.000000006,(Porphyromonadaceae_bacterium_UBA7159_UBA7159_contig_10326:0.000000006,Porphyromonadaceae_bacterium_UBA3284_UBA3284_contig_1015:0.001153480)0.912:0.002041960)1.000:0.078993447)0.998:0.019313708,((Porphyromonadaceae_bacterium_UBA7053_UBA7053_contig_10018:0.000000006,(Porphyromonadaceae_bacterium_UBA3268_UBA3268_contig_10054:0.000672489,Porphyromonadaceae_bacterium_UBA7088_UBA7088_contig_10029:0.000000006)0.000:0.000000009)0.867:0.000814848,(Porphyromonadaceae_bacterium_UBA7154_UBA7154_contig_10070:0.000429586,Porphyromonadaceae_bacterium_UBA7213_UBA7213_contig_10044:0.000000006)0.000:0.000000006)1.000:0.066008274)1.000:0.018183979,(Porphyromonadaceae_bacterium_UBA7087_UBA7087_contig_10236:0.064008906,(Porphyromonadaceae_bacterium_UBA7072_UBA7072_contig_1085:0.003614227,(Porphyromonadaceae_bacterium_UBA7124_UBA7124_contig_10040:0.000000006,(Porphyromonadaceae_bacterium_UBA7186_UBA7186_contig_103647:0.000000006,(Porphyromonadaceae_bacterium_UBA3276_UBA3276_contig_10218:0.003366246,Porphyromonadaceae_bacterium_UBA7214_UBA7214_contig_10243:0.000000006)0.000:0.000000006)0.533:0.000000006)0.000:0.000000007)1.000:0.066078930)1.000:0.018935836)0.938:0.013881986)0.549:0.012014552,(Porphyromonadaceae_bacterium_UBA7183_UBA7183_contig_102:0.007751624,(Porphyromonadaceae_bacterium_UBA7216_UBA7216_contig_1009:0.000000006,(Porphyromonadaceae_bacterium_UBA7091_UBA7091_contig_11221:0.000000006,Porphyromonadaceae_bacterium_UBA3321_UBA3321_contig_10103:0.000229547)0.499:0.000000006)0.950:0.002371258)1.000:0.082264477)1.000:0.019010741,((Porphyromonadaceae_bacterium_UBA7475_UBA7475_contig_1026:0.107166477,(Porphyromonadaceae_bacterium_UBA7168_UBA7168_contig_104:0.009944183,((Porphyromonadaceae_bacterium_UBA3314_UBA3314_contig_101:0.000000006,((Porphyromonadaceae_bacterium_UBA7043_UBA7043_contig_1074:0.0,Porphyromonadaceae_bacterium_UBA7141_UBA7141_contig_1006:0.0):0.000000006,(Porphyromonadaceae_bacterium_UBA7085_UBA7085_contig_10021:0.000000006,(Porphyromonadaceae_bacterium_UBA3258_UBA3258_contig_10066:0.000392466,Porphyromonadaceae_bacterium_UBA7193_UBA7193_contig_1008:0.000000006)0.173:0.000000196)1.000:0.000000007)0.902:0.000000006)0.511:0.000000006,Porphyromonadaceae_bacterium_UBA7117_UBA7117_contig_10182:0.000000006)1.000:0.020855515)1.000:0.076145970)0.000:0.001032370,Porphyromonadaceae_bacterium_UBA7108_UBA7108_contig_10100:0.158370013)0.894:0.012496580)1.000:0.074104569)1.000:0.032581558)1.000:0.076004957)0.947:0.021536022)0.883:0.016813760,((Bacteroidales_bacterium_UBA3663_UBA3663_contig_1003:0.103874846,Bacteroidales_bacterium_UBA1733_UBA1733_contig_103529:0.049718728)1.000:0.159891508,(Bacteroidales_bacterium_UBA1757_UBA1757_contig_100682:0.171804613,(((Bacteroidales_bacterium_UBA4174_UBA4174_contig_100:0.000000006,(Bacteroidales_bacterium_UBA3540_UBA3540_contig_101:0.000000006,(Bacteroidales_bacterium_UBA4178_UBA4178_contig_1:0.000000006,(Bacteroidales_bacterium_UBA4188_UBA4188_contig_1015:0.000000006,Bacteroidales_bacterium_UBA4183_UBA4183_contig_1034:0.000000006)0.000:0.000000005)0.927:0.000159456)0.941:0.000000006)0.976:0.004802569,Bacteroidales_bacterium_UBA4176_UBA4176_contig_100:0.006502788)0.915:0.004717714,Bacteroidales_bacterium_UBA1402_UBA1402_contig_1026:0.001357459)1.000:0.144854545)0.970:0.055421513)0.647:0.023273026)0.765:0.015777818,((Bacteroidales_bacterium_UBA4363_UBA4363_contig_10043:0.000470482,bacterium_UBA4272_isolate_UBA4272_UBA4272_contig_101622:0.000000006)1.000:0.215794888,(((Bacteroidales_bacterium_UBA1181_UBA1181_contig_10615:0.000000006,Bacteroidales_bacterium_UBA3057_UBA3057_contig_100147:0.000000006)1.000:0.095031177,((Bacteroidales_bacterium_UBA3809_UBA3809_contig_10374:0.000169500,(Bacteroidales_bacterium_UBA3688_UBA3688_contig_102573:0.000000006,(Bacteroidales_bacterium_UBA7022_UBA7022_contig_100094:0.000000006,(Bacteroidales_bacterium_UBA3297_UBA3297_contig_10693:0.000000005,(Bacteroidales_bacterium_UBA2454_UBA2454_contig_10078:0.002054557,Bacteroidales_bacterium_UBA4345_UBA4345_contig_105350:0.013535116)0.916:0.001696038)1.000:0.000000006)0.759:0.000000005)0.744:0.000448498)1.000:0.163117155,((Bacteroidales_bacterium_UBA3784_UBA3784_contig_101246:0.019613353,Bacteroidales_bacterium_UBA1723_UBA1723_contig_10248:0.016619915)0.939:0.027402384,((Bacteroidales_bacterium_UBA6978_UBA6978_contig_102069:0.000000006,(Bacteroidales_bacterium_UBA3743_UBA3743_contig_10045:0.000000006,(Bacteroidales_bacterium_UBA4369_UBA4369_contig_10378:0.000000006,Bacteroidales_bacterium_UBA3642_UBA3642_contig_10525:0.000000006)1.000:0.000000006)0.895:0.000000006)0.713:0.000273470,(Bacteroidales_bacterium_UBA1229_UBA1229_contig_100462:0.000352662,(Bacteroidales_bacterium_UBA3799_UBA3799_contig_101666:0.000000006,(Bacteroidales_bacterium_UBA7005_UBA7005_contig_12061:0.000000006,(Bacteroidales_bacterium_UBA4236_UBA4236_contig_10029:0.000000006,Bacteroidales_bacterium_UBA3844_UBA3844_contig_10476:0.000000006)0.886:0.000000006)0.842:0.000000005)0.964:0.001809054)0.758:0.000315036)0.982:0.007976277)1.000:0.098884552)0.988:0.035023336)1.000:0.070275929,(Bacteroidales_bacterium_UBA1754_UBA1754_contig_10070:0.165957395,(((Bacteroidales_bacterium_UBA4353_UBA4353_contig_101243:0.001244590,Bacteroidales_bacterium_UBA3747_UBA3747_contig_101542:0.001163333)1.000:0.189501738,((Bacteroidales_bacterium_UBA7569_UBA7569_contig_1001:0.0,Bacteroidales_bacterium_UBA7565_UBA7565_contig_120:0.0):0.070850687,(((((((Bacteroidales_bacterium_UBA3742_UBA3742_contig_10111:0.002818254,Bacteroidales_bacterium_UBA3672_UBA3672_contig_10096:0.001757420)1.000:0.030763557,(Bacteroidales_bacterium_UBA4333_UBA4333_contig_11977:0.000093851,(Bacteroidales_bacterium_UBA3759_UBA3759_contig_1006:0.004615102,(Bacteroidales_bacterium_UBA7021_UBA7021_contig_10534:0.000000006,Bacteroidales_bacterium_UBA3794_UBA3794_contig_101434:0.001295876)0.968:0.004080317)0.867:0.001243538)1.000:0.050466394)1.000:0.026923008,((((((Bacteroidales_bacterium_UBA3727_UBA3727_contig_10111:0.007746359,Bacteroidales_bacterium_UBA2764_UBA2764_contig_10109:0.006678815)1.000:0.043941506,((Bacteroidales_bacterium_UBA3843_UBA3843_contig_1616:0.033476537,Bacteroidales_bacterium_UBA3808_UBA3808_contig_12471:0.025328531)0.850:0.007942477,Bacteroidales_bacterium_UBA3653_UBA3653_contig_1068:0.028202049)0.993:0.008297602)0.921:0.003403560,Bacteroidales_bacterium_UBA4295_UBA4295_contig_10290:0.031143469)1.000:0.008151181,(Bacteroidales_bacterium_UBA4357_UBA4357_contig_1257:0.005166155,((Bacteroidales_bacterium_UBA4331_UBA4331_contig_11:0.004707409,(Bacteroidales_bacterium_UBA4298_UBA4298_contig_1001:0.000000006,Bacteroidales_bacterium_UBA3717_UBA3717_contig_1011:0.000000006)0.967:0.001339501)0.982:0.003091706,(Bacteroidales_bacterium_UBA4220_UBA4220_contig_10040:0.003572809,Bacteroidales_bacterium_UBA2712_UBA2712_contig_1028:0.001634251)0.999:0.004066882)0.998:0.005106856)1.000:0.022784967)1.000:0.017408579,(Bacteroidales_bacterium_UBA3292_UBA3292_contig_1032:0.045001992,(Bacteroidales_bacterium_UBA1256_UBA1256_contig_1005377:0.052063620,(Bacteroidales_bacterium_UBA1187_UBA1187_contig_101884:0.031416410,Bacteroidales_bacterium_UBA2721_UBA2721_contig_10109:0.015988381)0.976:0.015339736)0.000:0.006650270)0.999:0.016071843)0.613:0.008874358,Bacteroidales_bacterium_UBA2800_UBA2800_contig_10619:0.046895149)1.000:0.028387404)1.000:0.022173724,(Bacteroidales_bacterium_UBA1216_UBA1216_contig_102805:0.032379562,((Bacteroidales_bacterium_UBA3058_UBA3058_contig_10104:0.004830569,Bacteroidales_bacterium_UBA1180_UBA1180_contig_10676:0.000000006)1.000:0.033159383,Bacteroidales_bacterium_UBA3745_UBA3745_contig_11336:0.031211076)0.991:0.015303190)1.000:0.056869183)1.000:0.020883379,(Bacteroidales_bacterium_UBA3748_UBA3748_contig_10187:0.101693435,(((Bacteroidales_bacterium_UBA1735_UBA1735_contig_10505:0.077810016,Bacteroidales_bacterium_UBA1714_UBA1714_contig_10283:0.071507837)0.962:0.021566157,(Bacteroidales_bacterium_UBA3679_UBA3679_contig_105414:0.001385022,(Bacteroidales_bacterium_UBA3810_UBA3810_contig_1119:0.000318004,Bacteroidales_bacterium_UBA3787_UBA3787_contig_149:0.000000006)0.938:0.002111788)1.000:0.122916940)0.990:0.018352266,((Bacteroidales_bacterium_UBA4351_UBA4351_contig_100703:0.010646876,(Bacteroidales_bacterium_UBA7009_UBA7009_contig_10241:0.000875105,((Bacteroidales_bacterium_UBA6990_UBA6990_contig_101287:0.015437175,(Bacteroidales_bacterium_UBA3763_UBA3763_contig_10047:0.000000006,Bacteroidales_bacterium_UBA3651_UBA3651_contig_10023:0.000000006)0.999:0.000000006)0.000:0.000000006,Bacteroidales_bacterium_UBA4325_UBA4325_contig_101785:0.000000006)0.859:0.004408511)0.457:0.003933147)1.000:0.089109817,(Bacteroidales_bacterium_UBA1253_UBA1253_contig_102964:0.043221953,(Bacteroidales_bacterium_UBA3696_UBA3696_contig_106871:0.005298702,Bacteroidales_bacterium_UBA4287_UBA4287_contig_103787:0.001897433)1.000:0.036349799)1.000:0.053108633)0.993:0.022563883)0.004:0.013339735)0.360:0.012830600)1.000:0.029434246,((Bacteroidales_bacterium_UBA6862_UBA6862_contig_10:0.002007713,(Bacteroidales_bacterium_UBA6402_UBA6402_contig_1013:0.000637215,((Bacteroidales_bacterium_UBA747_UBA747_contig_1004:0.000173297,Bacteroidales_bacterium_UBA6828_UBA6828_contig_100:0.000000006)0.896:0.000317076,((Bacteroidales_bacterium_UBA7582_UBA7582_contig_1014:0.000000006,Bacteroidales_bacterium_UBA7547_UBA7547_contig_1002:0.000000006)0.846:0.000158348,Bacteroidales_bacterium_UBA6426_UBA6426_contig_10134:0.000000006)0.925:0.000475713)0.911:0.000524168)1.000:0.003509175)0.995:0.004915680,(Bacteroidales_bacterium_UBA4621_UBA4621_contig_10:0.000418053,Bacteroidales_bacterium_UBA777_UBA777_contig_10017:0.000000006)1.000:0.009114887)1.000:0.050413271)0.825:0.010937142,(Bacteroidales_bacterium_UBA1630_UBA1630_contig_1000:0.008411015,(Bacteroidales_bacterium_UBA6340_UBA6340_contig_1010:0.000336551,(Bacteroidales_bacterium_UBA1621_UBA1621_contig_100:0.001772574,(Bacteroidales_bacterium_UBA7574_UBA7574_contig_1011:0.000613149,Bacteroidales_bacterium_UBA7587_UBA7587_contig_10113:0.000000005)0.989:0.007926366)0.912:0.002461872)0.798:0.001325088)1.000:0.050048102)1.000:0.048566653)1.000:0.102789667)1.000:0.050196150,(Paludibacter_sp._UBA6032_UBA6032_contig_1037:0.068125924,(Paludibacter_sp._UBA4071_UBA4071_contig_10008:0.0,Paludibacter_sp._UBA5753_UBA5753_contig_100022:0.0):0.045602883)1.000:0.083314368)0.783:0.031032740)0.792:0.026008904)0.000:0.009673065)0.823:0.010993220)1.000:0.087310366)0.896:0.026169618)0.900:0.018079080)0.989:0.024299160,((((Bacteroidetes_bacterium_GWA2_42_15_gwa2_scaffold_1004:0.000000006,(Bacteroidetes_bacterium_GWF2_42_66_gwf2_scaffold_107:0.0,Bacteroidetes_bacterium_GWE2_42_39_gwe2_scaffold_102:0.0):0.000000006)1.000:0.082388233,((Prolixibacteraceae_bacterium_UBA6036_UBA6036_contig_1012:0.0,Prolixibacteraceae_bacterium_UBA6024_UBA6024_contig_1:0.0,Prolixibacteraceae_bacterium_UBA6029_UBA6029_contig_101:0.0):0.046048312,Bacteroidetes_bacterium_GWB2_41_8_gwb2_scaffold_1011:0.036868951)1.000:0.066382798)1.000:0.056024445,(Prolixibacteraceae_bacterium_UBA1413_UBA1413_contig_10232:0.108173850,(Prolixibacteraceae_bacterium_UBA6162_UBA6162_contig_100916:0.093746473,(Prolixibacteraceae_bacterium_UBA5740_UBA5740_contig_10107:0.003082417,Prolixibacteraceae_bacterium_UBA4818_UBA4818_contig_100760:0.000490312)1.000:0.065900000)1.000:0.039259611)1.000:0.064856922)1.000:0.076951973,Bacteroidales_bacterium_UBA6013_UBA6013_contig_10098:0.290824144)0.916:0.024562395)0.657:0.015269822,((Bacteroidales_bacterium_UBA1184_UBA1184_contig_101597:0.166292466,(Bacteroidales_bacterium_UBA5403_UBA5403_contig_10276:0.000000005,(Bacteroidales_bacterium_UBA5445_UBA5445_contig_10150:0.001998099,(Bacteroidales_bacterium_UBA5219_UBA5219_contig_1040:0.000000006,(Bacteroidales_bacterium_UBA4930_UBA4930_contig_1011:0.000000006,Bacteroidales_bacterium_UBA4865_UBA4865_contig_10607:0.000000006)1.000:0.000000006)0.758:0.000155969)0.014:0.000156030)1.000:0.151747123)1.000:0.106868880,(Bacteroidales_bacterium_UBA3754_UBA3754_contig_11021:0.050827735,Bacteroidales_bacterium_UBA1715_UBA1715_contig_108:0.041842787)1.000:0.240034600)1.000:0.046124978)0.996:0.019609508)0.993:0.021765600,(Bacteroidetes_bacterium_4572_128:0.266287043,Bacteroidales_bacterium_UBA3824_UBA3824_contig_101752:0.292483001)0.997:0.044621531)1.000:0.052189710,(((Bacteroidetes_bacterium_GWF2_29_10_gwf2_scaffold_10125:0.000000006,Bacteroidetes_bacterium_GWE2_29_8_gwe2_scaffold_1001:0.000000006)1.000:0.262203979,Bacteroidetes_bacterium_4572_112:0.307657621)0.000:0.032511369,((Bacteroidetes_bacterium_4572_77:0.235990076,(Bacteroidales_bacterium_UBA6267_UBA6267_contig_102593:0.102774218,Bacteroidales_bacterium_UBA1556_UBA1556_contig_10325:0.128124974)1.000:0.132847549)0.998:0.041463986,(((((((Bacteroidetes_bacterium_GWE2_42_24_gwe2_scaffold_0:0.0,Bacteroidetes_bacterium_GWF2_43_11_gwf2_scaffold_10002:0.0):0.179108995,(Bacteroidales_bacterium_UBA2030_UBA2030_contig_10055:0.119975196,(Bacteroidales_bacterium_UBA6254_UBA6254_contig_10018:0.001840445,Bacteroidales_bacterium_UBA5762_UBA5762_contig_10297:0.003702238)1.000:0.143670989)1.000:0.096265580)1.000:0.040956898,Bacteroidales_bacterium_UBA4814_UBA4814_contig_10072:0.232399074)0.815:0.024406724,(Bacteroidales_bacterium_UBA4417_UBA4417_contig_1:0.165764365,(Bacteroidales_bacterium_UBA5507_UBA5507_contig_104:0.100610069,(Bacteroidales_bacterium_UBA5537_UBA5537_contig_10093:0.071391677,((Bacteroidales_bacterium_UBA5281_UBA5281_contig_103:0.000179831,Bacteroidales_bacterium_UBA5256_UBA5256_contig_10054:0.000000006)1.000:0.103599814,(Bacteroidales_bacterium_UBA5197_UBA5197_contig_1026:0.078445206,(Bacteroidales_bacterium_UBA6248_UBA6248_contig_103145:0.051497938,(Bacteroidales_bacterium_UBA5541_UBA5541_contig_10003:0.000000006,(Bacteroidales_bacterium_UBA5855_UBA5855_contig_1002:0.000844248,Bacteroidales_bacterium_UBA5833_UBA5833_contig_1018:0.001361168)0.928:0.013391692)0.900:0.014519943)1.000:0.030065659)0.907:0.017367143)0.994:0.018110349)0.963:0.019299980)1.000:0.074399326)1.000:0.052564146)0.448:0.019324423,(((Bacteroidales_bacterium_UBA1219_UBA1219_contig_10067:0.089120224,(((Bacteroidales_bacterium_UBA3724_UBA3724_contig_10062:0.037384524,(bacterium_UBA2872_isolate_UBA2872_UBA2872_contig_100158:0.051763621,Bacteroidales_bacterium_UBA1223_UBA1223_contig_103146:0.064896024)0.762:0.007912717)0.376:0.006838069,Bacteroidales_bacterium_UBA1217_UBA1217_contig_10630:0.082530804)0.926:0.019221005,((((Bacteroidales_bacterium_UBA4347_UBA4347_contig_100079:0.009934370,(Bacteroidales_bacterium_UBA3684_UBA3684_contig_10081:0.000000006,Bacteroidales_bacterium_UBA4254_UBA4254_contig_10123:0.000000006)0.989:0.015193807)0.996:0.022253214,((Bacteroidales_bacterium_UBA2840_UBA2840_contig_101:0.000000006,(Bacteroidales_bacterium_UBA2827_UBA2827_contig_12309:0.011511324,Bacteroidales_bacterium_UBA2910_UBA2910_contig_10054:0.000000006)0.000:0.000000006)1.000:0.025262152,Bacteroidales_bacterium_UBA2939_UBA2939_contig_111:0.025709335)0.999:0.013005440)0.000:0.003998339,(Bacteroidales_bacterium_UBA3630_UBA3630_contig_10355:0.030534899,Bacteroidales_bacterium_UBA3834_UBA3834_contig_1091:0.035973467)1.000:0.013048039)1.000:0.068806710,((((Bacteroidales_bacterium_UBA1208_UBA1208_contig_100261:0.024680027,(Bacteroidales_bacterium_UBA2714_UBA2714_contig_10021:0.000000006,Bacteroidales_bacterium_UBA2748_UBA2748_contig_1084:0.000000006)1.000:0.022133282)1.000:0.020827166,Bacteroidales_bacterium_UBA3860_UBA3860_contig_10238:0.058865612)0.904:0.014119657,Bacteroidales_bacterium_UBA1711_UBA1711_contig_10263:0.063558134)0.661:0.011150395,Bacteroidales_bacterium_UBA3816_UBA3816_contig_102778:0.090138632)0.895:0.027557741)0.895:0.023134688)1.000:0.073461757)1.000:0.076868948,((((Bacteroidales_bacterium_UBA5271_UBA5271_contig_10186:0.000000006,(Bacteroidales_bacterium_UBA5371_UBA5371_contig_1163:0.000311918,((Bacteroidales_bacterium_UBA5233_UBA5233_contig_10762:0.0,Bacteroidales_bacterium_UBA5479_UBA5479_contig_1148:0.0):0.000000006,Bacteroidales_bacterium_UBA5458_UBA5458_contig_10571:0.000000006)1.000:0.005632983)0.953:0.000637357)0.688:0.000188973,(Bacteroidales_bacterium_UBA5464_UBA5464_contig_1041:0.000157640,Bacteroidales_bacterium_UBA5308_UBA5308_contig_1057:0.000000006)0.914:0.000758664)1.000:0.065640494,(Bacteroidales_bacterium_UBA5515_UBA5515_contig_1062:0.014214169,(Bacteroidales_bacterium_UBA4866_UBA4866_contig_10307:0.005862787,(Bacteroidales_bacterium_UBA4893_UBA4893_contig_1093:0.000157544,Bacteroidales_bacterium_UBA5249_UBA5249_contig_10041:0.000630144)1.000:0.022809187)0.951:0.010321759)1.000:0.039861095)1.000:0.094517980,(Bacteroidales_bacterium_UBA3388_UBA3388_contig_10534:0.064867878,Bacteroidales_bacterium_UBA3389_UBA3389_contig_100154:0.090883692)1.000:0.082686489)1.000:0.067586907)1.000:0.066355154,(((Bacteroidales_bacterium_UBA1215_UBA1215_contig_10830:0.110198796,Bacteroidales_bacterium_UBA1205_UBA1205_contig_101212:0.094139047)1.000:0.099910295,((Bacteroidales_bacterium_UBA5476_UBA5476_contig_10040:0.005319923,(Bacteroidales_bacterium_UBA5501_UBA5501_contig_10100:0.015310428,Bacteroidales_bacterium_UBA5266_UBA5266_contig_10072:0.000392623)0.779:0.000899577)1.000:0.147330130,(Bacteroidales_bacterium_UBA1266_UBA1266_contig_1014397:0.064208471,Bacteroidales_bacterium_UBA1195_UBA1195_contig_10205:0.059371797)1.000:0.105772964)0.995:0.043557772)1.000:0.068343729,((Bacteroidales_bacterium_UBA4935_UBA4935_contig_11899:0.002239792,Bacteroidales_bacterium_UBA5429_UBA5429_contig_1020:0.000073265)1.000:0.169431918,(Bacteroidales_bacterium_UBA1756_UBA1756_contig_101431:0.143519921,(Bacteroidales_bacterium_UBA3868_UBA3868_contig_100183:0.056494234,(Bacteroidales_bacterium_UBA3842_UBA3842_contig_101648:0.019069486,(Bacteroidales_bacterium_UBA3052_UBA3052_contig_10066:0.000498264,Bacteroidales_bacterium_UBA1176_UBA1176_contig_101857:0.003302033)1.000:0.028234853)1.000:0.047297711)1.000:0.126850738)0.987:0.035101584)1.000:0.087167111)1.000:0.046852032)1.000:0.042101022)0.465:0.017653970,(((Bacteroidales_bacterium_UBA4459_UBA4459_contig_10005:0.108017232,(Bacteroidales_bacterium_UBA6244_UBA6244_contig_100393:0.061404276,((Bacteroidetes_bacterium_CG_4_10_14_3_um_filter_42_6:0.007426429,(Bacteroidetes_bacterium_CG_4_9_14_3_um_filter_41_19:0.000000006,Bacteroidetes_bacterium_CG18_big_fil_WC_8_21_14_2_50_41_14:0.000423018)0.601:0.000277654)1.000:0.007919896,(Bacteroidetes_bacterium_GWF2_41_31_gwf2_scaffold_10443:0.000000006,Bacteroidetes_bacterium_RIFOXYB12_FULL_41_6_rifoxyb3_full_scaffold_1011:0.000000006)0.986:0.006098625)1.000:0.073375589)1.000:0.087161736)1.000:0.065187752,((Bacteroidales_bacterium_UBA6207_UBA6207_contig_101306:0.113635091,((Bacteroidales_bacterium_UBA6229_UBA6229_contig_10013:0.092892837,Bacteroidales_bacterium_UBA5536_UBA5536_contig_11838:0.089298513)1.000:0.036433112,((Bacteroidales_bacterium_UBA1178_UBA1178_contig_10051:0.017453022,Bacteroidales_bacterium_UBA1173_UBA1173_contig_1337:0.029326782)1.000:0.097927610,(Bacteroidales_bacterium_UBA4243_UBA4243_contig_10078:0.055817109,Bacteroidales_bacterium_UBA1204_UBA1204_contig_100467:0.028749569)0.999:0.088575706)1.000:0.108146987)1.000:0.024268661)0.298:0.019297832,Bacteroidales_bacterium_UBA6192_UBA6192_contig_101146:0.127259277)1.000:0.059798958)1.000:0.044567453,((Bacteroidetes_bacterium_4484_276:0.000000006,Bacteroidetes_bacterium_4572_114:0.000409369)1.000:0.167673641,((Co_bin.125:0.083686120,Bacteroidetes_bacterium_4484_249:0.085967370)1.000:0.051914141,(Co_bin.11:0.108295417,Co_bin.265:0.142566919)0.336:0.026718852)0.898:0.026100210)1.000:0.037136198)1.000:0.026854338)0.318:0.019994680,((Bacteroidales_bacterium_UBA3911_UBA3911_contig_10569:0.000000006,Bacteroidales_bacterium_UBA3916_UBA3916_contig_1004:0.000000006)1.000:0.362720190,(Bacteroidetes_bacterium_GWE2_42_42_gwe2_scaffold_1027:0.0,Bacteroidetes_bacterium_GWF2_43_63_gwf2_scaffold_1023:0.0):0.212386710)1.000:0.106528371)0.986:0.019729130)0.954:0.022495142)1.000:0.029353325)1.000:0.027933457)1.000:0.029015212)1.000:0.039598889)0.980:0.023512887)0.812:0.019613427)0.682:0.033602689,((Bacteroidetes_bacterium_RIFCSPLOWO2_12_FULL_37_12_rifcsplowo2_12_scaffold_119:0.000000006,Bacteroidetes_bacterium_RIFCSPLOWO2_02_FULL_36_8_rifcsplowo2_02_scaffold_10163:0.000000006)1.000:0.409050897,((Amoebophilaceae_bacterium_UBA1467_UBA1467_contig_10123:0.003288515,Amoebophilaceae_bacterium_UBA6012_UBA6012_contig_10724:0.002050001)1.000:0.400409232,(((Cytophagales_bacterium_CG18_big_fil_WC_8_21_14_2_50_42_9:0.224131993,(((Cytophagaceae_bacterium_UBA6716_UBA6716_contig_118:0.000000006,Cytophagaceae_bacterium_UBA7467_UBA7467_contig_104:0.000000006)1.000:0.032749866,(Cytophagaceae_bacterium_UBA6715_UBA6715_contig_10:0.000000006,Cytophagaceae_bacterium_UBA7466_UBA7466_contig_1001:0.000238225)1.000:0.038565181)1.000:0.169409826,(Leadbetterella_sp._UBA7673_UBA7673_contig_1214:0.176313089,(Dyadobacter_sp._UBA7685_UBA7685_contig_10225:0.135845563,Runella_zeae_isolate_UBA7670_UBA7670_contig_1064:0.140697154)0.914:0.035828003)1.000:0.043825646)1.000:0.063268747)0.939:0.028540363,(Algoriphagus_sp._UBA3586_UBA3586_contig_102:0.189132601,(((Flammeovirgaceae_bacterium_UBA5867_UBA5867_contig_102183:0.086041585,((Flammeovirgaceae_bacterium_UBA2352_UBA2352_contig_102:0.000000006,(Flammeovirgaceae_bacterium_UBA2318_UBA2318_contig_11:0.000000006,Flammeovirgaceae_bacterium_UBA2366_UBA2366_contig_1033:0.000000006)0.000:0.000000006)1.000:0.015594285,(Flammeovirgaceae_bacterium_UBA2019_UBA2019_contig_1022:0.000334888,((Flammeovirgaceae_bacterium_UBA5585_UBA5585_contig_1109:0.0,Flammeovirgaceae_bacterium_UBA2336_UBA2336_contig_1117:0.0):0.000000006,Flammeovirgaceae_bacterium_UBA5575_UBA5575_contig_1000:0.000000006)0.747:0.000181561)1.000:0.009366344)1.000:0.078948658)1.000:0.049051048,((Flammeovirgaceae_bacterium_UBA2371_UBA2371_contig_10187:0.035521564,Flammeovirgaceae_bacterium_UBA2338_UBA2338_contig_10041:0.046535425)1.000:0.090924422,((Flammeovirgaceae_bacterium_UBA2427_UBA2427_contig_100054:0.001995539,(Flammeovirgaceae_bacterium_UBA6662_UBA6662_contig_1037:0.008032212,(Flammeovirgaceae_bacterium_UBA2786_UBA2786_contig_10304:0.0,Flammeovirgaceae_bacterium_UBA2384_UBA2384_contig_100424:0.0):0.000000006)0.582:0.000024515)1.000:0.074642038,(Flammeovirgaceae_bacterium_UBA5008_UBA5008_contig_1018:0.101190325,Flammeovirgaceae_bacterium_UBA4659_UBA4659_contig_100193:0.081374880)1.000:0.031996626)1.000:0.034400488)1.000:0.039328655)1.000:0.099242960,((Flammeovirgaceae_bacterium_UBA6059_UBA6059_contig_1102:0.156874701,((Flammeovirgaceae_bacterium_UBA7231_UBA7231_contig_10061:0.000174180,(Flammeovirgaceae_bacterium_UBA7330_UBA7330_contig_1167:0.000000006,Flammeovirgaceae_bacterium_UBA1954_UBA1954_contig_1035:0.000000006)0.918:0.000000006)1.000:0.135801564,(Flammeovirgaceae_bacterium_UBA976_UBA976_contig_10135:0.026215729,(Flammeovirgaceae_bacterium_UBA7439_UBA7439_contig_101236:0.000000006,(Flammeovirgaceae_bacterium_UBA1990_UBA1990_contig_10012:0.000000006,(Flammeovirgaceae_bacterium_UBA7355_UBA7355_contig_10038:0.000000006,(Flammeovirgaceae_bacterium_UBA4584_UBA4584_contig_101391:0.000206750,Flammeovirgaceae_bacterium_UBA4465_UBA4465_contig_100384:0.000000006)0.248:0.000000122)1.000:0.000000006)1.000:0.000000005)0.997:0.010897135)1.000:0.193974509)1.000:0.062544659)0.997:0.033001972,(Flammeovirgaceae_bacterium_UBA1842_UBA1842_contig_111:0.150742466,(((Roseivirga_sp._UBA838_UBA838_contig_10136:0.001194676,(Roseivirga_sp._UBA7815_UBA7815_contig_100901:0.000000006,Roseivirga_sp._UBA1976_UBA1976_contig_100168:0.000000006)0.944:0.001263445)1.000:0.069824789,(Roseivirga_sp._UBA6052_UBA6052_contig_106:0.068004760,(Roseivirga_sp._UBA4591_UBA4591_contig_100173:0.027276273,(Roseivirga_sp._UBA7431_UBA7431_contig_10754:0.000000006,Roseivirga_sp._UBA1988_UBA1988_contig_10122:0.000000006)0.937:0.002036060)1.000:0.088324931)0.816:0.022770876)1.000:0.025507544,((Cytophagales_bacterium_CG17_big_fil_post_rev_8_21_14_2_50_40_13:0.0,Cytophagales_bacterium_CG12_big_fil_rev_8_21_14_0_65_40_12:0.0):0.107102433,Roseivirga_sp._UBA6061_UBA6061_contig_1006:0.085051910)0.642:0.017234904)1.000:0.079332785)0.910:0.023326237)0.998:0.027977502)0.999:0.029354595)0.914:0.024593197)0.821:0.020722360,(Cytophagales_bacterium_UBA2561_UBA2561_contig_1037:0.214488137,Flexibacter_sp._CG_4_10_14_3_um_filter_32_15:0.266444652)1.000:0.053632432)0.989:0.022423058)0.866:0.030883545)0.834:0.023016236)1.000:0.203170439)0.999:0.065093769)1.000:0.108763097)1.000:0.055550761)0.696:0.035143325,((((Candidatus_Marinimicrobia_bacterium_UBA4786_UBA4786_contig_1026:0.000000006,(Candidatus_Marinimicrobia_bacterium_UBA2216_UBA2216_contig_12767:0.0,Candidatus_Marinimicrobia_bacterium_UBA2242_UBA2242_contig_10005:0.0):0.000000006)1.000:0.187661736,(Co_bin.187:0.191863025,Candidatus_Marinimicrobia_bacterium_CG08_land_8_20_14_0_20_45_22:0.174929428)0.882:0.050510841)1.000:0.223236666,(Candidatus_Marinimicrobia_bacterium_UBA6817_UBA6817_contig_100259:0.240284772,Co_bin.115:0.295582655)1.000:0.179277542)0.986:0.045753097,((Candidatus_Marinimicrobia_bacterium_CG_4_9_14_3_um_filter_48_9:0.002820200,Candidatus_Marinimicrobia_bacterium_CG_4_10_14_0_2_um_filter_48_9:0.000335665)1.000:0.377743903,(((((Candidatus_Marinimicrobia_bacterium_UBA2128_UBA2128_contig_10039:0.000000006,((Candidatus_Marinimicrobia_bacterium_UBA7300_UBA7300_contig_10013:0.000000006,Candidatus_Marinimicrobia_bacterium_UBA5675_UBA5675_contig_111:0.000000006)1.000:0.000000006,Candidatus_Marinimicrobia_bacterium_UBA2149_UBA2149_contig_10207:0.000000006)0.000:0.000000006)0.768:0.000607148,Candidatus_Marinimicrobia_bacterium_UBA6528_UBA6528_contig_10855:0.000000006)1.000:0.037325105,Candidatus_Marinimicrobia_bacterium_UBA1139_UBA1139_contig_103293:0.048564230)1.000:0.188054386,((Candidatus_Marinimicrobia_bacterium_UBA1134_UBA1134_contig_104210:0.076025693,(Candidatus_Marinimicrobia_bacterium_UBA5679_UBA5679_contig_10031:0.000000006,(Candidatus_Marinimicrobia_bacterium_UBA6529_UBA6529_contig_1013:0.000000006,(Candidatus_Marinimicrobia_bacterium_UBA7308_UBA7308_contig_10301:0.000000006,(Candidatus_Marinimicrobia_bacterium_UBA2151_UBA2151_contig_1010:0.000000006,Candidatus_Marinimicrobia_bacterium_UBA2146_UBA2146_contig_103:0.000334377)0.783:0.000000005)0.508:0.000000005)0.843:0.000243160)1.000:0.054384644)1.000:0.139337103,((Candidatus_Marinimicrobia_bacterium_UBA2997_UBA2997_contig_11113:0.000000006,Candidatus_Marinimicrobia_bacterium_UBA6931_UBA6931_contig_11523:0.000000006)1.000:0.153446505,(Candidatus_Marinimicrobia_bacterium_UBA1150_UBA1150_contig_102730:0.060494916,(Candidatus_Marinimicrobia_bacterium_UBA3122_UBA3122_contig_1002:0.009375832,(Candidatus_Marinimicrobia_bacterium_UBA6527_UBA6527_contig_10095:0.000535726,(Candidatus_Marinimicrobia_bacterium_UBA2125_UBA2125_contig_104:0.000000006,Candidatus_Marinimicrobia_bacterium_UBA2150_UBA2150_contig_10130:0.000060801)0.740:0.000124719)1.000:0.015028402)1.000:0.038406183)1.000:0.063085169)1.000:0.113909428)0.909:0.040144908)1.000:0.126649462,((Candidatus_Marinimicrobia_bacterium_UBA6613_UBA6613_contig_10256:0.000000006,(Candidatus_Marinimicrobia_bacterium_UBA6939_UBA6939_contig_1002:0.000000006,(Candidatus_Marinimicrobia_bacterium_UBA6924_UBA6924_contig_1043:0.000000006,Candidatus_Marinimicrobia_bacterium_UBA2980_UBA2980_contig_10293:0.000000006)0.000:0.000000005)0.982:0.001515089)1.000:0.490161789,(((Candidatus_Marinimicrobia_bacterium_UBA7882_UBA7882_contig_10242:0.069485928,(Candidatus_Marinimicrobia_bacterium_UBA2153_UBA2153_contig_10041:0.000000006,((Candidatus_Marinimicrobia_bacterium_UBA2126_UBA2126_contig_1015:0.0,Candidatus_Marinimicrobia_bacterium_UBA7299_UBA7299_contig_1001:0.0):0.000000006,Candidatus_Marinimicrobia_bacterium_UBA6531_UBA6531_contig_10002:0.000000006)1.000:0.000000006)1.000:0.087519883)1.000:0.124674641,((Candidatus_Marinimicrobia_bacterium_UBA7301_UBA7301_contig_1155:0.000000006,((Candidatus_Marinimicrobia_bacterium_UBA5677_UBA5677_contig_101:0.0,Candidatus_Marinimicrobia_bacterium_UBA6530_UBA6530_contig_1032:0.0):0.000000005,(Candidatus_Marinimicrobia_bacterium_UBA2129_UBA2129_contig_1017:0.000000006,Candidatus_Marinimicrobia_bacterium_UBA2152_UBA2152_contig_100:0.000000006)0.998:0.000000006)0.000:0.000000005)1.000:0.084538229,((Candidatus_Marinimicrobia_bacterium_UBA6936_UBA6936_contig_10888:0.000000006,(Candidatus_Marinimicrobia_bacterium_UBA3000_UBA3000_contig_106228:0.000000006,Candidatus_Marinimicrobia_bacterium_UBA6947_UBA6947_contig_101871:0.000494389)0.809:0.000000006)0.861:0.000475057,Candidatus_Marinimicrobia_bacterium_UBA6630_UBA6630_contig_102133:0.000293281)1.000:0.084962743)1.000:0.151077439)0.999:0.039828655,(Candidatus_Marinimicrobia_bacterium_UBA2986_UBA2986_contig_11275:0.279077665,(Candidatus_Marinimicrobia_bacterium_UBA1611_UBA1611_contig_100698:0.245159806,(Candidatus_Marinimicrobia_bacterium_UBA7303_UBA7303_contig_10055:0.000614975,(Candidatus_Marinimicrobia_bacterium_UBA2134_UBA2134_contig_10035:0.000570062,Candidatus_Marinimicrobia_bacterium_UBA5683_UBA5683_contig_100:0.000000006)0.654:0.000000007)1.000:0.157628761)1.000:0.091422871)0.979:0.031424158)1.000:0.054288326)1.000:0.087261448)1.000:0.103885733)1.000:0.051158230)1.000:0.135797636)0.926:0.025602635)1.000:0.091814325,(((Elusimicrobia_bacterium_RIFOXYB2_FULL_49_7_rifoxyb2_full_scaffold_10015:0.362672814,((Candidatus_Raymondbacteria_bacterium_RIFOXYC2_FULL_50_21_rifoxyc2_full_scaffold_1030:0.000000006,((Candidatus_Raymondbacteria_bacterium_RIFOXYA2_FULL_49_16_rifoxya2_full_scaffold_101:0.0,Candidatus_Raymondbacteria_bacterium_RIFOXYB2_FULL_49_35_rifoxyb2_full_scaffold_1034:0.0,Candidatus_Raymondbacteria_bacterium_RifOxyA12_full_50_37_rifixya3_full_scaffold_100:0.0):0.000000006,Candidatus_Raymondbacteria_bacterium_RifOxyC12_full_50_8_rifoxyc3_full_scaffold_1001:0.000159800)0.000:0.000000006)0.000:0.000000005,(Candidatus_Raymondbacteria_bacterium_RifOxyB12_full_50_8_rifoxyb3_full_scaffold_1010:0.000205811,Candidatus_Raymondbacteria_bacterium_RIFOXYD12_FULL_49_13_rifoxyd3_full_scaffold_1016:0.000161166)0.000:0.000000006)1.000:0.338004001)1.000:0.203398467,(Fibrobacteres_bacterium_UBA5070_UBA5070_contig_100310:0.417053269,(Fibrobacter_sp._UBA1313_UBA1313_contig_10002:0.102734270,((Fibrobacter_sp._UBA4373_UBA4373_contig_100344:0.007959060,Fibrobacter_sp._UBA4291_UBA4291_contig_102871:0.022582119)1.000:0.132787144,(Fibrobacter_sp._UBA1765_UBA1765_contig_101209:0.142097902,((((Fibrobacter_sp._UBA4309_UBA4309_contig_103104:0.027733563,(Fibrobacter_sp._UBA2449_UBA2449_contig_10263:0.002965165,(Fibrobacter_sp._UBA3629_UBA3629_contig_10045:0.001646592,((Fibrobacter_sp._UBA3718_UBA3718_contig_1044:0.001822571,(Fibrobacter_sp._UBA7003_UBA7003_contig_1249:0.000000006,Fibrobacter_sp._UBA3806_UBA3806_contig_150:0.000000006)0.968:0.000882286)0.000:0.000584718,Fibrobacter_sp._UBA7025_UBA7025_contig_100430:0.000000006)0.043:0.000000105)0.874:0.001262859)1.000:0.028225698)0.828:0.009189104,(Fibrobacter_sp._UBA4223_UBA4223_contig_1065:0.003195594,Fibrobacter_sp._UBA4375_UBA4375_contig_10549:0.000000006)1.000:0.020931686)0.999:0.017769617,(Fibrobacter_sp._UBA4297_UBA4297_contig_13309:0.000000006,Fibrobacter_sp._UBA3721_UBA3721_contig_10766:0.000000006)1.000:0.038616198)0.603:0.017691992,Fibrobacter_sp._UBA1717_UBA1717_contig_100261:0.041278443)1.000:0.059661657)1.000:0.042144599)0.155:0.027248832)1.000:0.411926125)1.000:0.169376068)1.000:0.109158517,(((S6_bin.23:0.029935577,(S3_bin.39:0.014570710,Candidatus_Cloacimonas_sp._4484_140:0.022583157)0.960:0.014333168)1.000:0.367604282,((Candidatus_Cloacimonas_sp._4484_143:0.125531615,(Candidatus_Cloacimonas_sp._4484_275:0.141779082,(Co_bin.247:0.076140034,S3_bin.42:0.048610318)1.000:0.105383205)0.091:0.028960742)1.000:0.094520490,((Cloacimonetes_bacterium_UBA5614_UBA5614_contig_1030:0.052088743,Cloacimonetes_bacterium_UBA6097_UBA6097_contig_12573:0.066046001)1.000:0.115610529,(((((Cloacimonetes_bacterium_UBA5835_UBA5835_contig_1146:0.0,Cloacimonetes_bacterium_UBA5817_UBA5817_contig_1009:0.0):0.000561601,Cloacimonetes_bacterium_UBA5477_UBA5477_contig_10046:0.001912533)1.000:0.127293611,(Cloacimonetes_bacterium_UBA5553_UBA5553_contig_1013:0.062140655,Cloacimonetes_bacterium_UBA6081_UBA6081_contig_10199:0.066905476)1.000:0.043391525)0.997:0.034453767,(Cloacimonetes_bacterium_UBA5456_UBA5456_contig_1022:0.135792183,((Cloacimonetes_bacterium_UBA2292_UBA2292_contig_10011:0.000000006,Cloacimonetes_bacterium_UBA5210_UBA5210_contig_10649:0.000000006)1.000:0.056271732,(((Cloacimonetes_bacterium_UBA1032_UBA1032_contig_10618:0.000165316,((Cloacimonetes_bacterium_UBA5245_UBA5245_contig_10010:0.000178804,Cloacimonetes_bacterium_UBA5220_UBA5220_contig_1009:0.000175276)0.757:0.000000006,Cloacimonetes_bacterium_UBA4860_UBA4860_contig_10433:0.000161825)0.757:0.000317964)0.891:0.000318031,Cloacimonetes_bacterium_UBA4849_UBA4849_contig_10638:0.000158057)0.791:0.000295355,(Cloacimonetes_bacterium_UBA5350_UBA5350_contig_1003:0.000000006,(((Cloacimonetes_bacterium_UBA5263_UBA5263_contig_10014:0.000792729,Cloacimonetes_bacterium_UBA5284_UBA5284_contig_1055:0.000158920)0.968:0.000791372,Cloacimonetes_bacterium_UBA5482_UBA5482_contig_10252:0.000958630)0.756:0.000158241,(Cloacimonetes_bacterium_UBA4999_UBA4999_contig_10043:0.000848533,((Cloacimonetes_bacterium_UBA4887_UBA4887_contig_10117:0.000799647,Cloacimonetes_bacterium_UBA5462_UBA5462_contig_1016:0.000836274)0.942:0.000635692,Cloacimonetes_bacterium_UBA5313_UBA5313_contig_1013:0.000500295)0.231:0.000000005)0.815:0.000475210)0.931:0.000000006)0.873:0.000505394)1.000:0.052812921)1.000:0.045764311)1.000:0.063575402)1.000:0.029492033,((Cloacimonetes_bacterium_UBA4175_UBA4175_contig_1000:0.093943659,(Cloacimonetes_bacterium_UBA1060_UBA1060_contig_10058:0.032454090,((Cloacimonetes_bacterium_UBA3538_UBA3538_contig_10:0.0,Cloacimonetes_bacterium_UBA4186_UBA4186_contig_103:0.0,Cloacimonetes_bacterium_UBA4177_UBA4177_contig_10:0.0,Cloacimonetes_bacterium_UBA3541_UBA3541_contig_1046:0.0):0.000000006,Cloacimonetes_bacterium_UBA4172_UBA4172_contig_1003:0.000000005)1.000:0.048190895)1.000:0.138426867)0.998:0.031721365,Cloacimonetes_bacterium_UBA3900_UBA3900_contig_1017:0.168699856)0.977:0.026060609)1.000:0.058183642)1.000:0.158554880)1.000:0.158114724)1.000:0.215970787,(Candidate_division_Zixibacteria_bacterium_4484_93:0.505568894,(bacterium_UBP14_UBA6098_isolate_UBA6098_UBA6098_contig_11396:0.409869152,S3_bin.22:0.463843579)1.000:0.122800526)1.000:0.143350234)0.618:0.035468426)0.666:0.031817548)0.957:0.028343485)0.830:0.021966633,(Co_bin.201:0.519074803,((bacterium_UBP2_UBA4780_isolate_UBA4780_UBA4780_contig_10046:0.232252838,((bacterium_UBA2220_isolate_UBA2220_UBA2220_contig_10125:0.000000006,bacterium_UBP2_UBA2255_isolate_UBA2255_UBA2255_contig_10094:0.000000006)1.000:0.232135602,(((bacterium_UBP2_UBA2226_isolate_UBA2226_UBA2226_contig_10396:0.001308203,bacterium_UBP2_UBA5599_isolate_UBA5599_UBA5599_contig_1355:0.000000006)0.984:0.003700353,(Candidatus_Edwardsbacteria_bacterium_RIFOXYD12_FULL_50_11_rifoxyd3_full_scaffold_10:0.000000006,(Candidatus_Edwardsbacteria_bacterium_GWE2_54_12_TA06_GWE2_final_1:0.0,Candidatus_Edwardsbacteria_bacterium_GWF2_54_11_gwf2_scaffold_10203:0.0,Candidatus_Edwardsbacteria_bacterium_RifOxyB12_full_52_30_rifoxyb3_full_scaffold_1:0.0,Candidatus_Edwardsbacteria_bacterium_RifOxyA12_full_54_48_rifixya3_full_scaffold_10:0.0,Candidatus_Edwardsbacteria_bacterium_RifOxyC12_full_54_24_rifoxyc3_full_scaffold_0:0.0):0.000000006)0.894:0.001356399)1.000:0.149176308,(bacterium_UBP2_UBA2291_isolate_UBA2291_UBA2291_contig_10387:0.000000006,bacterium_UBP2_UBA5202_isolate_UBA5202_UBA5202_contig_1012:0.000000006)1.000:0.181280635)0.528:0.044179644)0.999:0.065827983)1.000:0.321293912,((S2_bin.11:0.018011164,S3_bin.2:0.030541748)1.000:0.441298638,((((candidate_division_Hyd24-12_bacterium_UBA3253_UBA3253_contig_10067:0.000000006,candidate_division_Hyd24-12_bacterium_UBA5074_UBA5074_contig_10141:0.000000006)0.547:0.000033496,candidate_division_Hyd24-12_bacterium_UBA5938_UBA5938_contig_100155:0.000978479)1.000:0.005234745,candidate_division_Hyd24-12_bacterium_UBA7474_UBA7474_contig_1019:0.000000006)1.000:0.244421481,((S2_bin.10:0.114170977,S2_bin.18:0.149644492)1.000:0.145643044,(candidate_division_Hyd24-12_bacterium_UBA6080_UBA6080_contig_1262:0.201947826,Gemmatimonadaceae_bacterium_4484_173:0.226110637)1.000:0.083016797)0.288:0.045151251)1.000:0.442425415)1.000:0.091739019)1.000:0.084472736)0.997:0.082981354)0.890:0.017885636)0.963:0.021580206)1.000:0.053539747)1.000:0.034000227)0.897:0.019485296,((((((Co_bin.112:0.401460204,((Candidatus_Schekmanbacteria_bacterium_GWA2_38_11_gwa2_scaffold_10088:0.001802551,Candidatus_Schekmanbacteria_bacterium_RBG_16_38_11_RBG_16_scaffold_104716:0.000840009)1.000:0.128973999,(Candidatus_Schekmanbacteria_bacterium_RBG_16_38_10_RBG_16_scaffold_101275:0.048768743,(Candidatus_Schekmanbacteria_bacterium_GWA2_38_9_gwa2_scaffold_10650:0.000000005,((Candidatus_Schekmanbacteria_bacterium_RIFCSPLOWO2_12_FULL_38_15_rifcsplowo2_12_scaffold_101:0.0,Candidatus_Schekmanbacteria_bacterium_RIFCSPLOWO2_02_FULL_38_14_rifcsplowo2_02_scaffold_102:0.0):0.000000006,Candidatus_Schekmanbacteria_bacterium_RIFCSPHIGHO2_02_FULL_38_11_rifcsphigho2_02_scaffold_1004:0.000000006)1.000:0.000000006)1.000:0.050259491)1.000:0.103579298)1.000:0.279793451)0.826:0.062688054,((Nitrospinaceae_bacterium_UBA3496_UBA3496_contig_10138:0.370431089,(Nitrospinaceae_bacterium_UBA2164_UBA2164_contig_10135:0.204261292,(Candidatus_Tectomicrobia_bacterium_RIFCSPLOWO2_02_FULL_70_19_rifcsplowo2_02_scaffold_10243:0.000107037,Candidatus_Tectomicrobia_bacterium_RIFCSPLOWO2_12_FULL_69_37_rifcsplowo2_12_scaffold_10038:0.000966629)1.000:0.172156256)0.864:0.056412755)1.000:0.274301401,((Nitrospinae_bacterium_RIFCSPLOWO2_12_FULL_45_22_rifcsplowo2_12_scaffold_10058:0.325253481,(S1_bin.1:0.011779453,Co_bin.271:0.005819046)1.000:0.352888078)0.783:0.046226079,((((((Nitrospinae_bacterium_RIFCSPLOWO2_12_39_15_rifcsplowo2_12_sub10_scaffold_100:0.0,Nitrospinae_bacterium_RIFCSPHIGHO2_02_FULL_39_82_rifcsphigho2_02_scaffold_10153:0.0):0.000000006,Nitrospinae_bacterium_RIFCSPHIGHO2_12_FULL_39_42_rifcsphigho2_12_scaffold_10076:0.000191087)1.000:0.000000006,(Nitrospinae_bacterium_RIFCSPLOWO2_12_FULL_39_93_rifcsplowo2_12_scaffold_10605:0.000000006,((Nitrospinae_bacterium_RIFCSPLOWO2_02_39_17_rifcsplowo2_02_sub10_scaffold_10:0.000154130,Nitrospinae_bacterium_RIFCSPHIGHO2_02_39_11_rifcsphigho2_02_sub10_scaffold_1027:0.000308437)0.171:0.000152626,Nitrospinae_bacterium_RIFCSPLOWO2_02_FULL_39_110_rifcsplowo2_02_scaffold_10253:0.000000006)0.207:0.000001333)1.000:0.000000062)1.000:0.114197962,(Nitrospinae_bacterium_RIFCSPLOWO2_01_FULL_39_10_rifcsplowo2_01_scaffold_100883:0.021303181,Nitrospinae_bacterium_RIFCSPLOWO2_12_39_16_rifcsplowo2_12_sub10_scaffold_1000:0.031592784)1.000:0.077046332)1.000:0.173693499,(Nitrospinae_bacterium_RIFCSPLOWO2_12_FULL_47_7_rifcsplowo2_12_scaffold_100030:0.160848858,((Nitrospinae_bacterium_CG22_combo_CG10-13_8_21_14_all_47_10:0.063595263,(Nitrospina_sp._UBA6737_UBA6737_contig_1056:0.000000006,Nitrospina_sp._UBA6727_UBA6727_contig_101:0.000000006)1.000:0.108553506)1.000:0.115256035,(Nitrospinae_bacterium_CG11_big_fil_rev_8_21_14_0_20_45_15:0.207154241,Nitrospinae_bacterium_CG11_big_fil_rev_8_21_14_0_20_56_8:0.163395065)0.993:0.046423800)1.000:0.109097000)1.000:0.166820376)0.988:0.047879784,Nitrospinaceae_bacterium_UBA7883_UBA7883_contig_1001:0.502807412)1.000:0.052306437)0.871:0.030685464)1.000:0.047982765)0.996:0.036056021,((((Nitrospirae_bacterium_RBG_19FT_COMBO_42_15_rbg_19ft_combo_scaffold_10039:0.278381828,(Nitrospirae_bacterium_RBG_16_43_11_RBG_16_scaffold_10146:0.166564751,(Nitrospirae_bacterium_RIFCSPLOWO2_02_42_7_rifcsplowo2_02_sub10_scaffold_1001:0.000326877,(Nitrospirae_bacterium_RIFCSPLOW2_12_42_9_rifcsplowo2_12_sub10_scaffold_1008:0.004010000,(Nitrospirae_bacterium_RIFCSPHIGHO2_02_FULL_42_12_rifcsphigho2_02_scaffold_101486:0.000000006,Nitrospirae_bacterium_GWA2_42_11_gwa2_scaffold_10129:0.007751009)0.670:0.001273969)0.193:0.000536848)1.000:0.150280543)1.000:0.198621962)0.998:0.048929686,(Nitrospirae_bacterium_RIFCSPHIGHO2_01_FULL_66_17_rifcsphigho2_01_scaffold_10191:0.315745991,(Nitrospiraceae_bacterium_UBA2166_UBA2166_contig_103183:0.401205342,(Nitrospirae_bacterium_CG_4_9_14_3_um_filter_51_5:0.342891687,((Nitrospirae_bacterium_RIFCSPLOWO2_12_FULL_63_8_rifcsplowo2_12_scaffold_100059:0.008075749,(Nitrospirae_bacterium_RIFCSPLOWO2_01_FULL_62_17_rifcsplowo2_01_scaffold_10587:0.000413793,Nitrospirae_bacterium_RIFCSPLOWO2_02_FULL_62_14_rifcsplowo2_02_scaffold_10100:0.000450836)0.987:0.002737205)1.000:0.147759311,((Nitrospira_sp._UBA4129_UBA4129_contig_10092:0.004362296,(Nitrospira_sp._UBA667_UBA667_contig_10011:0.000000006,Nitrospira_sp._UBA7240_UBA7240_contig_10048:0.000000006)0.973:0.006087371)1.000:0.133871158,((((Nitrospira_sp._UBA2082_UBA2082_contig_1006:0.053346218,Nitrospira_sp._UBA6909_UBA6909_contig_100315:0.064200070)0.957:0.014613073,(Nitrospira_sp._UBA2083_UBA2083_contig_10109:0.039535067,((Nitrospira_sp._UBA5702_UBA5702_contig_100:0.0,Nitrospira_sp._UBA5698_UBA5698_contig_1:0.0):0.017938849,Nitrospira_sp._UBA7655_UBA7655_contig_1:0.022860093)1.000:0.031916774)1.000:0.045315310)1.000:0.024299123,(Nitrospira_sp._UBA6488_UBA6488_contig_10196:0.000000006,Nitrospira_sp._UBA6493_UBA6493_contig_102:0.000000006)1.000:0.081144946)0.998:0.023738061,(Nitrospirae_bacterium_RBG_19FT_COMBO_58_9_rbg_19ft_combo_scaffold_10118:0.090846325,Nitrospira_sp._UBA5699_UBA5699_contig_10132:0.050627812)0.997:0.030675865)1.000:0.051565226)1.000:0.063472894)1.000:0.069210989)1.000:0.074871605)1.000:0.084847621)0.998:0.073295059)1.000:0.052797394,((Nitrospirae_bacterium_RBG_16_64_22_RBG_16_scaffold_1064:0.340356655,((Nitrospirae_bacterium_GWC2_56_14_gwc2_scaffold_1005:0.075423317,(Nitrospirae_bacterium_GWC2_57_9_gwc2_scaffold_10009:0.000256054,Nitrospirae_bacterium_GWD2_57_9_gwd2_scaffold_1019:0.001594158)1.000:0.087112461)1.000:0.059690251,(Nitrospirae_bacterium_RBG_19FT_COMBO_55_12_rbg_19ft_combo_scaffold_10190:0.106539228,(Nitrospirae_bacterium_GWC2_57_13_gwc2_scaffold_10776:0.000000006,(Nitrospirae_bacterium_GWC1_57_7_gwc1_scaffold_10006:0.000562163,Nitrospirae_bacterium_GWD2_57_8_gwd2_scaffold_10303:0.000000006)0.612:0.000000005)1.000:0.124722326)0.182:0.022970142)1.000:0.197761890)0.991:0.045778140,((Nitrospira_bacterium_SG8_35_1_WOR_8-12_10004:0.166847908,(Nitrospira_bacterium_SG8_35_4_WOR_8-12_10050:0.108123921,(Nitrospiraceae_bacterium_UBA6907_UBA6907_contig_100234:0.010843588,Nitrospiraceae_bacterium_UBA6902_UBA6902_contig_10019:0.001248200)1.000:0.096782658)0.618:0.043869321)1.000:0.180023308,((Nitrospiraceae_bacterium_UBA3568_UBA3568_contig_1082:0.000000006,Nitrospiraceae_bacterium_UBA3562_UBA3562_contig_1019:0.000000006)1.000:0.289824991,((Nitrospiraceae_bacterium_UBA2600_UBA2600_contig_10355:0.334535924,(Nitrospiraceae_bacterium_UBA665_UBA665_contig_10073:0.146839192,(Nitrospirae_bacterium_GWA2_46_11_gwa2_scaffold_1063:0.000173287,(Nitrospirae_bacterium_GWB2_47_37_gwb2_scaffold_102:0.000259374,Nitrospirae_bacterium_GWC2_46_6_gwc2_scaffold_10165:0.005832145)0.009:0.000059673)1.000:0.126476414)1.000:0.072667216)1.000:0.073923146,((Nitrospirae_bacterium_RIFCSPHIGHO2_02_FULL_40_19_rifcsphigho2_02_scaffold_100172:0.251278841,((Nitrospirae_bacterium_CG_4_9_14_3_um_filter_44_28:0.000000005,(Nitrospirae_bacterium_CG_4_10_14_3_um_filter_44_29:0.000000005,((Nitrospirae_bacterium_CG02_land_8_20_14_3_00_44_33:0.000000006,(Nitrospiraceae_bacterium_UBA1546_UBA1546_contig_10012:0.000000006,Nitrospirae_bacterium_CG01_land_8_20_14_3_00_44_22:0.000157259)0.000:0.000000005)0.857:0.000157305,(Nitrospirae_bacterium_CG_4_8_14_3_um_filter_44_28:0.000000006,Nitrospirae_bacterium_CG22_combo_CG10-13_8_21_14_all_44_11:0.000472295)0.000:0.000000005)0.846:0.000157278)0.919:0.000314588)1.000:0.044957174,(Nitrospirae_bacterium_RBG_16_43_8_RBG_16_scaffold_10060:0.038600877,(((Nitrospirae_bacterium_RIFOXYA2_FULL_44_9_rifoxya2_full_scaffold_102:0.000000006,Nitrospirae_bacterium_GWF2_44_13_gwf2_scaffold_1085:0.000000006)0.494:0.000000006,(Nitrospirae_bacterium_RIFOXYC2_FULL_44_7_rifoxyc2_full_scaffold_10234:0.000452342,Nitrospirae_bacterium_RIFOXYB2_FULL_43_5_rifoxyb2_full_scaffold_10002:0.000410047)0.295:0.000000006)0.802:0.000177951,Nitrospirae_bacterium_GWD2_44_7_gwd2_scaffold_1010:0.002966738)1.000:0.025346796)1.000:0.024328152)1.000:0.119744852)0.910:0.048200922,((Nitrospirae_bacterium_GWC2_42_7_gwc2_scaffold_10227:0.149235793,(Nitrospiraceae_bacterium_UBA6898_UBA6898_contig_10019:0.039400673,Nitrospiraceae_bacterium_UBA6905_UBA6905_contig_101:0.046049312)1.000:0.106463776)1.000:0.090446365,(Nitrospirae_bacterium_RBG_13_43_8_RBG_13_scaffold_10039:0.174340854,((Nitrospirae_bacterium_RBG_13_41_22_RBG_13_scaffold_10016:0.092698416,(Thermodesulfovibrio_sp._RBG_19FT_COMBO_42_12_rbg_19ft_combo_scaffold_10015:0.096478993,(Nitrospirae_bacterium_RBG_13_39_12_RBG_13_scaffold_10313:0.112615874,(Thermodesulfovibrio_sp._RBG_19FT_COMBO_41_18_rbg_19ft_combo_scaffold_10226:0.036327475,(Nitrospirae_bacterium_CG_4_8_14_3_um_filter_41_47:0.000000005,(Nitrospirae_bacterium_CG11_big_fil_rev_8_21_14_0_20_41_14:0.001152139,(Nitrospirae_bacterium_CG02_land_8_20_14_3_00_41_53:0.000000006,(Nitrospirae_bacterium_CG_4_10_14_0_8_um_filter_41_23:0.000000006,Nitrospirae_bacterium_CG_4_9_14_3_um_filter_41_27:0.000000006)0.907:0.000599594)0.000:0.000000006)0.876:0.000158970)1.000:0.049631592)1.000:0.044187310)0.979:0.018307174)0.965:0.018732295)0.956:0.020608876,(Nitrospiraceae_bacterium_UBA2194_UBA2194_contig_100304:0.090907108,Nitrospira_bacterium_SM23_35_WORSMTZ_10337:0.146869273)1.000:0.043237162)1.000:0.046495958)1.000:0.064342041)0.806:0.026520957)0.999:0.033504591)0.235:0.030920618)1.000:0.071589891)1.000:0.118949641)0.704:0.028797232)1.000:0.054283694,((((Nitrospirae_bacterium_CG_4_8_14_3_um_filter_70_85:0.0,Nitrospirae_bacterium_CG_4_9_14_0_8_um_filter_70_14:0.0,Nitrospirae_bacterium_CG_4_10_14_3_um_filter_70_108:0.0):0.000000006,Nitrospirae_bacterium_CG06_land_8_20_14_3_00_70_43:0.000163941)0.601:0.000000005,(Nitrospirae_bacterium_CG18_big_fil_WC_8_21_14_2_50_70_55:0.000313572,Chrysiogenales_bacterium_UBA1553_UBA1553_contig_10006:0.000000006)0.659:0.000009530)1.000:0.490514900,((Nitrospirae_bacterium_CG17_big_fil_post_rev_8_21_14_2_50_50_9:0.000363621,Nitrospirae_bacterium_CG_4_10_14_3_um_filter_53_41:0.007543059)0.276:0.000005317,((Nitrospirae_bacterium_CG08_land_8_20_14_0_20_52_24:0.001101020,Nitrospirae_bacterium_CG_4_8_14_3_um_filter_50_41:0.000000006)0.394:0.000000062,Nitrospirae_bacterium_CG_4_9_14_3_um_filter_53_35:0.000183308)0.059:0.000000006)1.000:0.326400874)1.000:0.091460488)1.000:0.034878765)1.000:0.034717396,((((((Holophagales_bacterium_UBA5066_UBA5066_contig_10018:0.423028781,(Acidobacteria_bacterium_RBG_13_68_16_RBG_13_scaffold_1008:0.377487403,(Holophagales_bacterium_UBA4812_UBA4812_contig_100739:0.001533693,(Holophagales_bacterium_UBA5607_UBA5607_contig_100677:0.000000006,Holophagales_bacterium_UBA2201_UBA2201_contig_101238:0.000000006)0.733:0.000379103)1.000:0.498925611)0.844:0.051816763)0.694:0.063458008,(Acidobacteria_bacterium_RBG_16_64_8_RBG_16_scaffold_100042:0.423684222,Holophagales_bacterium_UBA5704_UBA5704_contig_1:0.429573350)1.000:0.155989960)0.999:0.056868174,(Acidobacteria_bacterium_UBA890_UBA890_contig_100749:0.004132413,Acidobacteria_bacterium_UBA2167_UBA2167_contig_100230:0.008103868)1.000:0.513729577)0.965:0.038855424,((((Chloracidobacterium_sp._UBA7656_UBA7656_contig_1001:0.324241170,(((Chloracidobacterium_sp._UBA2345_UBA2345_contig_1041:0.000000006,Chloracidobacterium_sp._UBA2026_UBA2026_contig_10214:0.000000006)1.000:0.069265227,(Chloracidobacterium_sp._UBA3360_UBA3360_contig_10011:0.088420896,Chloracidobacterium_sp._UBA7659_UBA7659_contig_100280:0.061717461)0.819:0.023775165)1.000:0.183181522,(Chloracidobacterium_sp._UBA4013_UBA4013_contig_10003:0.097301767,(Chloracidobacterium_sp._UBA4728_UBA4728_contig_10088:0.001114938,Chloracidobacterium_sp._UBA6041_UBA6041_contig_1000:0.000277922)1.000:0.113403327)1.000:0.055709855)1.000:0.154811240)1.000:0.179303703,((((((Acidobacteria_bacterium_RIFCSPLOWO2_12_FULL_59_11_rifcsplowo2_12_scaffold_10046:0.090627515,Acidobacteria_bacterium_RIFCSPLOWO2_12_FULL_54_10_rifcsplowo2_12_scaffold_10002:0.164004963)1.000:0.056902809,(Acidobacteria_bacterium_RIFCSPLOWO2_02_FULL_59_13_rifcsplowo2_02_scaffold_10002:0.322959409,(Acidobacteria_bacterium_RIFCSPLOWO2_02_FULL_61_28_rifcsplowo2_02_scaffold_10235:0.101595190,Acidobacteria_bacterium_RIFCSPLOWO2_12_FULL_60_22_rifcsplowo2_12_scaffold_100479:0.097494128)0.957:0.033171297)0.440:0.025176294)0.995:0.031186978,Acidobacteria_bacterium_RIFCSPLOWO2_02_FULL_60_20_rifcsplowo2_02_scaffold_10149:0.155880047)1.000:0.148926124,(Acidobacteria_bacterium_UBA7540_UBA7540_contig_10087:0.302626665,(Acidobacteria_bacterium_UBA7541_UBA7541_contig_1006:0.288608948,(Acidobacteria_bacterium_RIFCSPHIGHO2_02_FULL_67_57_rifcsphigho2_02_scaffold_100847:0.000656120,(Acidobacteria_bacterium_RIFCSPHIGHO2_01_FULL_67_28_rifcsphigho2_01_scaffold_101370:0.000655461,Acidobacteria_bacterium_RIFCSPHIGHO2_12_FULL_67_30_rifcsphigho2_12_scaffold_100185:0.000000006)0.720:0.000662097)1.000:0.263922667)1.000:0.071069292)0.970:0.036653340)0.328:0.033394672,((Solibacterales_bacterium_UBA690_UBA690_contig_1014:0.266756853,Solibacteres_bacterium_UBA6623_UBA6623_contig_10329:0.334978911)1.000:0.066503207,((Granulicella_sp._UBA4739_UBA4739_contig_10164:0.000864885,Granulicella_sp._UBA5172_UBA5172_contig_10126:0.000000006)1.000:0.160810409,(Acidobacteriaceae_bacterium_UBA1307_UBA1307_contig_10110:0.095190514,Acidobacteriaceae_bacterium_UBA1795_UBA1795_contig_100394:0.082994621)1.000:0.077969868)1.000:0.253701344)0.915:0.038855890)1.000:0.092615397,(Acidobacteria_bacterium_UBA6911_UBA6911_contig_10009:0.338884313,(Co_bin.211:0.005023658,S1_bin.7:0.004809939)1.000:0.360141831)0.998:0.064832267)0.341:0.022495547)0.836:0.025520246,((Acidobacteria_bacterium_RBG_16_68_9_RBG_16_scaffold_100228:0.477702066,((Acidobacteria_bacterium_UBA2994_UBA2994_contig_10322:0.119184608,(Acidobacteria_bacterium_UBA2990_UBA2990_contig_10379:0.000000006,Acidobacteria_bacterium_UBA6628_UBA6628_contig_10027:0.000000006)1.000:0.139649555)1.000:0.123479792,(((Acidobacteria_bacterium_UBA5166_UBA5166_contig_10022:0.001577790,Acidobacteria_bacterium_UBA823_UBA823_contig_10267:0.001016262)1.000:0.124502075,(Acidobacteria_bacterium_UBA2161_UBA2161_contig_11568:0.000351775,Acidobacteria_bacterium_UBA2140_UBA2140_contig_10095:0.000000006)1.000:0.068445800)1.000:0.124492146,(((((Acidobacteria_bacterium_RIFCSPLOWO2_12_FULL_68_19_rifcsplowo2_12_scaffold_1000:0.000000006,Acidobacteria_bacterium_RIFCSPLOWO2_02_FULL_68_18_rifcsplowo2_02_scaffold_1011:0.000000006)1.000:0.070907147,(Acidobacteria_bacterium_RIFCSPLOWO2_02_FULL_67_21_rifcsplowo2_02_scaffold_1061:0.000000006,Acidobacteria_bacterium_RIFCSPLOWO2_12_FULL_67_14_rifcsplowo2_12_scaffold_10012:0.000207411)1.000:0.078282365)1.000:0.050768118,Acidobacteria_bacterium_UBA2999_UBA2999_contig_11027:0.226373864)1.000:0.055659137,(Acidobacteria_bacterium_RIFCSPLOWO2_12_FULL_66_10_rifcsplowo2_12_scaffold_102830:0.186199708,(Acidobacteria_bacterium_RIFCSPLOWO2_12_FULL_67_14b_rifcsplowo2_12_scaffold_10020:0.307603953,((Acidobacteria_bacterium_RIFCSPLOWO2_12_FULL_65_11_rifcsplowo2_12_scaffold_10075:0.000204522,Acidobacteria_bacterium_RIFCSPLOWO2_02_FULL_64_15_rifcsplowo2_02_scaffold_1030:0.002458316)1.000:0.085341200,Acidobacteria_bacterium_RIFCSPLOWO2_02_FULL_65_29_rifcsplowo2_02_scaffold_10122:0.092336760)0.995:0.028877168)1.000:0.054086232)0.432:0.033386460)0.999:0.046515195,(Acidobacteria_bacterium_RIFCSPLOWO2_02_FULL_67_36_rifcsplowo2_02_scaffold_1008:0.000225985,Acidobacteria_bacterium_RIFCSPLOWO2_12_FULL_66_21_rifcsplowo2_12_scaffold_11311:0.000000006)1.000:0.140032328)1.000:0.054242472)0.076:0.033088336)1.000:0.061169082)1.000:0.096140049,Acidobacteria_bacterium_RBG_16_70_10_RBG_16_scaffold_10012:0.295815440)1.000:0.088745460)0.391:0.028555304,(Holophagaceae_bacterium_UBA1801_UBA1801_contig_100284:0.090154344,(Holophagaceae_bacterium_UBA706_UBA706_contig_10061:0.037264909,Holophagaceae_bacterium_UBA692_UBA692_contig_10206:0.051681959)0.998:0.061680434)1.000:0.508145141)0.986:0.030325766)0.983:0.038540085,(Acidobacteria_bacterium_CG_4_9_14_3_um_filter_49_7:0.523573693,((((Candidatus_Aminicenantes_bacterium_UBA2190_UBA2190_contig_10503:0.024946730,(Candidatus_Aminicenantes_bacterium_UBA2199_UBA2199_contig_100022:0.037152396,Candidatus_Aminicenantes_bacterium_UBA6072_UBA6072_contig_108:0.015321526)0.934:0.015060291)1.000:0.209636594,(Candidatus_Aminicenantes_bacterium_UBA876_UBA876_contig_10332:0.246873139,(Candidatus_Aminicenantes_bacterium_UBA647_UBA647_contig_10327:0.264387066,(S2_bin.39:0.172849586,(S3_bin.30:0.054342015,S5_bin.15:0.063522115)1.000:0.121913276)0.931:0.033015946)0.999:0.051357539)0.995:0.039261512)1.000:0.377533468,(((((Candidatus_Aminicenantes_bacterium_RBG_16_63_16_RBG_16_scaffold_10066:0.122145285,(Candidatus_Aminicenantes_bacterium_RBG_13_59_9_RBG_13_scaffold_10110:0.080921275,(Candidatus_Aminicenantes_bacterium_RBG_19FT_COMBO_58_17_rbg_19ft_combo_scaffold_10027:0.029839981,Candidatus_Aminicenantes_bacterium_RBG_19FT_COMBO_59_29_rbg_19ft_combo_scaffold_10346:0.039099814)1.000:0.031649666)1.000:0.051668158)1.000:0.087201613,((Candidatus_Aminicenantes_bacterium_RBG_13_63_10_RBG_13_scaffold_10027:0.160610789,Candidatus_Aminicenantes_bacterium_RBG_13_62_12_RBG_13_scaffold_10023:0.177458225)1.000:0.047009872,Candidatus_Aminicenantes_bacterium_UBA4085_UBA4085_contig_10127:0.294118879)0.867:0.031383109)0.743:0.023962321,((Candidatus_Aminicenantes_bacterium_UBA1061_UBA1061_contig_101:0.057966722,(Candidatus_Aminicenantes_bacterium_UBA2191_UBA2191_contig_10251:0.009426209,Candidatus_Aminicenantes_bacterium_UBA6228_UBA6228_contig_100266:0.003606386)1.000:0.051980844)1.000:0.208623657,(Candidatus_Aminicenantes_bacterium_RBG_16_66_30_RBG_16_scaffold_10121:0.061087993,(Candidatus_Aminicenantes_bacterium_RBG_13_64_14_RBG_13_scaffold_100430:0.060523076,(Candidatus_Aminicenantes_bacterium_RBG_16_63_14_RBG_16_scaffold_10289:0.001053912,Candidatus_Aminicenantes_bacterium_RBG_19FT_COMBO_65_30_rbg_19ft_combo_scaffold_10216:0.000000006)1.000:0.035969474)0.963:0.023409180)1.000:0.150443656)0.999:0.046322722)1.000:0.059079271,(((E29_bin11:0.122770118,(((E26_bin21:0.003993679,E44_bin83:0.011181124)0.895:0.004932677,E29_bin47:0.007918643)0.846:0.005156415,Co_bin.182:0.013892038)1.000:0.093616647)1.000:0.048333578,((Co_bin.103:0.011223826,(E44_bin49:0.001715286,E29_bin74:0.005076087)0.991:0.006943525)1.000:0.108070626,S2_bin.30:0.158015965)0.988:0.023404300)0.684:0.025012221,(S2_bin.52:0.140335879,Co_bin.60:0.227311744)1.000:0.036239422)1.000:0.053640339)0.460:0.050169792,Candidatus_Aminicenantes_bacterium_4484_214:0.216060787)1.000:0.170880597)1.000:0.124227971,(Candidatus_Fischerbacteria_bacterium_RBG_13_37_8_RBG_13_scaffold_10010:0.554276693,Candidatus_Aminicenantes_bacterium_UBA4820_UBA4820_contig_100599:0.543368334)0.452:0.065297278)0.973:0.040641666)0.727:0.037459284)1.000:0.087825759,(Candidatus_Schekmanbacteria_bacterium_RBG_13_48_7_RBG_13_scaffold_10089:0.566716579,((S1_bin.9:0.279489908,(Candidate_division_NC10_bacterium_RBG_16_65_8_RBG_16_scaffold_101249:0.131792931,(Candidate_division_NC10_bacterium_RIFCSPLOWO2_02_FULL_66_22_rifcsplowo2_02_scaffold_10111:0.000998556,Candidate_division_NC10_bacterium_RIFCSPLOWO2_12_FULL_66_18_rifcsplowo2_12_scaffold_10083:0.000169564)1.000:0.084095271)1.000:0.160378022)1.000:0.131418685,(Candidatus_Rokubacteria_bacterium_RIFCSPLOWO2_02_FULL_71_18_rifcsplowo2_02_scaffold_101568:0.229296020,(((Candidatus_Rokubacteria_bacterium_RIFCSPLOWO2_12_FULL_71_22_rifcsplowo2_12_scaffold_10022:0.001424011,Candidatus_Rokubacteria_bacterium_RIFCSPLOWO2_02_FULL_72_37_rifcsplowo2_02_scaffold_100853:0.000863133)1.000:0.049624785,((Candidatus_Rokubacteria_bacterium_RBG_16_73_20_RBG_16_scaffold_100542:0.133912018,Candidatus_Rokubacteria_bacterium_GWA2_73_35_gwa2_scaffold_100020:0.000000006)1.000:0.056792282,(Candidatus_Rokubacteria_bacterium_RIFCSPHIGHO2_12_FULL_73_22_rifcsphigho2_12_scaffold_10202:0.000000006,(Candidatus_Rokubacteria_bacterium_RIFCSPLOWO2_02_FULL_73_56_rifcsplowo2_02_scaffold_10215:0.000000006,(Candidatus_Rokubacteria_bacterium_RIFCSPLOWO2_12_FULL_73_47_rifcsplowo2_12_scaffold_1003:0.000000006,Candidatus_Rokubacteria_bacterium_RIFCSPHIGHO2_02_FULL_73_26_rifcsphigho2_02_scaffold_10086:0.000000006)0.565:0.000000006)0.000:0.000000006)1.000:0.026115584)0.698:0.012535476)1.000:0.071070465,(((Candidatus_Rokubacteria_bacterium_GWC2_70_16_gwc2_scaffold_10115:0.001725234,Candidatus_Rokubacteria_bacterium_RIFCSPLOWO2_12_FULL_71_19_rifcsplowo2_12_scaffold_10103:0.001401712)1.000:0.062201419,(Candidatus_Rokubacteria_bacterium_GWC2_70_24_gwc2_scaffold_10018:0.000458058,(Candidatus_Rokubacteria_bacterium_GWF2_70_14_gwf2_scaffold_10142:0.001316486,Candidatus_Rokubacteria_bacterium_GWA2_70_23_gwa2_scaffold_10217:0.000328908)0.880:0.000580254)1.000:0.037563772)1.000:0.110814985,(Candidatus_Rokubacteria_bacterium_RIFCSPHIGHO2_02_FULL_69_13_rifcsphigho2_02_scaffold_100124:0.011479977,(Candidatus_Rokubacteria_bacterium_RIFCSPLOWO2_02_FULL_68_19_rifcsplowo2_02_scaffold_10078:0.036893225,Candidatus_Rokubacteria_bacterium_RIFCSPLOWO2_12_FULL_69_21_rifcsplowo2_12_scaffold_100294:0.020060250)1.000:0.016867562)1.000:0.100826207)0.967:0.035365236)1.000:0.125054194)1.000:0.192551155)0.994:0.060769780)0.000:0.033007040)0.223:0.024335070)0.734:0.026708239,((((((Candidatus_Lambdaproteobacteria_bacterium_RIFOXYC1_FULL_56_13_rifoxyc1_full_scaffold_105:0.0,Candidatus_Lambdaproteobacteria_bacterium_RIFOXYD1_FULL_56_27_rifoxyd1_full_scaffold_110:0.0,Candidatus_Lambdaproteobacteria_bacterium_RIFOXYD2_FULL_56_26_rifoxyd2_full_scaffold_0:0.0):0.145633851,(Candidatus_Lambdaproteobacteria_bacterium_RIFOXYD12_FULL_49_8_rifoxyd3_full_scaffold_1006:0.000385954,Candidatus_Lambdaproteobacteria_bacterium_RIFOXYD2_FULL_50_16_rifoxyd2_full_scaffold_102:0.000000005)1.000:0.146340876)1.000:0.415098249,(Deltaproteobacteria_bacterium_UBA6967_UBA6967_contig_100622:0.236202680,(Deltaproteobacteria_bacterium_UBA1121_UBA1121_contig_100243:0.225734605,((Deltaproteobacteria_bacterium_UBA5684_UBA5684_contig_10130:0.000356969,Deltaproteobacteria_bacterium_UBA2138_UBA2138_contig_10024:0.000191676)0.041:0.000210444,((Deltaproteobacteria_bacterium_UBA7892_UBA7892_contig_100099:0.000000005,Deltaproteobacteria_bacterium_UBA2159_UBA2159_contig_100112:0.000000006)0.819:0.000596532,Deltaproteobacteria_bacterium_UBA1014_UBA1014_contig_100101:0.000414756)0.713:0.000218656)1.000:0.208187537)1.000:0.085415413)1.000:0.277959633)0.981:0.169055056,((bacterium_UBP6_UBA1209_isolate_UBA1209_UBA1209_contig_109852:0.129850171,(bacterium_UBP6_UBA1196_isolate_UBA1196_UBA1196_contig_10030:0.043899730,(bacterium_UBP6_UBA1177_isolate_UBA1177_UBA1177_contig_10074:0.000000006,bacterium_UBP6_UBA3056_isolate_UBA3056_UBA3056_contig_100796:0.009371538)1.000:0.034054523)0.994:0.092270281)1.000:0.612277874,((Candidatus_Hydrogenedentes_bacterium_UBA2224_UBA2224_contig_104088:0.207277043,Candidatus_Hydrogenedentes_bacterium_UBA6118_UBA6118_contig_10034:0.189957868)1.000:0.408378507,((Candidatus_Riflebacteria_bacterium_RBG_13_59_9_RBG_13_scaffold_101218:0.260326979,Planctomycetales_bacterium_4484_113:0.234041702)1.000:0.713355464,(Candidate_division_TM6_bacterium_RIFCSPHIGHO2_12_FULL_38_8_rifcsphigho2_12_scaffold_100125:0.496543235,((Candidatus_Dependentiae_bacterium_UBA6230_UBA6230_contig_13517:0.297939839,(E44_bin17:0.282056054,E44_bin52:0.310280938)0.421:0.051505133)1.000:0.065319000,(Candidate_division_TM6_bacterium_RIFCSPHIGHO2_12_FULL_36_22_rifcsphigho2_12_scaffold_10071:0.343433082,Candidate_division_TM6_bacterium_RIFCSPHIGHO2_12_FULL_32_22_rifcsphigho2_12_scaffold_10273:0.346872359)1.000:0.071197792)0.599:0.067680752)1.000:0.514011501)0.903:0.093408963)0.984:0.076416067)0.556:0.050287680)1.000:0.064180729,((bacterium_UBA1143_isolate_UBA1143_UBA1143_contig_109948:0.245835189,((((Helicobacter_typhlonius_isolate_UBA709_UBA709_contig_105:0.002939994,(Helicobacter_typhlonius_isolate_UBA3405_UBA3405_contig_1008:0.000000006,Helicobacter_typhlonius_isolate_UBA3403_UBA3403_contig_10078:0.000323991)0.992:0.003139910)1.000:0.200508488,(Helicobacter_pullorum_isolate_UBA1817_UBA1817_contig_10186:0.058202031,(Helicobacter_sp._UBA716_UBA716_contig_10682:0.000834968,Helicobacter_sp._UBA3407_UBA3407_contig_10040:0.000680862)1.000:0.082998089)1.000:0.096460604)1.000:0.125104931,((((((Sulfurovum_sp._UBA2297_UBA2297_contig_100325:0.000226670,Sulfurovum_sp._UBA5198_UBA5198_contig_1099:0.000000005)1.000:0.087904683,(Sulfurovum_sp._UBA5622_UBA5622_contig_20280:0.019841403,Sulfurovum_sp._UBA7648_UBA7648_contig_10220:0.020032504)1.000:0.060093200)1.000:0.070574130,(((Epsilonproteobacteria_bacterium_4484_20:0.049619983,(S2_bin.31:0.037295758,Epsilonproteobacteria_bacterium_4484_65:0.016110550)0.944:0.026336737)0.954:0.025795397,((Sulfurovum_sp._UBA4790_UBA4790_contig_12838:0.000000006,Sulfurovum_sp._UBA2215_UBA2215_contig_10387:0.000000006)1.000:0.019651760,(Sulfurovum_sp._UBA6815_UBA6815_contig_10894:0.002587722,(Sulfurovum_sp._UBA6199_UBA6199_contig_10317:0.000000006,Sulfurovum_sp._UBA4779_UBA4779_contig_14511:0.000819524)0.755:0.000183681)1.000:0.031893050)1.000:0.060313936)1.000:0.044555580,((E29_bin29:0.013294463,Co_bin.218:0.027985899)0.998:0.037899340,Sulfurovum_sp._UBA1140_UBA1140_contig_10480:0.139078747)0.903:0.025008266)0.984:0.033623434)1.000:0.119117618,(((Sulfuricurvum_sp._UBA5598_UBA5598_contig_1006:0.017659166,Sulfuricurvum_sp._UBA2173_UBA2173_contig_1013:0.031952163)1.000:0.022716232,((Sulfuricurvum_sp._RIFOXYD2_FULL_44_160_rifoxyd2_full_scaffold_1006:0.000000006,(Sulfuricurvum_sp._RIFOXYD12_FULL_44_77_rifoxyd3_full_scaffold_1001:0.000513276,Sulfuricurvum_sp._GWF2_44_89_gwf2_scaffold_10015:0.000000006)1.000:0.000000006)1.000:0.015813561,((Sulfuricurvum_sp._RIFCSPHIGHO2_02_FULL_43_9_rifcsphigho2_02_scaffold_100823:0.000000006,Sulfuricurvum_sp._RIFCSPHIGHO2_12_FULL_44_8_rifcsphigho2_12_scaffold_100228:0.000537182)0.701:0.000866113,((Sulfuricurvum_sp._RIFCSPLOWO2_12_FULL_43_24_rifcsplowo2_12_scaffold_101478:0.000000005,(Sulfuricurvum_sp._RIFCSPLOWO2_02_FULL_43_45_rifcsplowo2_02_scaffold_10138:0.000228332,Sulfuricurvum_sp._RIFCSPLOWO2_02_43_6_rifcsplowo2_02_sub10_scaffold_10105:0.000000006)0.940:0.000418199)0.597:0.000000006,Sulfuricurvum_sp._RIFCSPLOWO2_12_43_5_rifcsplowo2_12_sub10_scaffold_100947:0.013048803)0.846:0.001078602)1.000:0.013926170)1.000:0.039146601)1.000:0.098792219,(Helicobacteraceae_bacterium_4484_230:0.107101556,(((Sulfurimonas_sp._GWF2_37_8_gwf2_scaffold_1002:0.067277483,((Sulfurimonas_sp._UBA6014_UBA6014_contig_1019:0.060728715,((Sulfurimonas_sp._CG15_BIG_FIL_POST_REV_8_21_14_020_36_339:0.0,Sulfurimonas_sp._CG03_land_8_20_14_0_80_36_25:0.0,Sulfurimonas_sp._CG07_land_8_20_14_0_80_36_56:0.0,Sulfurimonas_sp._CG_4_9_14_0_2_um_filter_36_407:0.0,Sulfurimonas_sp._CG_4_10_14_0_2_um_filter_36_1607:0.0,Sulfurimonas_sp._CG01_land_8_20_14_3_00_36_23:0.0,Sulfurimonas_sp._CG23_combo_of_CG06-09_8_20_14_all_36_33:0.0,Sulfurimonas_sp._CG02_land_8_20_14_3_00_36_67:0.0,Sulfurimonas_sp._CG_4_8_14_3_um_filter_36_16:0.0,Sulfurimonas_sp._CG_4_10_14_3_um_filter_36_910:0.0,Sulfurimonas_sp._CG10_big_fil_rev_8_21_14_0_10_36_24:0.0,Sulfurimonas_sp._CG_4_9_14_0_8_um_filter_36_384:0.0,Sulfurimonas_sp._CG08_land_8_20_14_0_20_36_33:0.0):0.000000006,Sulfurimonas_sp._CG12_big_fil_rev_8_21_14_0_65_36_1453:0.000165088)1.000:0.045559214)1.000:0.024337112,Sulfurimonas_sp._UBA2011_UBA2011_contig_1003:0.110596444)0.725:0.020355555)0.997:0.021206239,(Sulfurimonas_sp._UBA6795_UBA6795_contig_10302:0.038875698,((((((Sulfurimonas_sp._RIFCSPLOWO2_02_FULL_36_28_rifcsplowo2_02_scaffold_10240:0.001403448,Sulfurimonas_sp._RIFCSPLOWO2_12_FULL_36_74_rifcsplowo2_12_scaffold_100814:0.002930967)1.000:0.006518276,Sulfurimonas_sp._RIFCSPHIGHO2_12_FULL_36_9_rifcsphigho2_12_scaffold_10051:0.000179635)0.000:0.000000006,Sulfurimonas_sp._RIFCSPLOWO2_12_36_12_rifcsplowo2_12_sub10_scaffold_103:0.000000006)1.000:0.029488636,(Sulfurimonas_sp._UBA6193_UBA6193_contig_10089:0.000936500,Sulfurimonas_sp._UBA6792_UBA6792_contig_101:0.001488867)1.000:0.046577610)0.536:0.008821074,((Sulfurimonas_sp._RIFOXYC2_FULL_36_7_rifoxyc2_full_scaffold_10082:0.001979311,(Sulfurimonas_sp._RIFOXYB12_FULL_35_9_rifoxyb3_full_scaffold_1038:0.000000006,Sulfurimonas_sp._RIFOXYB2_FULL_37_5_rifoxyb2_full_scaffold_10008:0.007844530)0.983:0.003157693)0.927:0.003148989,(Sulfurimonas_sp._RIFOXYD12_FULL_36_11_rifoxyd3_full_scaffold_100116:0.000392100,Sulfurimonas_sp._RIFOXYD2_FULL_37_8_rifoxyd2_full_scaffold_100054:0.002483911)0.983:0.005351277)1.000:0.033339220)1.000:0.013724600,(Sulfurimonas_sp._RIFCSPLOWO2_12_FULL_34_6_rifcsplowo2_12_scaffold_100026:0.000372107,(Sulfurimonas_sp._RIFOXYD2_FULL_34_21_rifoxyd2_full_scaffold_12:0.000000006,Sulfurimonas_sp._RIFOXYD12_FULL_33_39_rifoxyd3_full_scaffold_1:0.000000006)0.917:0.000000006)1.000:0.031583636)0.996:0.014375251)1.000:0.032650242)1.000:0.080188074,S2_bin.6:0.111505269)0.991:0.024289836)0.995:0.026013922)1.000:0.107248592)0.981:0.032468467,(Epsilonproteobacteria_bacterium_UBA6211_UBA6211_contig_10029:0.143632879,(Campylobacteraceae_bacterium_4484_166:0.338303097,((((Epsilonproteobacteria_bacterium_UBA2440_UBA2440_contig_117:0.0,Epsilonproteobacteria_bacterium_UBA1344_UBA1344_contig_105:0.0,Epsilonproteobacteria_bacterium_UBA4036_UBA4036_contig_10:0.0,Epsilonproteobacteria_bacterium_UBA1350_UBA1350_contig_10:0.0,Epsilonproteobacteria_bacterium_UBA1340_UBA1340_contig_1:0.0):0.000000006,Epsilonproteobacteria_bacterium_UBA1345_UBA1345_contig_10:0.000403174)1.000:0.072162644,((Arcobacter_sp._UBA6788_UBA6788_contig_1035:0.016256966,Arcobacter_sp._UBA6789_UBA6789_contig_1006:0.036499082)1.000:0.041344871,Arcobacter_sp._UBA7394_UBA7394_contig_1008:0.064461009)0.672:0.016379090)0.276:0.016747308,(Arcobacter_sp._UBA4038_UBA4038_contig_110:0.000000006,(Arcobacter_sp._UBA1348_UBA1348_contig_1:0.000000006,(Arcobacter_sp._UBA2431_UBA2431_contig_105:0.0,Arcobacter_sp._UBA2434_UBA2434_contig_101:0.0,Arcobacter_sp._UBA2443_UBA2443_contig_1077:0.0,Arcobacter_sp._UBA2438_UBA2438_contig_107:0.0):0.000160203)0.000:0.000000006)1.000:0.078342900)1.000:0.069696027)0.502:0.035058036)1.000:0.122522848)0.999:0.037465858,(Campylobacteraceae_bacterium_4484_4:0.179040635,((Campylobacteraceae_bacterium_UBA1877_UBA1877_contig_1001:0.135626876,((Sulfurospirillum_sp._UBA6791_UBA6791_contig_10020:0.048889526,Sulfurospirillum_sp._UBA6810_UBA6810_contig_10114:0.063894410)0.995:0.041306196,(Sulfurospirillum_sp._UBA4058_UBA4058_contig_114:0.044356967,(((Sulfurospirillum_sp._UBA1457_UBA1457_contig_100653:0.016384286,Sulfurospirillum_sp._UBA2217_UBA2217_contig_10150:0.019483877)1.000:0.036346275,((Sulfurospirillum_sp._UBA5727_UBA5727_contig_105:0.000000006,Sulfurospirillum_sp._UBA4051_UBA4051_contig_1077:0.000000006)1.000:0.014160521,Sulfurospirillum_sp._UBA1314_UBA1314_contig_100529:0.021485500)1.000:0.014473149)0.063:0.009280244,Sulfurospirillum_sp._UBA6790_UBA6790_contig_10144:0.031193277)0.998:0.016799825)1.000:0.076349697)1.000:0.053200413)0.744:0.027708094,(Campylobacter_jejuni_isolate_UBA1824_UBA1824_contig_1007:0.141317995,Campylobacter_sp._UBA1713_UBA1713_contig_1006:0.187648317)1.000:0.075318452)0.995:0.035464502)1.000:0.046350582)0.952:0.032232381)0.717:0.038113933,Helicobacteraceae_bacterium_UBA6016_UBA6016_contig_100793:0.289709795)1.000:0.085720676)1.000:0.490879888,((((Proteobacteria_bacterium_UBA1280_UBA1280_contig_102940:0.051256097,(Proteobacteria_bacterium_UBA2136_UBA2136_contig_1077:0.000000006,Proteobacteria_bacterium_UBA5686_UBA5686_contig_10034:0.000171329)1.000:0.042738218)1.000:0.239687372,(((Proteobacteria_bacterium_UBA841_UBA841_contig_130:0.0,Proteobacteria_bacterium_UBA6503_UBA6503_contig_1152:0.0):0.000000006,Proteobacteria_bacterium_UBA3343_UBA3343_contig_1224:0.000000006)1.000:0.275239852,(Proteobacteria_bacterium_UBA6156_UBA6156_contig_10674:0.190918168,Alphaproteobacteria_bacterium_CG_4_10_14_0_8_um_filter_53_9:0.214393857)1.000:0.213013609)0.809:0.048023820)1.000:0.169897557,((((((((Alphaproteobacteria_bacterium_UBA7691_UBA7691_contig_10382:0.267345123,(Alphaproteobacteria_bacterium_RIFCSPHIGHO2_12_FULL_66_14_rifcsphigho2_12_scaffold_10081:0.255490498,(Acetobacteraceae_bacterium_UBA6159_UBA6159_contig_100070:0.105261460,(Komagataeibacter_europaeus_isolate_UBA5414_UBA5414_contig_10209:0.080257812,(Acetobacter_sp._UBA5411_UBA5411_contig_11137:0.073137566,(Acetobacter_orientalis_isolate_UBA5402_UBA5402_contig_10437:0.047450862,(Acetobacter_pasteurianus_isolate_UBA5418_UBA5418_contig_10131:0.031130169,(Acetobacter_syzygii_isolate_UBA5801_UBA5801_contig_10069:0.000000006,Acetobacter_syzygii_isolate_UBA5806_UBA5806_contig_10096:0.000000006)1.000:0.050589406)1.000:0.022348735)1.000:0.045868921)0.989:0.026342285)1.000:0.080407106)1.000:0.140174434)0.859:0.026127263)0.215:0.018770844,(Rhodospirillaceae_bacterium_UBA6219_UBA6219_contig_100526:0.162195647,Rhodospirillum_sp._UBA1311_UBA1311_contig_1012:0.212159751)0.993:0.042151645)0.989:0.025934690,(((((Alphaproteobacteria_bacterium_UBA2562_UBA2562_contig_10131:0.195738798,Alphaproteobacteria_bacterium_UBA6544_UBA6544_contig_100289:0.217324053)0.755:0.034395464,((Thalassospira_xiamenensis_isolate_UBA4524_UBA4524_contig_1000:0.006502193,(Thalassospira_xiamenensis_isolate_UBA5082_UBA5082_contig_10435:0.001086913,((Thalassospira_xiamenensis_isolate_UBA3605_UBA3605_contig_101:0.000000006,(Thalassospira_xiamenensis_isolate_UBA5110_UBA5110_contig_126:0.000000006,Thalassospira_xiamenensis_isolate_UBA3981_UBA3981_contig_10081:0.000000006)0.000:0.000000005)0.781:0.000000006,Thalassospira_xiamenensis_isolate_UBA5095_UBA5095_contig_10131:0.000000006)0.933:0.001412237)0.983:0.004878597)1.000:0.029559496,(((Thalassospira_sp._UBA1131_UBA1131_contig_1005:0.000657574,(Thalassospira_sp._UBA2501_UBA2501_contig_10099:0.001611633,Thalassospira_sp._UBA4513_UBA4513_contig_1012:0.001345220)0.846:0.000523099)0.999:0.006398418,(Thalassospira_sp._UBA848_UBA848_contig_10138:0.000000006,Thalassospira_sp._UBA6510_UBA6510_contig_10219:0.002637003)1.000:0.010536946)0.977:0.009887354,Thalassospira_sp._UBA2642_UBA2642_contig_100993:0.012159353)0.996:0.014894638)1.000:0.204047235)0.059:0.022139606,(((Alphaproteobacteria_bacterium_UBA1271_UBA1271_contig_10118:0.002400105,(Alphaproteobacteria_bacterium_UBA6962_UBA6962_contig_100088:0.000000006,Alphaproteobacteria_bacterium_UBA1172_UBA1172_contig_100930:0.000245897)0.992:0.004580748)1.000:0.170690095,((Alphaproteobacteria_bacterium_UBA1509_UBA1509_contig_101626:0.079728594,Alphaproteobacteria_bacterium_UBA3439_UBA3439_contig_10032:0.084723705)1.000:0.062924380,(Alphaproteobacteria_bacterium_UBA685_UBA685_contig_1004:0.120644979,((Alphaproteobacteria_bacterium_UBA2954_UBA2954_contig_1003:0.124617180,(Alphaproteobacteria_bacterium_UBA3447_UBA3447_contig_1021:0.003618097,(Alphaproteobacteria_bacterium_UBA3437_UBA3437_contig_10697:0.000000006,(Alphaproteobacteria_bacterium_UBA4436_UBA4436_contig_103439:0.000000006,(Alphaproteobacteria_bacterium_UBA4588_UBA4588_contig_10059:0.000232742,Alphaproteobacteria_bacterium_UBA2041_UBA2041_contig_100433:0.000823734)0.595:0.000000132)1.000:0.000000005)0.713:0.000297019)1.000:0.093728633)1.000:0.042532854,(Alphaproteobacteria_bacterium_UBA5956_UBA5956_contig_100205:0.002135367,Alphaproteobacteria_bacterium_UBA5951_UBA5951_contig_10001:0.000877936)1.000:0.166414860)0.327:0.021735553)1.000:0.044987291)1.000:0.048711053)1.000:0.105498927,Candidatus_Endolissoclinum_sp._UBA7380_UBA7380_contig_101953:0.187402964)1.000:0.055829085)0.894:0.016976452,((Alphaproteobacteria_bacterium_UBA5103_UBA5103_contig_10750:0.000234883,(Alphaproteobacteria_bacterium_UBA3203_UBA3203_contig_10064:0.000000006,(Alphaproteobacteria_bacterium_UBA1925_UBA1925_contig_100:0.000000006,((Alphaproteobacteria_bacterium_UBA5058_UBA5058_contig_161:0.0,Alphaproteobacteria_bacterium_UBA2662_UBA2662_contig_134:0.0):0.000000006,(Alphaproteobacteria_bacterium_UBA1904_UBA1904_contig_10128:0.000000006,Alphaproteobacteria_bacterium_UBA5046_UBA5046_contig_1050:0.000611431)0.612:0.000000006)0.648:0.000000006)0.561:0.000000005)0.561:0.000253718)1.000:0.237591529,(Micavibrio_sp._UBA851_UBA851_contig_10104:0.000000006,(Micavibrio_sp._UBA6513_UBA6513_contig_10017:0.000218278,((Micavibrio_sp._UBA3503_UBA3503_contig_102281:0.000000006,(Micavibrio_sp._UBA1512_UBA1512_contig_109107:0.0,Micavibrio_sp._UBA1983_UBA1983_contig_1044:0.0):0.000000006)0.998:0.000000006,(((Micavibrio_sp._UBA6971_UBA6971_contig_101538:0.000189328,Micavibrio_sp._UBA3357_UBA3357_contig_1045:0.000000006)0.634:0.000000005,Micavibrio_sp._UBA1968_UBA1968_contig_1399:0.000000006)0.756:0.000000006,Micavibrio_sp._UBA3352_UBA3352_contig_100386:0.000000006)0.998:0.000000006)1.000:0.000000006)0.864:0.000373926)1.000:0.221556239)0.984:0.041943288)1.000:0.021281699,((((Alphaproteobacteria_bacterium_UBA6062_UBA6062_contig_1001:0.101237712,(Alphaproteobacteria_bacterium_UBA3205_UBA3205_contig_101126:0.050925932,(Alphaproteobacteria_bacterium_UBA3994_UBA3994_contig_10324:0.000000006,Alphaproteobacteria_bacterium_UBA5086_UBA5086_contig_10447:0.000000005)1.000:0.044520020)1.000:0.049090191)1.000:0.149770391,(((Kordiimonadaceae_bacterium_UBA2615_UBA2615_contig_10576:0.151294187,(Kordiimonadaceae_bacterium_UBA4441_UBA4441_contig_1066:0.169743030,Kordiimonadaceae_bacterium_UBA4149_UBA4149_contig_10003:0.099716581)0.998:0.039416452)1.000:0.077163021,(Kordiimonas_sp._UBA4487_UBA4487_contig_104:0.191618405,((Sphingomonadales_bacterium_UBA6157_UBA6157_contig_11580:0.124135166,Sphingomonadales_bacterium_UBA6171_UBA6171_contig_100205:0.184713410)0.998:0.054822998,(Alphaproteobacteria_bacterium_UBA3612_UBA3612_contig_106:0.188174309,(((Sphingomonadales_bacterium_UBA7473_UBA7473_contig_10228:0.144527120,Sphingomonadales_bacterium_UBA6174_UBA6174_contig_100990:0.110639584)0.727:0.027659951,((Sphingomonadales_bacterium_UBA1936_UBA1936_contig_10024:0.115039511,((Sphingomonas_sp._UBA5191_UBA5191_contig_1004:0.000000006,(Sphingomonas_sp._UBA4766_UBA4766_contig_1006:0.000000006,Sphingomonas_sp._UBA7901_UBA7901_contig_1000:0.000000006)1.000:0.000000006)1.000:0.098981533,(Sphingomonas_sp._UBA978_UBA978_contig_108:0.062259246,(Sphingomonas_sp._UBA4815_UBA4815_contig_10033:0.056959152,Sphingomonas_sanguinis_isolate_UBA3959_UBA3959_contig_10259:0.006629952)1.000:0.044020675)1.000:0.040406213)1.000:0.031766873)0.894:0.015968439,(Sphingomonas_sp._UBA1000_UBA1000_contig_101:0.107589517,Sphingomonadales_bacterium_UBA2369_UBA2369_contig_11265:0.141934857)0.761:0.019674793)0.550:0.015623615)0.846:0.016743774,(((((Sphingobium_xenophagum_isolate_UBA2525_UBA2525_contig_1068:0.000280534,Sphingobium_xenophagum_isolate_UBA1921_UBA1921_contig_10:0.013479075)1.000:0.025918500,(Sphingomonadales_bacterium_GWF1_63_6_gwf1_scaffold_10109:0.005315036,Sphingomonadales_bacterium_RIFCSPLOWO2_12_FULL_63_15_rifcsplowo2_12_scaffold_10026:0.002467850)1.000:0.026906218)1.000:0.024126435,(((Sphingobium_yanoikuyae_isolate_UBA6297_UBA6297_contig_1002:0.008556721,(Sphingobium_yanoikuyae_isolate_UBA1832_UBA1832_contig_100:0.000000006,Sphingobium_yanoikuyae_isolate_UBA4196_UBA4196_contig_103:0.002382041)0.000:0.000000006)0.999:0.037768644,(Sphingobium_yanoikuyae_isolate_UBA2097_UBA2097_contig_100:0.005815812,Sphingobium_yanoikuyae_isolate_UBA5937_UBA5937_contig_10:0.002252751)0.000:0.001115890)0.023:0.001003483,Sphingobium_yanoikuyae_isolate_UBA2569_UBA2569_contig_105:0.001667491)1.000:0.034273325)0.621:0.010157360,(Sphingobium_sp._UBA3351_UBA3351_contig_100090:0.001137319,Sphingobium_sp._UBA5915_UBA5915_contig_10060:0.005075268)1.000:0.025561100)1.000:0.083953212,((Sphingopyxis_sp._UBA6198_UBA6198_contig_11050:0.055294153,(Sphingopyxis_sp._RIFCSPHIGHO2_12_FULL_65_19_rifcsphigho2_12_scaffold_1028:0.018183302,(Sphingopyxis_sp._RIFCSPHIGHO2_01_FULL_65_24_rifcsphigho2_01_scaffold_1066:0.017303325,(Sphingopyxis_sp._UBA6723_UBA6723_contig_1176:0.000000006,Sphingopyxis_sp._UBA6734_UBA6734_contig_105:0.000000006)1.000:0.019891613)1.000:0.014870554)1.000:0.026004757)1.000:0.087521685,(((Sphingomonadales_bacterium_UBA656_UBA656_contig_102:0.020774584,(Sphingomonadales_bacterium_UBA658_UBA658_contig_1014:0.007580758,Sphingomonadales_bacterium_UBA7471_UBA7471_contig_102:0.002328548)0.990:0.012765717)1.000:0.123515060,(Sphingomonadales_bacterium_CG_4_10_14_3_um_filter_58_15:0.018275711,Sphingomonadales_bacterium_UBA2683_UBA2683_contig_162:0.015016230)1.000:0.129920847)0.999:0.027344069,((Sphingomonadales_bacterium_RIFCSPHIGHO2_01_FULL_65_20_rifcsphigho2_01_scaffold_104:0.004075287,Blastomonas_sp._UBA7677_UBA7677_contig_1378:0.008943110)1.000:0.093765730,(((Erythrobacter_sp._RIFCSPHIGHO2_12_FULL_63_10_rifcsphigho2_12_scaffold_1002938:0.063618550,(bacterium_UBA5577_isolate_UBA5577_UBA5577_contig_10137:0.044695744,Porphyrobacter_sp._UBA7686_UBA7686_contig_10001:0.049084829)1.000:0.044658610)0.998:0.023320053,((Erythrobacter_sp._UBA2510_UBA2510_contig_1:0.088309073,(Erythrobacter_sp._UBA3075_UBA3075_contig_101378:0.067205366,Erythrobacter_sp._UBA1916_UBA1916_contig_10086:0.062454552)0.655:0.016271064)1.000:0.034801307,(Sphingomonadales_bacterium_CG12_big_fil_rev_8_21_14_0_65_65_10:0.085524000,((Citromicrobium_sp._UBA1476_UBA1476_contig_1052:0.035159330,Citromicrobium_sp._UBA3494_UBA3494_contig_1077:0.020873488)1.000:0.072784912,(Erythrobacteraceae_bacterium_UBA2640_UBA2640_contig_101745:0.057662258,((((((Erythrobacteraceae_bacterium_UBA3365_UBA3365_contig_1007:0.000000006,Erythrobacteraceae_bacterium_UBA1460_UBA1460_contig_1163:0.000000006)0.944:0.000000006,Erythrobacteraceae_bacterium_UBA4503_UBA4503_contig_1010:0.001144592)0.972:0.000839911,Erythrobacteraceae_bacterium_UBA5049_UBA5049_contig_10226:0.000000006)0.091:0.000000006,Erythrobacteraceae_bacterium_UBA4528_UBA4528_contig_10000:0.000000006)0.775:0.000827074,Erythrobacteraceae_bacterium_UBA5093_UBA5093_contig_10:0.014796258)1.000:0.028795272,((Erythrobacteraceae_bacterium_UBA3525_UBA3525_contig_1049:0.000000006,Erythrobacteraceae_bacterium_UBA3164_UBA3164_contig_1053:0.000000006)0.899:0.002270906,(Erythrobacteraceae_bacterium_UBA2014_UBA2014_contig_10206:0.001725438,Erythrobacteraceae_bacterium_UBA3609_UBA3609_contig_1008:0.000000006)0.377:0.000000006)1.000:0.030170287)1.000:0.017557639)1.000:0.032928435)0.902:0.017848720)0.965:0.015108193)1.000:0.023751761)1.000:0.046648873,((Novosphingobium_sp._UBA1939_UBA1939_contig_1000:0.066191662,Novosphingobium_sp._UBA1948_UBA1948_contig_100046:0.082261078)0.963:0.018429783,(Novosphingobium_sp._UBA6722_UBA6722_contig_1010:0.044110668,Novosphingobium_sp._UBA6272_UBA6272_contig_12:0.057046752)0.997:0.031209468)1.000:0.029898641)1.000:0.034117789)0.781:0.017795144)1.000:0.025652961)0.463:0.019984809)0.954:0.018846879)1.000:0.057549487)1.000:0.051425215)1.000:0.106370325)0.893:0.031298377)1.000:0.049943067,(((Alphaproteobacteria_bacterium_UBA2784_UBA2784_contig_10288:0.211306950,((Alphaproteobacteria_bacterium_UBA6038_UBA6038_contig_1004:0.000283589,Alphaproteobacteria_bacterium_UBA5181_UBA5181_contig_10:0.000000006)1.000:0.113658678,(Alphaproteobacteria_bacterium_UBA1303_UBA1303_contig_1010:0.103424167,Alphaproteobacteria_bacterium_UBA1301_UBA1301_contig_108:0.090113376)0.990:0.038678995)1.000:0.125515718)1.000:0.095400471,((Alphaproteobacteria_bacterium_UBA7371_UBA7371_contig_101109:0.351179397,(((Rhodobiaceae_bacterium_UBA5957_UBA5957_contig_102026:0.000000006,(Rhodobiaceae_bacterium_UBA1855_UBA1855_contig_100032:0.000950349,(Rhodobiaceae_bacterium_UBA5952_UBA5952_contig_102280:0.000000006,(Rhodobiaceae_bacterium_UBA6963_UBA6963_contig_10126:0.000000006,Rhodobiaceae_bacterium_UBA1277_UBA1277_contig_10003:0.000000006)0.789:0.000000007)0.415:0.000379841)0.831:0.000497824)1.000:0.141176965,(Rhodobiaceae_bacterium_UBA6516_UBA6516_contig_104005:0.080317353,(Rhodobiaceae_bacterium_UBA1279_UBA1279_contig_104306:0.033880091,Rhodobiaceae_bacterium_UBA7378_UBA7378_contig_101122:0.041041634)1.000:0.061266493)1.000:0.061093504)1.000:0.109707243,((Rhodobiaceae_bacterium_UBA3976_UBA3976_contig_1054:0.034305332,((Rhodobiaceae_bacterium_UBA6778_UBA6778_contig_100286:0.000000006,Rhodobiaceae_bacterium_UBA1098_UBA1098_contig_10135:0.000000005)0.898:0.000000005,(Rhodobiaceae_bacterium_UBA3468_UBA3468_contig_100294:0.000925480,Rhodobiaceae_bacterium_UBA7804_UBA7804_contig_10663:0.000000006)0.961:0.000000006)1.000:0.021715802)1.000:0.106827519,(Rhodobiaceae_bacterium_UBA4490_UBA4490_contig_160:0.121607779,(Rhodobiaceae_bacterium_UBA5112_UBA5112_contig_1031:0.073859629,(Rhodobiaceae_bacterium_UBA4205_UBA4205_contig_10313:0.000000006,Rhodobiaceae_bacterium_UBA1906_UBA1906_contig_10031:0.000729002)1.000:0.070395610)1.000:0.069360594)1.000:0.032430468)1.000:0.034447705)0.906:0.023125207)0.384:0.013401672,((((((Rhizobiales_bacterium_UBA1909_UBA1909_contig_10485:0.000000005,(Rhizobiales_bacterium_UBA3986_UBA3986_contig_1000:0.000000006,(Rhizobiales_bacterium_UBA4210_UBA4210_contig_10040:0.000000006,Rhizobiales_bacterium_UBA1912_UBA1912_contig_1042:0.000000006)1.000:0.000000006)1.000:0.000000006)0.998:0.006635215,(Rhizobiales_bacterium_UBA3584_UBA3584_contig_107:0.013128070,(Rhizobiales_bacterium_UBA1917_UBA1917_contig_1099:0.000000005,Rhizobiales_bacterium_UBA3990_UBA3990_contig_1008:0.000000005)1.000:0.009891967)0.837:0.005600787)1.000:0.194440072,((Rhizobiales_bacterium_UBA1349_UBA1349_contig_1:0.000000006,Rhizobiales_bacterium_UBA1347_UBA1347_contig_105:0.000000006)1.000:0.136666453,Labrenzia_sp._UBA4493_UBA4493_contig_138:0.148443196)0.975:0.033456498)0.961:0.024145688,(((Rhizobiales_bacterium_UBA1480_UBA1480_contig_1002:0.0,Rhizobiales_bacterium_UBA1489_UBA1489_contig_10085:0.0):0.125550970,(Martelella_sp._UBA3392_UBA3392_contig_100696:0.091346971,((Rhizobiaceae_bacterium_UBA6011_UBA6011_contig_1005:0.004254034,Rhizobiaceae_bacterium_UBA3138_UBA3138_contig_1020:0.000000006)1.000:0.051982657,(Rhizobiaceae_bacterium_UBA3490_UBA3490_contig_1010:0.059844497,(((Rhizobium_sp._UBA1881_UBA1881_contig_1002:0.051515138,((Agrobacterium_tumefaciens_isolate_UBA2572_UBA2572_contig_100:0.002749340,(Agrobacterium_tumefaciens_isolate_UBA6714_UBA6714_contig_100:0.000000006,Agrobacterium_tumefaciens_isolate_UBA5877_UBA5877_contig_107:0.002896187)0.998:0.004829882)0.381:0.002995851,(Agrobacterium_tumefaciens_isolate_UBA2006_UBA2006_contig_10:0.008565505,(Agrobacterium_tumefaciens_isolate_UBA6735_UBA6735_contig_101:0.000000006,Agrobacterium_tumefaciens_isolate_UBA6725_UBA6725_contig_10362:0.000000006)1.000:0.006776630)0.989:0.004727790)1.000:0.045870981)1.000:0.033402430,(((Neorhizobium_sp._UBA4388_UBA4388_contig_1:0.006805975,Neorhizobium_sp._UBA3142_UBA3142_contig_10:0.002887879)0.996:0.008005162,(Neorhizobium_sp._UBA3556_UBA3556_contig_1:0.011250679,Neorhizobium_sp._UBA7851_UBA7851_contig_1001:0.009774310)1.000:0.011765902)1.000:0.022792647,Neorhizobium_sp._UBA5916_UBA5916_contig_1010:0.039407657)1.000:0.025349904)0.941:0.009834922,Rhizobiaceae_bacterium_UBA1291_UBA1291_contig_1009:0.047222570)0.067:0.005269679)0.989:0.014494392)1.000:0.024919353)1.000:0.038416554)0.999:0.025784988,((((Brucellaceae_bacterium_UBA6728_UBA6728_contig_1091:0.000000006,Brucellaceae_bacterium_UBA6738_UBA6738_contig_10088:0.000000006)1.000:0.011619909,(Brucellaceae_bacterium_UBA2630_UBA2630_contig_110:0.000615067,(Brucellaceae_bacterium_UBA6749_UBA6749_contig_111:0.001149247,(Brucellaceae_bacterium_UBA7531_UBA7531_contig_1006:0.001082554,Brucellaceae_bacterium_UBA688_UBA688_contig_10:0.001271490)0.831:0.000736933)0.143:0.000445236)1.000:0.008802100)1.000:0.019487431,(((((Ochrobactrum_anthropi_isolate_UBA809_UBA809_contig_1169:0.000000006,Ochrobactrum_anthropi_isolate_UBA6743_UBA6743_contig_12:0.000199019)0.956:0.000597374,Ochrobactrum_anthropi_isolate_UBA5925_UBA5925_contig_10:0.000209087)0.769:0.000199083,(Ochrobactrum_anthropi_isolate_UBA7489_UBA7489_contig_11:0.000199110,Ochrobactrum_anthropi_isolate_UBA3888_UBA3888_contig_1014:0.000000006)0.942:0.000556251)0.827:0.000185560,((Ochrobactrum_anthropi_isolate_UBA7245_UBA7245_contig_103:0.000160022,(Ochrobactrum_anthropi_isolate_UBA6763_UBA6763_contig_10020:0.006080882,Ochrobactrum_anthropi_isolate_UBA6689_UBA6689_contig_113:0.000000006)0.976:0.000996420)0.783:0.000159789,Ochrobactrum_anthropi_isolate_UBA4550_UBA4550_contig_1:0.000000006)0.935:0.000000006)1.000:0.008473409,(Ochrobactrum_intermedium_isolate_UBA2471_UBA2471_contig_14:0.001335159,(Ochrobactrum_sp._UBA7634_UBA7634_contig_1207:0.001087962,Ochrobactrum_sp._UBA3110_UBA3110_contig_1010:0.000878870)0.999:0.003304281)1.000:0.009027795)1.000:0.014254530)1.000:0.092318589,(Phyllobacteriaceae_bacterium_UBA1059_UBA1059_contig_10029:0.086506515,Phyllobacteriaceae_bacterium_UBA1940_UBA1940_contig_101:0.103612576)0.996:0.034390485)0.995:0.022414578)1.000:0.082911887)1.000:0.037122485,((((Methylobacterium_sp._CG09_land_8_20_14_0_10_71_15:0.000000006,Methylobacterium_sp._CG08_land_8_20_14_0_20_71_15:0.000000006)1.000:0.156062975,(Methylocystaceae_bacterium_UBA2095_UBA2095_contig_101099:0.000965660,(Methylocystaceae_bacterium_UBA5192_UBA5192_contig_1016:0.000000006,Methylocystaceae_bacterium_UBA4761_UBA4761_contig_10038:0.000000006)0.793:0.001000740)1.000:0.164819727)0.993:0.041348913,(((Rhizobiales_bacterium_UBA4762_UBA4762_contig_103:0.0,Rhizobiales_bacterium_UBA7900_UBA7900_contig_1:0.0,Rhizobiales_bacterium_UBA3134_UBA3134_contig_10:0.0,Rhizobiales_bacterium_UBA683_UBA683_contig_10:0.0,Rhizobiales_bacterium_UBA4765_UBA4765_contig_102:0.0):0.000000006,Rhizobiales_bacterium_UBA5190_UBA5190_contig_10:0.000000006)1.000:0.214979528,Bradyrhizobium_sp._UBA2491_UBA2491_contig_1:0.165835301)0.668:0.030118433)1.000:0.038104792,Rhizobiales_bacterium_UBA697_UBA697_contig_10071:0.165989074)0.978:0.031828685)1.000:0.042706306,((S4_bin.40:0.007391933,(Co_bin.167:0.005669375,S1_bin.11:0.007619323)0.646:0.005275816)1.000:0.210408794,(Hyphomicrobiaceae_bacterium_UBA2767_UBA2767_contig_10097:0.154412224,(((Hyphomicrobiaceae_bacterium_UBA4460_UBA4460_contig_100377:0.068194995,Hyphomicrobiaceae_bacterium_UBA7697_UBA7697_contig_12:0.067405159)0.313:0.014780266,(Co_bin.2:0.038059877,(S8_bin.33:0.017893891,Co_bin.155:0.003641253)0.813:0.012210829)1.000:0.049253127)0.996:0.022909785,(Alphaproteobacteria_bacterium_RBG_16_64_48_RBG_16_scaffold_100390:0.034546835,((Hyphomicrobiaceae_bacterium_UBA4734_UBA4734_contig_100612:0.006383394,Hyphomicrobiaceae_bacterium_UBA4725_UBA4725_contig_1005:0.000515740)0.122:0.001929315,(((Hyphomicrobiaceae_bacterium_UBA4118_UBA4118_contig_1007:0.000000013,bacterium_UBA5178_isolate_UBA5178_UBA5178_contig_1012:0.000000006)0.382:0.000275641,Hyphomicrobiaceae_bacterium_UBA4668_UBA4668_contig_1005:0.000908288)0.181:0.000408199,Hyphomicrobiaceae_bacterium_UBA4662_UBA4662_contig_10014:0.003713497)0.056:0.000378109)1.000:0.041281070)1.000:0.048276551)1.000:0.082797718)0.988:0.030747945)1.000:0.042383609)1.000:0.039888940)0.941:0.020122333)0.548:0.019741376,(((Alphaproteobacteria_bacterium_RIFCSPHIGHO2_12_FULL_63_12_rifcsphigho2_12_scaffold_10132:0.156036965,Parvularculaceae_bacterium_UBA4496_UBA4496_contig_1:0.135230658)1.000:0.116029993,((((((Brevundimonas_sp._UBA5539_UBA5539_contig_10006:0.089120622,Caulobacterales_bacterium_RIFCSPHIGHO2_01_FULL_70_19_rifcsphigho2_01_scaffold_1046:0.026654474)0.999:0.016838147,(((Brevundimonas_sp._UBA7664_UBA7664_contig_1021:0.024109315,(Brevundimonas_sp._UBA2416_UBA2416_contig_1067:0.001361896,Brevundimonas_sp._UBA2388_UBA2388_contig_10048:0.016917292)1.000:0.014502896)1.000:0.041392613,Brevundimonas_sp._UBA986_UBA986_contig_100154:0.071640777)1.000:0.024268768,((Brevundimonas_sp._UBA7534_UBA7534_contig_102:0.028157351,(Caulobacterales_bacterium_RIFOXYB1_FULL_67_16_rifoxyb1_full_scaffold_1029:0.014109697,(((Brevundimonas_sp._UBA5718_UBA5718_contig_1:0.000000005,Brevundimonas_sp._UBA7616_UBA7616_contig_10:0.000000006)1.000:0.005811336,(Brevundimonas_sp._UBA875_UBA875_contig_10:0.000168202,Brevundimonas_sp._UBA6550_UBA6550_contig_107:0.000321961)0.999:0.004365737)0.969:0.006057215,(Brevundimonas_sp._UBA7838_UBA7838_contig_10:0.015359715,(Caulobacterales_bacterium_RIFCSPHIGHO2_01_FULL_67_30_rifcsphigho2_01_scaffold_100579:0.000935871,(Caulobacterales_bacterium_RIFCSPHIGHO2_12_FULL_68_13_rifcsphigho2_12_scaffold_10229:0.003199403,(Caulobacterales_bacterium_GWE1_67_11_gwe1_scaffold_1004:0.000000006,Caulobacterales_bacterium_RIFOXYA1_FULL_67_7_rifoxya1_full_scaffold_10009_curated:0.001307117)0.817:0.000597136)0.170:0.000756025)1.000:0.013368237)0.695:0.005923817)0.974:0.010018846)0.994:0.013320562)1.000:0.020491368,((((Brevundimonas_sp._UBA4609_UBA4609_contig_1000:0.004428135,((Brevundimonas_naejangsanensis_isolate_UBA7716_UBA7716_contig_1:0.001622293,(Brevundimonas_naejangsanensis_isolate_UBA3245_UBA3245_contig_101:0.000000006,Brevundimonas_naejangsanensis_isolate_UBA3241_UBA3241_contig_1012:0.000164115)0.999:0.003606041)1.000:0.010626264,(Brevundimonas_naejangsanensis_isolate_UBA4743_UBA4743_contig_1:0.001393741,(Brevundimonas_naejangsanensis_isolate_UBA3482_UBA3482_contig_1:0.001116091,((Brevundimonas_naejangsanensis_isolate_UBA3545_UBA3545_contig_1001:0.000159339,(Brevundimonas_naejangsanensis_isolate_UBA2701_UBA2701_contig_1:0.000159325,Brevundimonas_naejangsanensis_isolate_UBA7242_UBA7242_contig_10:0.000501154)0.000:0.000000005)0.000:0.000000006,Brevundimonas_naejangsanensis_isolate_UBA7714_UBA7714_contig_104:0.000000006)0.987:0.000959448)0.729:0.000189053)1.000:0.004147658)0.873:0.005724419)0.755:0.003638781,((Brevundimonas_sp._UBA5936_UBA5936_contig_100:0.000000006,Brevundimonas_sp._UBA6547_UBA6547_contig_1001:0.000000006)1.000:0.007705465,(Brevundimonas_sp._UBA992_UBA992_contig_1:0.002915336,Brevundimonas_sp._UBA7507_UBA7507_contig_1:0.001768769)0.986:0.002501813)0.403:0.002338439)1.000:0.025779868,(Brevundimonas_sp._UBA7506_UBA7506_contig_10:0.013674112,Brevundimonas_sp._UBA4553_UBA4553_contig_1:0.021470838)1.000:0.016746722)1.000:0.020327366,(Brevundimonas_sp._UBA7635_UBA7635_contig_1006:0.025046512,(Brevundimonas_sp._UBA5713_UBA5713_contig_1056:0.016335881,Brevundimonas_sp._UBA5866_UBA5866_contig_1008:0.017582629)1.000:0.033579843)1.000:0.025015901)1.000:0.019470779)0.973:0.015959664)0.655:0.009835681)1.000:0.022304529,(Brevundimonas_sp._UBA2503_UBA2503_contig_103:0.000000006,(Brevundimonas_sp._UBA2497_UBA2497_contig_1042:0.000000006,Brevundimonas_sp._UBA1471_UBA1471_contig_1016:0.000000006)0.982:0.000000006)1.000:0.068653239)1.000:0.089136071,(Asticcacaulis_sp._UBA2476_UBA2476_contig_1050:0.174204886,(Caulobacteraceae_bacterium_UBA5005_UBA5005_contig_10:0.141136805,(Caulobacter_vibrioides_isolate_UBA2596_UBA2596_contig_1:0.098667024,(Phenylobacterium_sp._RIFCSPHIGHO2_01_FULL_69_31_rifcsphigho2_01_scaffold_10233:0.067722323,(Phenylobacterium_sp._RIFCSPHIGHO2_01_FULL_70_10_rifcsphigho2_01_scaffold_100819:0.034806889,(Caulobacteraceae_bacterium_UBA6225_UBA6225_contig_10118:0.003772856,(Caulobacteraceae_bacterium_UBA3198_UBA3198_contig_1547:0.000000006,Caulobacteraceae_bacterium_UBA3608_UBA3608_contig_1076:0.000000005)1.000:0.007891982)1.000:0.038466821)1.000:0.044785848)1.000:0.055263015)0.297:0.019340262)0.991:0.023212248)0.607:0.024548193)1.000:0.123592585,((Oceanicaulis_sp._UBA2681_UBA2681_contig_10806:0.025362732,(Oceanicaulis_sp._UBA6590_UBA6590_contig_11285:0.000000006,Oceanicaulis_sp._UBA7814_UBA7814_contig_100541:0.000285792)1.000:0.034538189)1.000:0.234536486,(Rhodobacterales_bacterium_CG15_BIG_FIL_POST_REV_8_21_14_020_59_13:0.117411020,Alphaproteobacteria_bacterium_UBA1485_UBA1485_contig_10256:0.112168601)1.000:0.052213139)1.000:0.071470069)0.319:0.022473490,(((Hyphomonadaceae_bacterium_UBA5102_UBA5102_contig_10004:0.153567774,Hyphomonadaceae_bacterium_UBA7672_UBA7672_contig_1059:0.194950857)0.994:0.041677656,(Hyphomonadaceae_bacterium_UBA1849_UBA1849_contig_1043:0.154281053,((((Hyphomonas_sp._UBA1914_UBA1914_contig_1009:0.000000006,(((Hyphomonas_sp._UBA4484_UBA4484_contig_1143:0.0,Hyphomonas_sp._UBA3592_UBA3592_contig_10768:0.0):0.000000006,(((Hyphomonas_sp._UBA4208_UBA4208_contig_1021:0.000192030,Hyphomonas_sp._UBA1474_UBA1474_contig_1020:0.000000006)0.218:0.000000009,Hyphomonas_sp._UBA2654_UBA2654_contig_10702:0.000000006)0.000:0.000000006,(Hyphomonas_sp._UBA3601_UBA3601_contig_10092:0.000816207,((((Hyphomonas_sp._UBA4505_UBA4505_contig_137:0.0,Hyphomonas_sp._UBA1923_UBA1923_contig_10160:0.0,Hyphomonas_sp._UBA1469_UBA1469_contig_1045:0.0):0.000000006,(Hyphomonas_sp._UBA2660_UBA2660_contig_1016:0.000000006,Hyphomonas_sp._UBA3596_UBA3596_contig_114:0.000000006)1.000:0.000000005)0.899:0.000000006,Hyphomonas_sp._UBA1472_UBA1472_contig_1036:0.000171967)0.000:0.000000005,Hyphomonas_sp._UBA5091_UBA5091_contig_1229:0.000177545)0.000:0.000000005)0.517:0.000001883)0.000:0.000000062)0.777:0.000555970,Hyphomonas_sp._UBA2691_UBA2691_contig_10035:0.000000006)0.000:0.000000062)0.000:0.000001091,(Hyphomonas_sp._UBA5111_UBA5111_contig_1044:0.022206222,Hyphomonas_sp._UBA4508_UBA4508_contig_11047:0.018939462)0.316:0.012392617)0.828:0.002074740,(((Hyphomonas_sp._UBA3201_UBA3201_contig_11318:0.004683298,(Hyphomonas_sp._UBA4510_UBA4510_contig_1023:0.000000006,Hyphomonas_sp._UBA1899_UBA1899_contig_1:0.013165669)0.148:0.000000006)0.591:0.006832183,Hyphomonas_sp._UBA3988_UBA3988_contig_1:0.000000006)0.000:0.000000006,(((Hyphomonas_sp._UBA3973_UBA3973_contig_162:0.000000006,(Hyphomonas_sp._UBA5107_UBA5107_contig_10271:0.000000006,Hyphomonas_sp._UBA2515_UBA2515_contig_1044:0.020212203)0.000:0.000000006)1.000:0.000000006,Hyphomonas_sp._UBA3195_UBA3195_contig_102:0.000000005)0.931:0.000767117,Hyphomonas_sp._UBA4494_UBA4494_contig_1008:0.004690394)1.000:0.005695842)0.595:0.001444034)1.000:0.139731640,(Hyphomonadaceae_bacterium_UBA5161_UBA5161_contig_10088:0.128960920,(Hyphomonadaceae_bacterium_UBA5341_UBA5341_contig_1:0.000000006,(Hyphomonadaceae_bacterium_UBA5336_UBA5336_contig_100:0.000000006,(Hyphomonadaceae_bacterium_UBA5334_UBA5334_contig_1019:0.000000006,Hyphomonadaceae_bacterium_UBA7638_UBA7638_contig_1050:0.000000006)0.994:0.000000006)1.000:0.000000006)1.000:0.123029562)0.663:0.027773534)1.000:0.068711798)1.000:0.045449890)1.000:0.064463821,((Hyphomonadaceae_bacterium_UBA4763_UBA4763_contig_1021:0.000000006,Hyphomonadaceae_bacterium_UBA684_UBA684_contig_1004:0.000206089)1.000:0.251132954,((Hyphomonadaceae_bacterium_UBA1001_UBA1001_contig_1001:0.205361252,(Hyphomonadaceae_bacterium_UBA1942_UBA1942_contig_1028:0.029427961,(Hyphomonadaceae_bacterium_UBA1933_UBA1933_contig_1171:0.000000006,Hyphomonadaceae_bacterium_UBA1595_UBA1595_contig_10041:0.000000006)0.984:0.007394153)1.000:0.220427298)0.711:0.032579788,Hyphomonadaceae_bacterium_UBA2389_UBA2389_contig_1005:0.232128430)0.949:0.028570815)0.999:0.032711658)0.994:0.028870556)1.000:0.046858453)0.997:0.041806768,((Rhodobacterales_bacterium_CG_4_10_14_0_8_um_filter_70_9:0.001190110,(Rhodobacterales_bacterium_CG18_big_fil_WC_8_21_14_2_50_71_9:0.000248824,Rhodobacterales_bacterium_CG_4_9_14_3_um_filter_71_31:0.000000006)0.705:0.000204637)1.000:0.143372363,(((Rhodobacterales_bacterium_UBA5972_UBA5972_contig_10072:0.085440789,Rhodobacterales_bacterium_UBA4593_UBA4593_contig_100609:0.113152994)0.943:0.025924261,(Rhodobacterales_bacterium_UBA3077_UBA3077_contig_100573:0.112130082,(Rhodobacterales_bacterium_UBA3080_UBA3080_contig_101827:0.014099132,(Rhodobacterales_bacterium_UBA3089_UBA3089_contig_100769:0.020215610,(Co_bin.143:0.002866624,S2_bin.25:0.000000006)1.000:0.023591002)1.000:0.020304302)1.000:0.054295973)1.000:0.031459494)0.865:0.020709744,(((Rhodobacteraceae_bacterium_UBA2776_UBA2776_contig_101645:0.117278173,(((Celeribacter_baekdonensis_isolate_UBA2508_UBA2508_contig_1244:0.080730958,Leisingera_sp._UBA4491_UBA4491_contig_1567:0.103277330)0.912:0.025634171,(Maritimibacter_sp._UBA3975_UBA3975_contig_1091:0.085165687,(Rhodobacteraceae_bacterium_UBA3087_UBA3087_contig_101066:0.084409346,Rhodobacteraceae_bacterium_UBA2553_UBA2553_contig_10:0.077111104)0.995:0.030070668)0.997:0.020739819)0.837:0.014482739,(((Rhodobacteraceae_bacterium_UBA7436_UBA7436_contig_103454:0.094945027,(Oceanibulbus_sp._UBA3587_UBA3587_contig_10160:0.044598855,(Sulfitobacter_sp._UBA1132_UBA1132_contig_1165:0.001363952,(Sulfitobacter_sp._UBA4523_UBA4523_contig_10048:0.000000006,(Sulfitobacter_pontiacus_isolate_UBA3614_UBA3614_contig_100:0.000000006,Sulfitobacter_sp._UBA3610_UBA3610_contig_10028:0.000000006)0.925:0.000472834)0.000:0.000000006)1.000:0.048265560)0.995:0.023253166)1.000:0.035008261,(Rhodobacterales_bacterium_UBA7416_UBA7416_contig_10731:0.158355189,(Loktanella_sp._UBA3427_UBA3427_contig_10206:0.005013440,(Loktanella_sp._UBA3435_UBA3435_contig_10448:0.000000006,Loktanella_sp._UBA2038_UBA2038_contig_10231:0.002580358)0.955:0.004345289)1.000:0.110403106)0.517:0.023772636)0.936:0.022079321,(((Ponticoccus_sp._UBA5052_UBA5052_contig_10340:0.100961750,Rhodobacteraceae_bacterium_UBA3069_UBA3069_contig_10071:0.210051615)0.899:0.013982948,(Rhodobacteraceae_bacterium_UBA1957_UBA1957_contig_101972:0.093137236,(Rhodobacteraceae_bacterium_UBA6961_UBA6961_contig_102229:0.188753867,(Rhodobacteraceae_bacterium_UBA3438_UBA3438_contig_10054:0.000374401,Rhodobacteraceae_bacterium_UBA3443_UBA3443_contig_10069:0.000000006)1.000:0.075786187)0.607:0.020277683)1.000:0.027817842)0.975:0.014196880,(Roseovarius_sp._UBA3070_UBA3070_contig_10306:0.083375671,(Rhodobacteraceae_bacterium_CG17_big_fil_post_rev_8_21_14_2_50_63_15:0.054787273,(Roseovarius_sp._UBA6217_UBA6217_contig_1018:0.049641638,(Roseovarius_sp._UBA6167_UBA6167_contig_100222:0.031287326,Roseovarius_sp._UBA7808_UBA7808_contig_10374:0.036621729)0.967:0.015798601)1.000:0.031299801)1.000:0.036381698)1.000:0.033008780)0.858:0.011818620)1.000:0.018015339)0.612:0.010039407)0.979:0.014314810,(Rhodobacteraceae_bacterium_CG17_big_fil_post_rev_8_21_14_2_50_65_11:0.119364289,Actibacterium_sp._UBA681_UBA681_contig_10035:0.077299222)0.752:0.016746781)0.966:0.016145534,(Rhodobacteraceae_bacterium_UBA996_UBA996_contig_1002:0.123941057,(Haematobacter_sp._UBA3484_UBA3484_contig_10:0.084103042,((Rhodobacteraceae_bacterium_UBA6236_UBA6236_contig_10219:0.073608975,(((Rhodobacteraceae_bacterium_UBA4014_UBA4014_contig_10342:0.000356723,Rhodobacteraceae_bacterium_UBA4024_UBA4024_contig_10095:0.001326709)1.000:0.094540625,((Rhodobacteraceae_bacterium_GWE1_64_9_gwe1_scaffold_1022:0.029489991,Rhodobacteraceae_bacterium_GWF1_65_7_gwf1_scaffold_1001:0.002070795)1.000:0.061941336,((Rhodobacterales_bacterium_RIFCSPHIGHO2_12_FULL_62_75_rifcsphigho2_12_scaffold_10112:0.0,Rhodobacterales_bacterium_RIFCSPHIGHO2_02_FULL_62_130_rifcsphigho2_02_scaffold_10:0.0):0.049054745,Rhodobacteraceae_bacterium_UBA1943_UBA1943_contig_102584:0.057810606)0.920:0.017203985)0.566:0.014232327)1.000:0.032184898,Rhodobacteraceae_bacterium_UBA6273_UBA6273_contig_1000:0.067180479)0.828:0.007374018)0.723:0.007671282,(((((Paracoccus_sp._UBA2633_UBA2633_contig_1004:0.064613802,Paracoccus_sp._UBA3880_UBA3880_contig_101:0.072957472)0.912:0.014156824,((Paracoccus_sp._UBA5162_UBA5162_contig_10044:0.000239724,(Paracoccus_sp._UBA889_UBA889_contig_10112:0.000215097,Paracoccus_sp._UBA4165_UBA4165_contig_10077:0.000000006)0.730:0.000000010)1.000:0.053906709,Paracoccus_sp._UBA6566_UBA6566_contig_1:0.086446354)0.998:0.021729342)1.000:0.034941726,Rhodobacteraceae_bacterium_UBA3428_UBA3428_contig_10393:0.115844890)0.975:0.020440236,((Rhodobacteraceae_bacterium_UBA6796_UBA6796_contig_1078:0.032795413,Thioclava_sp._UBA3469_UBA3469_contig_100222:0.109531515)0.959:0.017927146,(Rhodobacteraceae_bacterium_UBA6197_UBA6197_contig_1040:0.052434528,Rhodobacteraceae_bacterium_UBA6213_UBA6213_contig_10200:0.084201795)0.998:0.023022001)1.000:0.017373277)0.456:0.010715732,Rhodobacteraceae_bacterium_UBA6141_UBA6141_contig_10190:0.078287561)0.729:0.008181427)0.895:0.015921873)0.999:0.027993500)1.000:0.033006080)1.000:0.031820353)1.000:0.056406208)1.000:0.153346575)0.621:0.029422288)1.000:0.043267380)0.999:0.032850785)0.827:0.017080272,(Alphaproteobacteria_bacterium_UBA7893_UBA7893_contig_100485:0.223241865,((Alphaproteobacteria_bacterium_UBA7887_UBA7887_contig_100314:0.187803842,Alphaproteobacteria_bacterium_UBA3504_UBA3504_contig_100454:0.258773755)1.000:0.097048519,(Alphaproteobacteria_bacterium_UBA3502_UBA3502_contig_101284:0.005369003,Alphaproteobacteria_bacterium_UBA2966_UBA2966_contig_100558:0.002022583)1.000:0.193026763)0.914:0.036952955)0.937:0.033156786)1.000:0.030301600,(((((Alphaproteobacteria_bacterium_UBA6605_UBA6605_contig_100882:0.000000006,((Alphaproteobacteria_bacterium_UBA2973_UBA2973_contig_111964:0.0,Alphaproteobacteria_bacterium_UBA830_UBA830_contig_10683:0.0):0.000000006,Alphaproteobacteria_bacterium_UBA1326_UBA1326_contig_10031:0.000000006)0.822:0.000163718)1.000:0.070372207,(Alphaproteobacteria_bacterium_UBA1330_UBA1330_contig_104670:0.029733232,(Alphaproteobacteria_bacterium_UBA723_UBA723_contig_10439:0.000201457,(Alphaproteobacteria_bacterium_UBA815_UBA815_contig_10335:0.000331716,Alphaproteobacteria_bacterium_UBA7314_UBA7314_contig_1053:0.000325111)0.427:0.000326978)0.947:0.003678967)1.000:0.034523475)1.000:0.145979768,(Alphaproteobacteria_bacterium_UBA1324_UBA1324_contig_11300:0.054323504,Alphaproteobacteria_bacterium_UBA2964_UBA2964_contig_100052:0.127260556)1.000:0.126749718)1.000:0.058965536,(Alphaproteobacteria_bacterium_UBA828_UBA828_contig_14393:0.284633140,(Alphaproteobacteria_bacterium_UBA6615_UBA6615_contig_10530:0.000000006,Alphaproteobacteria_bacterium_UBA2984_UBA2984_contig_10045:0.000000006)1.000:0.249419677)0.999:0.049390403)0.235:0.019822727,(Rhodospirillaceae_bacterium_UBA2165_UBA2165_contig_101004:0.179283994,(((Rhodospirillales_bacterium_RIFCSPLOWO2_01_FULL_65_14_rifcsplowo2_01_scaffold_100360:0.138752024,(Rhodospirillaceae_bacterium_UBA1137_UBA1137_contig_101640:0.092713724,(Rhodospirillaceae_bacterium_UBA2139_UBA2139_contig_1011:0.004251585,Rhodospirillaceae_bacterium_UBA5685_UBA5685_contig_1009:0.000660876)1.000:0.085270527)1.000:0.037093867)1.000:0.045231628,((Rhodospirillaceae_bacterium_UBA7454_UBA7454_contig_10069:0.171180108,Rhodospirillaceae_bacterium_UBA3470_UBA3470_contig_10215:0.126098809)1.000:0.051534013,((Rhodospirillaceae_bacterium_UBA6608_UBA6608_contig_10124:0.049001143,(Rhodospirillales_bacterium_CG15_BIG_FIL_POST_REV_8_21_14_020_66_15:0.032343795,(Rhodospirillaceae_bacterium_UBA5101_UBA5101_contig_10206:0.000000006,(Rhodospirillaceae_bacterium_UBA1479_UBA1479_contig_1337:0.000000006,(Rhodospirillaceae_bacterium_UBA4492_UBA4492_contig_1138:0.004641256,Rhodospirillaceae_bacterium_UBA2667_UBA2667_contig_10512:0.000000006)0.735:0.000000005)1.000:0.000000006)1.000:0.043504281)0.925:0.016291202)1.000:0.116157120,(Rhodospirillaceae_bacterium_UBA4479_UBA4479_contig_100997:0.088152068,(Rhodospirillaceae_bacterium_UBA4468_UBA4468_contig_10108:0.000293908,(Rhodospirillaceae_bacterium_UBA4587_UBA4587_contig_103924:0.000000006,(Rhodospirillaceae_bacterium_UBA1999_UBA1999_contig_101369:0.000000006,Rhodospirillaceae_bacterium_UBA4420_UBA4420_contig_100649:0.000000006)1.000:0.000000005)0.000:0.000000006)1.000:0.092428470)1.000:0.091134878)0.878:0.028112195)0.876:0.022615466)0.926:0.023653331,(Rhodospirillales_bacterium_RIFCSPLOWO2_12_FULL_67_15_rifcsplowo2_12_scaffold_100335:0.226893859,(Rhodospirillales_bacterium_RIFCSPLOWO2_02_FULL_58_16_rifcsplowo2_02_scaffold_1111:0.001528551,Rhodospirillales_bacterium_RIFCSPLOWO2_12_FULL_58_28_rifcsplowo2_12_scaffold_10249:0.000000006)1.000:0.169392723)0.996:0.035312670)1.000:0.042502154)1.000:0.032894207)0.999:0.022432650)0.998:0.017180004)0.999:0.019524941)0.839:0.023173439,(Micavibrio_sp._UBA2400_UBA2400_contig_10711:0.335838551,((((Micavibrio_sp._UBA6139_UBA6139_contig_10172:0.209371867,((Micavibrio_sp._UBA7689_UBA7689_contig_101056:0.226740023,((Alphaproteobacteria_bacterium_RIFCSPHIGHO2_02_FULL_46_13_rifcsphigho2_02_scaffold_1025:0.000275897,Alphaproteobacteria_bacterium_RIFCSPHIGHO2_12_FULL_45_9_rifcsphigho2_12_scaffold_100428:0.000000006)1.000:0.099334966,((Micavibrio_sp._UBA1573_UBA1573_contig_101531:0.006018227,Micavibrio_sp._UBA6212_UBA6212_contig_1062:0.001967620)1.000:0.035244839,((Micavibrio_sp._UBA2341_UBA2341_contig_10785:0.0,Micavibrio_sp._UBA5572_UBA5572_contig_1097:0.0):0.000000006,Micavibrio_sp._UBA6656_UBA6656_contig_102:0.000000006)1.000:0.054100528)1.000:0.061407590)1.000:0.137035453)0.998:0.039572387,((Micavibrio_sp._UBA1850_UBA1850_contig_10300:0.200262511,((Micavibrio_sp._UBA5167_UBA5167_contig_101372:0.116723449,(Micavibrio_sp._UBA7307_UBA7307_contig_100251:0.003828718,Micavibrio_sp._UBA2137_UBA2137_contig_1126:0.001549609)1.000:0.123570720)1.000:0.076960050,(Micavibrio_sp._UBA1672_UBA1672_contig_100150:0.256067667,(Micavibrio_sp._UBA2705_UBA2705_contig_10261:0.070600569,Micavibrio_sp._UBA1618_UBA1618_contig_100670:0.038369530)1.000:0.157340415)0.802:0.035262767)1.000:0.133451356)1.000:0.053145490,((((Micavibrio_sp._UBA2621_UBA2621_contig_100601:0.000233860,(Micavibrio_sp._UBA2638_UBA2638_contig_10184:0.000000006,Micavibrio_sp._UBA671_UBA671_contig_100789:0.000000006)0.742:0.000000006)1.000:0.144295008,(Micavibrio_sp._UBA6964_UBA6964_contig_100674:0.136445409,Micavibrio_sp._UBA6929_UBA6929_contig_1197:0.182734245)0.857:0.034159082)1.000:0.035964593,(Micavibrio_sp._UBA7657_UBA7657_contig_1012:0.162922313,(Micavibrio_sp._UBA5703_UBA5703_contig_1002:0.005663139,Micavibrio_sp._UBA5701_UBA5701_contig_10213:0.030625948)1.000:0.145906717)1.000:0.045302246)1.000:0.034568236,Alphaproteobacteria_bacterium_CG_4_9_14_3_um_filter_47_13:0.222847806)0.978:0.028059115)0.999:0.030543422)0.398:0.021041373)1.000:0.038328303,(((Micavibrio_sp._UBA3393_UBA3393_contig_101659:0.235874196,Micavibrio_sp._UBA1664_UBA1664_contig_100319:0.256641941)0.515:0.043872574,Micavibrio_sp._UBA6147_UBA6147_contig_1235:0.178733163)0.588:0.030407354,Micavibrio_sp._UBA6145_UBA6145_contig_114576:0.243576604)1.000:0.046989437)1.000:0.066115802,Micavibrio_sp._UBA2020_UBA2020_contig_102:0.279479170)0.961:0.033389223,Alphaproteobacteria_bacterium_GWF2_58_20_gwf2_scaffold_178:0.272711109)0.910:0.029870902)1.000:0.033684773)0.899:0.028130035,(((Alphaproteobacteria_bacterium_UBA5343_UBA5343_contig_10266:0.217123639,((Alphaproteobacteria_bacterium_UBA3773_UBA3773_contig_100235:0.279427200,(Alphaproteobacteria_bacterium_UBA2723_UBA2723_contig_101049:0.034875804,Alphaproteobacteria_bacterium_UBA7083_UBA7083_contig_10765:0.038731862)1.000:0.055993040)0.610:0.040105304,(Alphaproteobacteria_bacterium_UBA1254_UBA1254_contig_129345:0.130844885,(Alphaproteobacteria_bacterium_UBA2931_UBA2931_contig_1034:0.059010531,Alphaproteobacteria_bacterium_UBA3307_UBA3307_contig_102051:0.052669769)1.000:0.065410586)0.990:0.028927492)1.000:0.148732983)1.000:0.091342603,((((Alphaproteobacteria_bacterium_UBA6347_UBA6347_contig_10221:0.001114852,Alphaproteobacteria_bacterium_UBA780_UBA780_contig_10296:0.012463349)1.000:0.019272296,((Alphaproteobacteria_bacterium_UBA1632_UBA1632_contig_1047:0.000558027,Alphaproteobacteria_bacterium_UBA4642_UBA4642_contig_11612:0.000636621)0.729:0.000486883,((Alphaproteobacteria_bacterium_UBA4684_UBA4684_contig_1011:0.000000006,(Alphaproteobacteria_bacterium_UBA756_UBA756_contig_1167:0.001545310,(Alphaproteobacteria_bacterium_UBA6324_UBA6324_contig_1089:0.000000006,Alphaproteobacteria_bacterium_UBA6467_UBA6467_contig_10504:0.000000006)0.986:0.001288919)0.972:0.001289808)0.784:0.000642624,(Alphaproteobacteria_bacterium_UBA6358_UBA6358_contig_10207:0.000000006,Alphaproteobacteria_bacterium_UBA6868_UBA6868_contig_10208:0.000170438)0.852:0.000000005)0.226:0.000482686)1.000:0.012172880)1.000:0.050579884,((Alphaproteobacteria_bacterium_UBA2903_UBA2903_contig_1009:0.008869340,(Alphaproteobacteria_bacterium_UBA6477_UBA6477_contig_1001:0.000931605,(Alphaproteobacteria_bacterium_UBA6411_UBA6411_contig_10479:0.000000006,(Alphaproteobacteria_bacterium_UBA5885_UBA5885_contig_1049:0.000000006,(Alphaproteobacteria_bacterium_UBA6334_UBA6334_contig_10196:0.001106117,Alphaproteobacteria_bacterium_UBA4704_UBA4704_contig_1013:0.000165105)0.585:0.000043063)0.944:0.000416251)0.826:0.000385742)1.000:0.007567013)1.000:0.036148118,Alphaproteobacteria_bacterium_UBA3864_UBA3864_contig_102393:0.108060463)0.953:0.027270567)1.000:0.127967780,(Alphaproteobacteria_bacterium_UBA7488_UBA7488_contig_1003:0.155950405,(Alphaproteobacteria_bacterium_UBA3650_UBA3650_contig_113875:0.155592973,(Alphaproteobacteria_bacterium_UBA3768_UBA3768_contig_114059:0.078051862,Alphaproteobacteria_bacterium_UBA3637_UBA3637_contig_10140:0.097626609)1.000:0.061471929)1.000:0.125304545)1.000:0.205567244)0.998:0.042848698)1.000:0.043780074,Alphaproteobacteria_bacterium_RIFOXYD12_FULL_60_8_rifoxyd3_full_scaffold_10154:0.235062406)0.997:0.036322092)1.000:0.036228391,(((Holosporaceae_bacterium_UBA7879_UBA7879_contig_10417:0.393730121,(Holosporaceae_bacterium_UBA5542_UBA5542_contig_10132:0.233085631,(Alphaproteobacteria_bacterium_RIFCSPLOWO2_01_FULL_45_8_rifcsplowo2_01_scaffold_101899:0.018207908,(Alphaproteobacteria_bacterium_GWB1_45_5_gwb1_scaffold_10263:0.000000006,(Alphaproteobacteria_bacterium_GWA1_45_9_gwa1_scaffold_100:0.0,Alphaproteobacteria_bacterium_RIFCSPHIGHO2_01_FULL_41_14_rifcsphigho2_01_scaffold_209:0.0):0.000000006)1.000:0.000000006)1.000:0.144932586)1.000:0.196036280)1.000:0.086559506,((Alphaproteobacteria_bacterium_CG_4_10_14_0_8_um_filter_37_21:0.381786258,Holosporaceae_bacterium_UBA3830_UBA3830_contig_1036776:0.534176838)0.790:0.060574512,Candidatus_Paracaedibacteraceae_bacterium_UBA6184_UBA6184_contig_102422:0.360038600)0.998:0.054730410)0.399:0.030760070,(Alphaproteobacteria_bacterium_UBA1908_UBA1908_contig_10848:0.337043400,(Alphaproteobacteria_bacterium_RIFCSPLOWO2_02_42_7_rifcsplowo2_02_sub10_scaffold_1020:0.011194642,(Alphaproteobacteria_bacterium_GWA2_41_27_gwa2_scaffold_10182:0.000000006,((Alphaproteobacteria_bacterium_RIFCSPLOWO2_12_FULL_42_29_rifcsplowo2_12_scaffold_10373:0.0,Alphaproteobacteria_bacterium_RBG_16_42_14_RBG_16_scaffold_1000:0.0,Alphaproteobacteria_bacterium_GWC2_42_16_gwc2_scaffold_10025:0.0,Alphaproteobacteria_bacterium_RIFCSPLOWO2_02_FULL_43_54_rifcsplowo2_02_scaffold_10:0.0,Alphaproteobacteria_bacterium_RIFCSPHIGHO2_12_FULL_42_100_rifcsphigho2_12_scaffold_10025:0.0):0.000000006,(Alphaproteobacteria_bacterium_RIFCSPHIGHO2_12_42_13_rifcsphigho2_12_sub10_scaffold_1030:0.000000006,Alphaproteobacteria_bacterium_RIFCSPHIGHO2_02_FULL_42_30_rifcsphigho2_02_scaffold_10713:0.000000006)0.000:0.000000006)0.540:0.000000006)0.949:0.001777769)1.000:0.276405903)1.000:0.059098133)1.000:0.050670066)1.000:0.036857235,(((Alphaproteobacteria_bacterium_CG11_big_fil_rev_8_21_14_0_20_44_7:0.378902052,((Alphaproteobacteria_bacterium_CG11_big_fil_rev_8_21_14_0_20_39_49:0.196477951,Alphaproteobacteria_bacterium_UBA6187_UBA6187_contig_100485:0.210251658)1.000:0.109748890,(Rickettsiales_bacterium_UBA6177_UBA6177_contig_108767:0.428761170,(Rickettsiales_bacterium_UBA1997_UBA1997_contig_100752:0.313475834,((Rickettsiales_bacterium_UBA2461_UBA2461_contig_10006:0.0,Rickettsiales_bacterium_UBA2645_UBA2645_contig_10:0.0):0.147157545,(Alphaproteobacteria_bacterium_RIFCSPHIGHO2_01_FULL_40_8_rifcsphigho2_01_scaffold_10030:0.001985668,((Alphaproteobacteria_bacterium_RIFCSPLOWO2_02_FULL_40_19_rifcsplowo2_02_scaffold_12864:0.0,Alphaproteobacteria_bacterium_RIFCSPLOWO2_12_FULL_40_11_rifcsplowo2_12_scaffold_10624:0.0,Alphaproteobacteria_bacterium_RIFCSPLOWO2_01_FULL_40_26_rifcsplowo2_01_scaffold_10055:0.0):0.000000006,Alphaproteobacteria_bacterium_RIFCSPHIGHO2_02_FULL_40_34_rifcsphigho2_02_scaffold_1040:0.000000006)0.000:0.000001530)1.000:0.144115608)1.000:0.105706439)1.000:0.440542337)0.999:0.094372803)0.929:0.031920264)0.673:0.027335664,((Alphaproteobacteria_bacterium_UBA6189_UBA6189_contig_102054:0.241562362,(Alphaproteobacteria_bacterium_UBA3002_UBA3002_contig_10329:0.184699096,Alphaproteobacteria_bacterium_UBA6178_UBA6178_contig_105667:0.147149274)0.999:0.053794288)1.000:0.074380749,(Alphaproteobacteria_bacterium_UBA6149_UBA6149_contig_106830:0.191845505,(Alphaproteobacteria_bacterium_UBA998_UBA998_contig_10125:0.042597558,Alphaproteobacteria_bacterium_UBA1002_UBA1002_contig_1004:0.064091279)1.000:0.147824004)1.000:0.069028234)1.000:0.063087187)1.000:0.117080801,((Rickettsiales_bacterium_UBA4311_UBA4311_contig_12337:0.410650868,Rickettsiales_bacterium_UBA4270_UBA4270_contig_11538:0.321421235)1.000:0.973504838,(Rickettsiaceae_bacterium_4572_127:0.595030359,((Alphaproteobacteria_bacterium_UBA3760_UBA3760_contig_10007:0.034829992,Alphaproteobacteria_bacterium_UBA3635_UBA3635_contig_11420:0.034489665)1.000:0.044329639,(((Alphaproteobacteria_bacterium_UBA6372_UBA6372_contig_10930:0.000267032,Alphaproteobacteria_bacterium_UBA6349_UBA6349_contig_1050:0.000000006)0.845:0.000457730,((Alphaproteobacteria_bacterium_UBA7577_UBA7577_contig_1037:0.000000006,(Alphaproteobacteria_bacterium_UBA4623_UBA4623_contig_1612:0.0,Alphaproteobacteria_bacterium_UBA6830_UBA6830_contig_1097:0.0,Alphaproteobacteria_bacterium_UBA6864_UBA6864_contig_102:0.0):0.000000006)0.859:0.000000006,(Alphaproteobacteria_bacterium_UBA6471_UBA6471_contig_1028:0.000527883,Alphaproteobacteria_bacterium_UBA6376_UBA6376_contig_193:0.001055377)0.328:0.000350931)0.859:0.000781764)1.000:0.084540550,(Alphaproteobacteria_bacterium_UBA2947_UBA2947_contig_1016:0.035906838,(Alphaproteobacteria_bacterium_UBA1218_UBA1218_contig_10026:0.027147695,Alphaproteobacteria_bacterium_UBA1185_UBA1185_contig_14857:0.062899753)1.000:0.034958986)1.000:0.057359692)0.449:0.020356070)1.000:0.542628473)0.983:0.083768502)1.000:0.130730200)0.995:0.064111384)0.696:0.027267263,(Candidatus_Pelagibacter_sp._UBA2154_UBA2154_contig_1006:0.387297658,Pelagibacterales_bacterium_UBA4760_UBA4760_contig_10041:0.311494742)1.000:0.374798013)1.000:0.059557118)1.000:0.119771342,((((((Mariprofundus_sp._UBA1538_UBA1538_contig_102:0.000000006,((Zetaproteobacteria_bacterium_CG23_combo_of_CG06-09_8_20_14_all_59_86:0.000000006,Zetaproteobacteria_bacterium_CG06_land_8_20_14_3_00_59_53:0.000000006)0.000:0.000000006,Zetaproteobacteria_bacterium_CG_4_8_14_3_um_filter_59_5:0.000373687)0.000:0.000000006)0.997:0.000000006,(Zetaproteobacteria_bacterium_CG_4_9_14_0_2_um_filter_59_191:0.0,Zetaproteobacteria_bacterium_CG03_land_8_20_14_0_80_59_51:0.0):0.000000006)0.000:0.000000006,(Zetaproteobacteria_bacterium_CG11_big_fil_rev_8_21_14_0_20_59_439:0.000000006,Zetaproteobacteria_bacterium_CG_4_10_14_0_8_um_filter_59_127:0.000484298)0.000:0.000000006)1.000:0.035946204,(Zetaproteobacteria_bacterium_CG12_big_fil_rev_8_21_14_0_65_55_1124:0.000000006,(Zetaproteobacteria_bacterium_CG_4_10_14_0_8_um_filter_55_43:0.000000006,(Zetaproteobacteria_bacterium_CG_4_10_14_0_2_um_filter_55_20:0.000000006,(Zetaproteobacteria_bacterium_CG_4_9_14_0_8_um_filter_55_31:0.000000006,(Mariprofundus_sp._UBA1543_UBA1543_contig_1009:0.000000006,Zetaproteobacteria_bacterium_CG08_land_8_20_14_0_20_55_17:0.003551321)0.999:0.000000006)0.000:0.000000006)0.911:0.000000006)1.000:0.000000005)1.000:0.043363763)1.000:0.109165107,((Zetaproteobacteria_bacterium_CG_4_9_14_3_um_filter_53_7:0.087212735,(Zetaproteobacteria_bacterium_CG23_combo_of_CG06-09_8_20_14_all_54_7:0.000258795,(Zetaproteobacteria_bacterium_CG_4_10_14_3_um_filter_54_28:0.000000006,(Zetaproteobacteria_bacterium_CG_4_9_14_3_um_filter_54_145:0.0,Zetaproteobacteria_bacterium_CG12_big_fil_rev_8_21_14_0_65_54_13:0.0):0.000000006)0.000:0.000000006)1.000:0.097062563)1.000:0.040963006,((Mariprofundus_sp._UBA1571_UBA1571_contig_1010:0.026192827,((Zetaproteobacteria_bacterium_CG17_big_fil_post_rev_8_21_14_2_50_50_13:0.0,Zetaproteobacteria_bacterium_CG_4_9_14_3_um_filter_49_83:0.0,Zetaproteobacteria_bacterium_CG_4_10_14_0_8_um_filter_49_80:0.0):0.000000006,Zetaproteobacteria_bacterium_CG02_land_8_20_14_3_00_50_9:0.000000006)1.000:0.040411919)1.000:0.083529121,(Mariprofundus_sp._UBA3091_UBA3091_contig_1135:0.0,Mariprofundus_sp._UBA1536_UBA1536_contig_115:0.0):0.166331678)1.000:0.047062670)1.000:0.049136158)1.000:0.341451979,((Proteobacteria_bacterium_UBA1541_UBA1541_contig_103:0.000000006,Alphaproteobacteria_bacterium_CG_4_10_14_0_2_um_filter_63_37:0.000000006)1.000:0.400705371,(Acidithiobacillus_sp._UBA2486_UBA2486_contig_10082:0.321601432,(((((((Proteobacteria_bacterium_UBA2770_UBA2770_contig_10225:0.439340991,((Proteobacteria_bacterium_UBA5858_UBA5858_contig_108:0.000231078,Proteobacteria_bacterium_UBA5335_UBA5335_contig_1003:0.000191635)0.597:0.000182029,(Proteobacteria_bacterium_UBA5333_UBA5333_contig_11:0.000000006,Proteobacteria_bacterium_UBA3457_UBA3457_contig_10002:0.000000006)0.739:0.000000006)1.000:0.230598314)1.000:0.059135765,(((Proteobacteria_bacterium_UBA4656_UBA4656_contig_10:0.154824423,((Xanthomonadales_bacterium_CG02_land_8_20_14_3_00_62_12:0.000000006,Xanthomonadales_bacterium_CG_4_9_14_3_um_filter_62_6:0.000377967)1.000:0.196938942,(((Rhodanobacter_sp._UBA5168_UBA5168_contig_10158:0.025989183,Rhodanobacter_sp._RIFOXYA1_FULL_67_6_rifoxya1_full_scaffold_10026:0.011990800)1.000:0.132855935,(Rhodanobacteraceae_bacterium_UBA7676_UBA7676_contig_10191:0.099769926,(Rhodanobacteraceae_bacterium_UBA703_UBA703_contig_10268:0.000000006,Rhodanobacteraceae_bacterium_UBA691_UBA691_contig_10080:0.003754341)1.000:0.086826317)1.000:0.037826117)1.000:0.047980879,(Xanthomonadales_bacterium_UBA2790_UBA2790_contig_10077:0.142371239,(((Xanthomonadales_bacterium_RIFOXYA1_FULL_69_10_rifoxya1_full_scaffold_1001:0.000000006,Xanthomonadales_bacterium_RIFOXYD1_FULL_69_11_rifoxyd1_full_scaffold_10196:0.000000006)1.000:0.086650631,(Xanthomonadales_bacterium_RIFOXYA1_FULL_68_6_rifoxya1_full_scaffold_101918:0.059298048,(((Stenotrophomonas_sp._UBA2629_UBA2629_contig_12:0.026173986,((Stenotrophomonas_sp._UBA7606_UBA7606_contig_1007:0.000971312,(Stenotrophomonas_sp._UBA7346_UBA7346_contig_1:0.001992921,(Stenotrophomonas_sp._UBA6759_UBA6759_contig_10:0.001056022,Stenotrophomonas_sp._UBA5023_UBA5023_contig_1006:0.000337320)0.903:0.000852715)0.335:0.000923625)1.000:0.017666711,((Stenotrophomonas_sp._UBA2124_UBA2124_contig_101:0.024575722,((Stenotrophomonas_acidaminiphila_isolate_UBA7251_UBA7251_contig_10:0.000433004,(Stenotrophomonas_acidaminiphila_isolate_UBA798_UBA798_contig_100:0.000000006,Stenotrophomonas_acidaminiphila_isolate_UBA6313_UBA6313_contig_10:0.000000006)0.960:0.001191321)1.000:0.007212801,(((Stenotrophomonas_sp._UBA878_UBA878_contig_1:0.000986012,Stenotrophomonas_sp._UBA2118_UBA2118_contig_105:0.000415680)0.728:0.000200171,(((Stenotrophomonas_sp._UBA3238_UBA3238_contig_1:0.000599905,Stenotrophomonas_sp._UBA1577_UBA1577_contig_1:0.000419918)0.000:0.000000006,(Stenotrophomonas_sp._UBA2123_UBA2123_contig_109:0.000600230,Stenotrophomonas_sp._UBA3473_UBA3473_contig_1:0.000399646)0.943:0.000599778)0.201:0.000383474,Stenotrophomonas_sp._UBA3236_UBA3236_contig_1:0.000616089)0.771:0.000200042)0.742:0.000190307,(Stenotrophomonas_sp._UBA7651_UBA7651_contig_10:0.000000006,Stenotrophomonas_sp._UBA1867_UBA1867_contig_1:0.000426329)0.000:0.000000062)0.994:0.004108085)1.000:0.026718147)0.119:0.006439605,Stenotrophomonas_sp._UBA2302_UBA2302_contig_100:0.037896748)0.144:0.004746434)0.809:0.006590846)1.000:0.021234060,(((Stenotrophomonas_maltophilia_isolate_UBA5977_UBA5977_contig_10:0.020104178,Stenotrophomonas_maltophilia_isolate_UBA3095_UBA3095_contig_100:0.009178234)0.998:0.007649337,((Stenotrophomonas_maltophilia_isolate_UBA5673_UBA5673_contig_103:0.004065993,Stenotrophomonas_maltophilia_isolate_UBA4555_UBA4555_contig_101:0.008151691)1.000:0.021654311,((((((((((Stenotrophomonas_maltophilia_isolate_UBA1581_UBA1581_contig_1:0.000000006,Stenotrophomonas_maltophilia_isolate_UBA5864_UBA5864_contig_1:0.000000006)0.939:0.001044104,Stenotrophomonas_maltophilia_isolate_UBA5032_UBA5032_contig_1019:0.001934184)0.408:0.000191323,(Stenotrophomonas_maltophilia_isolate_UBA6321_UBA6321_contig_1:0.000000006,Stenotrophomonas_maltophilia_isolate_UBA6306_UBA6306_contig_100:0.000000006)0.942:0.001140023)0.909:0.000698989,(Stenotrophomonas_maltophilia_isolate_UBA3462_UBA3462_contig_1:0.000971223,Stenotrophomonas_maltophilia_isolate_UBA3982_UBA3982_contig_1:0.000741598)0.779:0.000468425)0.984:0.001299787,(((((((((Stenotrophomonas_maltophilia_isolate_UBA5075_UBA5075_contig_1:0.001598967,(Stenotrophomonas_maltophilia_isolate_UBA5636_UBA5636_contig_1:0.002391615,Stenotrophomonas_maltophilia_isolate_UBA7402_UBA7402_contig_1:0.000571639)0.966:0.003145823)0.000:0.000304451,Stenotrophomonas_maltophilia_isolate_UBA905_UBA905_contig_1003:0.000000006)0.000:0.000000006,((Stenotrophomonas_maltophilia_isolate_UBA3455_UBA3455_contig_100:0.000596293,Stenotrophomonas_maltophilia_isolate_UBA7857_UBA7857_contig_10:0.000001760)0.535:0.000186242,(Stenotrophomonas_maltophilia_isolate_UBA6764_UBA6764_contig_10:0.000297979,Stenotrophomonas_maltophilia_isolate_UBA7529_UBA7529_contig_101:0.000894758)0.767:0.000298236)0.000:0.000011409)0.821:0.000223203,(Stenotrophomonas_maltophilia_isolate_UBA5778_UBA5778_contig_1008:0.000330723,(Stenotrophomonas_maltophilia_isolate_UBA804_UBA804_contig_103:0.0,Stenotrophomonas_maltophilia_isolate_UBA4402_UBA4402_contig_10:0.0):0.000000006)0.998:0.002151298)0.949:0.000790517,Stenotrophomonas_maltophilia_isolate_UBA1678_UBA1678_contig_1004:0.000538905)0.020:0.000092353,Stenotrophomonas_maltophilia_isolate_UBA2005_UBA2005_contig_1001:0.001797957)0.407:0.000000486,Stenotrophomonas_maltophilia_isolate_UBA3895_UBA3895_contig_1003:0.000791938)0.865:0.000392651,(((Stenotrophomonas_maltophilia_isolate_UBA4393_UBA4393_contig_1:0.000000005,Stenotrophomonas_maltophilia_isolate_UBA7508_UBA7508_contig_102:0.000596868)0.873:0.000317260,Stenotrophomonas_maltophilia_isolate_UBA7498_UBA7498_contig_104:0.000000006)0.997:0.002550634,(Stenotrophomonas_maltophilia_isolate_UBA3045_UBA3045_contig_1000:0.000000006,Stenotrophomonas_maltophilia_isolate_UBA5305_UBA5305_contig_1000:0.000000006)0.987:0.001411103)0.979:0.001263286)0.886:0.000439714,(Stenotrophomonas_maltophilia_isolate_UBA4136_UBA4136_contig_10048:0.002398621,Stenotrophomonas_maltophilia_isolate_UBA3452_UBA3452_contig_1:0.006785486)0.756:0.000572324)0.857:0.000789975)0.939:0.001431023,(((Stenotrophomonas_maltophilia_isolate_UBA1285_UBA1285_contig_10:0.000948360,Stenotrophomonas_maltophilia_isolate_UBA5672_UBA5672_contig_1:0.002273473)0.997:0.002733758,((Stenotrophomonas_maltophilia_isolate_UBA1587_UBA1587_contig_10:0.000000006,Stenotrophomonas_maltophilia_isolate_UBA6299_UBA6299_contig_101:0.000000006)1.000:0.004946880,(Stenotrophomonas_maltophilia_isolate_UBA1579_UBA1579_contig_100:0.000000006,((Stenotrophomonas_maltophilia_isolate_UBA6754_UBA6754_contig_1:0.000000006,Stenotrophomonas_maltophilia_isolate_UBA4000_UBA4000_contig_1:0.000000005)0.976:0.001441642,Stenotrophomonas_maltophilia_isolate_UBA3170_UBA3170_contig_1:0.000701427)0.770:0.000249145)0.991:0.002575790)0.966:0.001878357)0.623:0.000679168,((Stenotrophomonas_maltophilia_isolate_UBA6300_UBA6300_contig_10:0.000358013,Stenotrophomonas_maltophilia_isolate_UBA3884_UBA3884_contig_1012:0.000544076)0.650:0.000293931,Stenotrophomonas_maltophilia_isolate_UBA6311_UBA6311_contig_100:0.000320862)0.997:0.002584075)0.972:0.001649426)0.987:0.003032851,Stenotrophomonas_maltophilia_isolate_UBA6269_UBA6269_contig_1:0.013904037)0.963:0.003498479,Stenotrophomonas_maltophilia_isolate_UBA3513_UBA3513_contig_101:0.008899352)0.484:0.002973456,((((Stenotrophomonas_maltophilia_isolate_UBA5872_UBA5872_contig_104:0.001030462,((Stenotrophomonas_maltophilia_isolate_UBA5143_UBA5143_contig_10:0.003048745,Stenotrophomonas_maltophilia_isolate_UBA3136_UBA3136_contig_1:0.001799405)0.998:0.003937016,Stenotrophomonas_maltophilia_isolate_UBA7712_UBA7712_contig_101:0.001192204)0.419:0.000000006)0.000:0.000000006,Stenotrophomonas_maltophilia_isolate_UBA6003_UBA6003_contig_1:0.000700627)0.896:0.000555244,(Stenotrophomonas_maltophilia_isolate_UBA5780_UBA5780_contig_1004:0.003660072,Stenotrophomonas_maltophilia_isolate_UBA1602_UBA1602_contig_10:0.000886869)0.743:0.000612416)0.953:0.001639230,((Stenotrophomonas_maltophilia_isolate_UBA1052_UBA1052_contig_100:0.000284541,Stenotrophomonas_maltophilia_isolate_UBA5563_UBA5563_contig_1:0.000810270)0.356:0.000000005,Stenotrophomonas_maltophilia_isolate_UBA4532_UBA4532_contig_100:0.001032586)0.988:0.002815144)1.000:0.008136981)0.999:0.008243583,(Stenotrophomonas_maltophilia_isolate_UBA2061_UBA2061_contig_100:0.002682645,(Stenotrophomonas_maltophilia_isolate_UBA2309_UBA2309_contig_1:0.000910636,(Stenotrophomonas_maltophilia_isolate_UBA686_UBA686_contig_1:0.001234146,Stenotrophomonas_maltophilia_isolate_UBA1298_UBA1298_contig_1010:0.001733537)0.960:0.001502389)0.096:0.001936722)1.000:0.009908706)1.000:0.019778851)0.989:0.006533322)0.947:0.010291243,((Stenotrophomonas_maltophilia_isolate_UBA1294_UBA1294_contig_1008:0.014363206,(((Stenotrophomonas_maltophilia_isolate_UBA4156_UBA4156_contig_102:0.001844207,Stenotrophomonas_maltophilia_isolate_UBA1866_UBA1866_contig_103:0.002485724)0.657:0.001029666,((Stenotrophomonas_maltophilia_isolate_UBA7404_UBA7404_contig_1014:0.002212236,Stenotrophomonas_maltophilia_isolate_UBA4964_UBA4964_contig_10:0.004916457)0.904:0.000816790,(Stenotrophomonas_maltophilia_isolate_UBA2043_UBA2043_contig_107:0.001874412,Stenotrophomonas_maltophilia_isolate_UBA3237_UBA3237_contig_10:0.003747000)0.995:0.001816643)0.039:0.000351103)0.907:0.002264160,((Stenotrophomonas_maltophilia_isolate_UBA3145_UBA3145_contig_1:0.001647016,Stenotrophomonas_maltophilia_isolate_UBA3130_UBA3130_contig_1:0.012540211)0.992:0.004028962,(Stenotrophomonas_maltophilia_isolate_UBA6278_UBA6278_contig_1000:0.001487426,(Stenotrophomonas_maltophilia_isolate_UBA6552_UBA6552_contig_101:0.000998179,(Stenotrophomonas_maltophilia_isolate_UBA6302_UBA6302_contig_11:0.000398244,Stenotrophomonas_maltophilia_isolate_UBA7608_UBA7608_contig_1:0.000275388)0.685:0.000001731)0.785:0.000000006)0.965:0.002968746)0.989:0.003184229)1.000:0.008936287)0.999:0.008643909,(((Stenotrophomonas_maltophilia_isolate_UBA2586_UBA2586_contig_10:0.001074164,(Stenotrophomonas_maltophilia_isolate_UBA7843_UBA7843_contig_10:0.000000006,Stenotrophomonas_maltophilia_isolate_UBA6546_UBA6546_contig_100:0.000000006)0.985:0.001419601)1.000:0.005264905,Stenotrophomonas_maltophilia_isolate_UBA4619_UBA4619_contig_1000:0.011557851)0.948:0.004211412,(Stenotrophomonas_maltophilia_isolate_UBA4564_UBA4564_contig_1009:0.004183996,(Stenotrophomonas_maltophilia_isolate_UBA6010_UBA6010_contig_1001:0.014133240,Stenotrophomonas_maltophilia_isolate_UBA4552_UBA4552_contig_13:0.000211977)1.000:0.016777970)0.998:0.006015224)1.000:0.012865213)0.974:0.004748498)1.000:0.018513950)1.000:0.029866405,Xylella_sp._UBA6001_UBA6001_contig_10:0.034757088)0.998:0.022950115)1.000:0.037426304)1.000:0.060246053,((Gammaproteobacteria_bacterium_RIFCSPHIGHO2_12_FULL_63_22_rifcsphigho2_12_scaffold_1022:0.092905666,Xanthomonadales_bacterium_GWF1_69_6_gwf1_scaffold_1022:0.068904211)1.000:0.038873212,(Xanthomonadales_bacterium_UBA5700_UBA5700_contig_10035:0.140176921,(Xanthomonadales_bacterium_CG17_big_fil_post_rev_8_21_14_2_50_64_11:0.000425540,Xanthomonadales_bacterium_CG_4_10_14_3_um_filter_64_11:0.000443883)1.000:0.117324161)0.995:0.028025222)0.979:0.024174311)0.999:0.024768547)1.000:0.035676990)0.872:0.024999326)0.679:0.017901323)0.656:0.022346545,(Proteobacteria_bacterium_UBA2363_UBA2363_contig_10322:0.000000006,Proteobacteria_bacterium_UBA2411_UBA2411_contig_1:0.000000006)1.000:0.175317882)1.000:0.171970086,(Sinobacteraceae_bacterium_UBA5061_UBA5061_contig_10002:0.314536732,(Salinisphaeraceae_bacterium_UBA4764_UBA4764_contig_1:0.218405342,(Salinisphaera_sp._UBA6602_UBA6602_contig_10004:0.080523375,(Salinisphaera_sp._UBA1666_UBA1666_contig_10132:0.037621477,Salinisphaera_sp._UBA1016_UBA1016_contig_10048:0.048077643)1.000:0.065878802)1.000:0.063288488)1.000:0.158436680)0.998:0.063090510)0.350:0.024521796)0.918:0.022052880,((Proteobacteria_bacterium_UBA964_UBA964_contig_10071:0.212363091,(Gammaproteobacteria_bacterium_RBG_16_66_13_RBG_16_scaffold_102934:0.290366410,Gammaproteobacteria_bacterium_SG8_30_WOR_8-12_10286:0.088752779)1.000:0.086880347)1.000:0.103762672,((Proteobacteria_bacterium_UBA6522_UBA6522_contig_10064:0.137048929,Proteobacteria_bacterium_UBA1148_UBA1148_contig_10309:0.114577246)1.000:0.143903503,(S1_bin.12:0.243771841,(S1_bin.16:0.126704249,(Proteobacteria_bacterium_UBA1844_UBA1844_contig_1021:0.097482015,Proteobacteria_bacterium_UBA1847_UBA1847_contig_10042:0.142936477)1.000:0.045860265)0.980:0.029501060)1.000:0.058183839)1.000:0.037507601)1.000:0.063119858)1.000:0.033643207,((((Beggiatoa_sp._4572_84:0.225679029,Thiotrichales_bacterium_SG8_50_WOR_8-12_10008:0.211975287)1.000:0.046789479,(((Proteobacteria_bacterium_UBA6920_UBA6920_contig_100097:0.193689384,Proteobacteria_bacterium_UBA6921_UBA6921_contig_1029:0.193827915)1.000:0.054662257,(Proteobacteria_bacterium_UBA6492_UBA6492_contig_10115:0.176344458,(S2_bin.56:0.170332414,(Gammaproteobacteria_bacterium_SG8_15_WOR_8-12_100318:0.106818685,Gammaproteobacteria_bacterium_SG8_11_WOR_8-12_10024:0.125326111)0.962:0.028145307)0.994:0.033854799)0.661:0.021946820)0.995:0.021561406,((Proteobacteria_bacterium_UBA3588_UBA3588_contig_10:0.134903696,Gammaproteobacteria_bacterium_SG8_47_WOR_8-12_10188:0.154971210)1.000:0.034142055,((Proteobacteria_bacterium_UBA4498_UBA4498_contig_109:0.095033285,(Proteobacteria_bacterium_UBA5122_UBA5122_contig_10212:0.000000006,Proteobacteria_bacterium_UBA6914_UBA6914_contig_10017:0.000000006)1.000:0.115132834)1.000:0.100950020,(Proteobacteria_bacterium_UBA6915_UBA6915_contig_10017:0.165806987,Gammaproteobacteria_bacterium_RBG_16_57_12_RBG_16_scaffold_101777:0.172669091)0.693:0.028301826)0.270:0.021174345)0.995:0.021334352)0.999:0.018546699)0.297:0.013556031,(((Thiocapsa_sp._UBA6158_UBA6158_contig_101041:0.190162757,(Gammaproteobacteria_bacterium_RIFOXYD12_FULL_61_37_rifoxyd3_full_scaffold_0:0.000000005,Gammaproteobacteria_bacterium_RIFOXYA12_FULL_61_12_rifixya3_full_scaffold_1019:0.000000006)1.000:0.152196194)1.000:0.061852245,Co_bin.144:0.202153637)0.764:0.023219121,((Proteobacteria_bacterium_UBA2383_UBA2383_contig_10070:0.000499613,Proteobacteria_bacterium_UBA2404_UBA2404_contig_10016:0.007281496)1.000:0.072021738,((Competibacteraceae_bacterium_UBA2788_UBA2788_contig_10078:0.023903783,Competibacteraceae_bacterium_UBA4410_UBA4410_contig_100:0.037616763)1.000:0.039983130,((((Competibacteraceae_bacterium_UBA1928_UBA1928_contig_120:0.000000006,(Competibacteraceae_bacterium_UBA1593_UBA1593_contig_10159:0.000000006,Competibacteraceae_bacterium_UBA5015_UBA5015_contig_1000:0.000000006)0.998:0.000000006)1.000:0.054581059,((Competibacteraceae_bacterium_UBA2782_UBA2782_contig_1:0.014336683,Competibacteraceae_bacterium_UBA2368_UBA2368_contig_10014:0.000000005)1.000:0.008125121,(Competibacteraceae_bacterium_UBA5948_UBA5948_contig_1018:0.001371053,Competibacteraceae_bacterium_UBA6584_UBA6584_contig_1005:0.000000006)0.458:0.000000006)1.000:0.044138500)0.995:0.014361125,Competibacteraceae_bacterium_UBA2792_UBA2792_contig_10109:0.049713035)0.930:0.009352809,Competibacteraceae_bacterium_UBA3908_UBA3908_contig_10006:0.043243988)0.999:0.018783785)0.988:0.018582730)1.000:0.171174139)1.000:0.030085231)0.965:0.015970709,(((((Methylococcaceae_bacterium_UBA1114_UBA1114_contig_10123:0.084305949,Methylococcaceae_bacterium_UBA975_UBA975_contig_11296:0.069423094)1.000:0.174439503,(Methylococcus_sp._UBA6136_UBA6136_contig_10329:0.236790731,((Methylococcaceae_bacterium_UBA1147_UBA1147_contig_107623:0.193535237,Methylococcaceae_bacterium_UBA2778_UBA2778_contig_10049:0.135140347)1.000:0.054663893,(Methylococcaceae_bacterium_UBA2780_UBA2780_contig_100216:0.168344231,(Methylococcaceae_bacterium_UBA7658_UBA7658_contig_10022:0.091418880,(((((Methylobacter_sp._UBA2091_UBA2091_contig_1:0.000000006,Methylobacter_sp._UBA6696_UBA6696_contig_1:0.000000006)1.000:0.008363062,Methylobacter_tundripaludum_isolate_UBA6706_UBA6706_contig_10:0.006826450)0.073:0.000494499,(Methylobacter_sp._UBA6701_UBA6701_contig_1:0.000000006,Methylobacter_sp._UBA6712_UBA6712_contig_1:0.000000006)0.909:0.000852855)1.000:0.053266574,(Methylococcaceae_bacterium_UBA4132_UBA4132_contig_106040:0.000000005,(Methylococcaceae_bacterium_UBA3127_UBA3127_contig_100336:0.000165729,Methylococcaceae_bacterium_UBA5071_UBA5071_contig_10091:0.000000006)0.627:0.000000005)1.000:0.053450373)0.910:0.014991607,(Methylococcaceae_bacterium_UBA6146_UBA6146_contig_10113:0.046550762,(Methylococcaceae_bacterium_UBA662_UBA662_contig_1025:0.062824644,Methylococcaceae_bacterium_UBA659_UBA659_contig_1007:0.049515075)1.000:0.067084425)0.779:0.022311924)0.998:0.028103353)1.000:0.115377823)0.349:0.030858012)0.760:0.015654691)0.998:0.033049830)1.000:0.048809701,(((Proteobacteria_bacterium_UBA651_UBA651_contig_10238:0.000000006,Proteobacteria_bacterium_UBA652_UBA652_contig_1020:0.000391874)1.000:0.134104357,((((Methylophaga_sp._UBA3996_UBA3996_contig_1007:0.000527315,((Methylophaga_sp._UBA5088_UBA5088_contig_1001:0.0,Methylophaga_sp._UBA2513_UBA2513_contig_1000:0.0):0.000000006,(Methylophaga_sp._UBA3991_UBA3991_contig_10085:0.000000006,Methylophaga_sp._UBA1918_UBA1918_contig_10482:0.000000006)0.217:0.000000006)0.952:0.000000006)0.969:0.003252885,(Methylophaga_sp._UBA4512_UBA4512_contig_1155:0.000000006,Methylophaga_sp._UBA678_UBA678_contig_1116:0.000000006)0.888:0.002010273)1.000:0.011426602,Methylophaga_sp._UBA2012_UBA2012_contig_1004:0.012859368)1.000:0.093733911,(((((Methylophaga_sp._UBA2502_UBA2502_contig_10:0.0,Methylophaga_sp._UBA5057_UBA5057_contig_181:0.0,Methylophaga_sp._UBA2659_UBA2659_contig_1252:0.0,Methylophaga_sp._UBA1484_UBA1484_contig_127:0.0,Methylophaga_sp._UBA5100_UBA5100_contig_10379:0.0,Methylophaga_sp._UBA2496_UBA2496_contig_117:0.0):0.000000006,Methylophaga_sp._UBA3618_UBA3618_contig_101:0.000000006)0.000:0.000000006,(Methylophaga_sp._UBA1464_UBA1464_contig_10091:0.001352304,Methylophaga_sp._UBA3369_UBA3369_contig_10126:0.000000006)0.119:0.000000006)0.995:0.004047216,(Methylophaga_sp._UBA5113_UBA5113_contig_1303:0.000000006,Methylophaga_sp._UBA3192_UBA3192_contig_2429:0.000000006)0.926:0.001213358)1.000:0.012828855,((Methylophaga_sp._UBA2696_UBA2696_contig_10003:0.000000006,Methylophaga_sp._UBA2689_UBA2689_contig_10080:0.002219387)0.965:0.002962884,(Methylophaga_sp._UBA3595_UBA3595_contig_1005:0.000000006,(Methylophaga_sp._UBA2673_UBA2673_contig_1022:0.000744002,((Methylophaga_sp._UBA3172_UBA3172_contig_10007:0.000000006,(Methylophaga_sp._UBA2661_UBA2661_contig_101:0.000000006,(Methylophaga_sp._UBA2687_UBA2687_contig_1022:0.000000006,((Methylophaga_sp._UBA4502_UBA4502_contig_1028:0.000000006,(Methylophaga_sp._UBA5054_UBA5054_contig_100:0.000449894,(Methylophaga_sp._UBA3196_UBA3196_contig_10065:0.000000006,(Methylophaga_sp._UBA3613_UBA3613_contig_108:0.000000006,Methylophaga_sp._UBA3593_UBA3593_contig_10621:0.011088634)0.988:0.002898943)0.614:0.000000006)0.791:0.000000006)0.770:0.000000006,(Methylophaga_sp._UBA1490_UBA1490_contig_111:0.0,Methylophaga_sp._UBA3191_UBA3191_contig_1047:0.0,Methylophaga_sp._UBA5063_UBA5063_contig_106:0.0,Methylophaga_sp._UBA3603_UBA3603_contig_1:0.0):0.000000006)0.904:0.000000005)0.993:0.000000006)0.487:0.000000006)0.000:0.000000006,Methylophaga_sp._UBA4204_UBA4204_contig_1045:0.000000006)0.787:0.000000005)0.167:0.000000005)0.910:0.002443195)0.994:0.006530166)1.000:0.061307609)0.999:0.040612420)1.000:0.141291342,Gammaproteobacteria_bacterium_SG8_31_WOR_8-12_10092:0.168592615)0.943:0.025000926)0.996:0.021164839,(((S1_bin.3:0.102381346,S2_bin.22:0.132031231)1.000:0.121861125,(Halothiobacillaceae_bacterium_UBA5337_UBA5337_contig_1019:0.000000006,(Halothiobacillaceae_bacterium_UBA3459_UBA3459_contig_10117:0.000181645,Halothiobacillaceae_bacterium_UBA5861_UBA5861_contig_100:0.000000006)0.863:0.000357675)1.000:0.279467097)0.927:0.033148164,(((Thiothrix_sp._UBA2016_UBA2016_contig_1003:0.0,Thiothrix_sp._UBA5583_UBA5583_contig_113:0.0):0.000000006,Thiothrix_sp._UBA2332_UBA2332_contig_1014:0.000000006)1.000:0.230486851,(Proteobacteria_bacterium_UBA4575_UBA4575_contig_10253:0.117734935,Proteobacteria_bacterium_UBA1858_UBA1858_contig_102223:0.131049927)1.000:0.149461573)1.000:0.044778076)1.000:0.038081454)0.478:0.012628860,((((S6_bin.20:0.034769797,(Candidatus_Ruthia_sp._UBA2013_UBA2013_contig_10030:0.010967273,((E26_bin20:0.015414525,S6_bin.19:0.073579642)0.588:0.017399440,(Candidatus_Ruthia_sp._UBA2552_UBA2552_contig_102:0.000000006,((Candidatus_Ruthia_sp._UBA2551_UBA2551_contig_10:0.000405504,(Candidatus_Ruthia_sp._UBA3126_UBA3126_contig_1035:0.000000005,Candidatus_Ruthia_sp._UBA3026_UBA3026_contig_1002:0.000208928)0.773:0.000195867)0.785:0.000313304,Candidatus_Ruthia_sp._UBA5978_UBA5978_contig_10:0.000094061)0.944:0.000922221)1.000:0.018187514)0.996:0.009157069)1.000:0.024325918)1.000:0.354593261,(Thiomicrospira_sp._UBA5634_UBA5634_contig_103847:0.138285021,((Hydrogenovibrio_sp._UBA653_UBA653_contig_10:0.000424701,Hydrogenovibrio_sp._UBA650_UBA650_contig_10149:0.000000006)1.000:0.082312589,(Hydrogenovibrio_sp._UBA654_UBA654_contig_1041:0.151033439,((Piscirickettsiaceae_bacterium_CG12_big_fil_rev_8_21_14_0_65_44_934:0.000000005,(Piscirickettsiaceae_bacterium_CG_4_10_14_0_2_um_filter_44_336:0.0,Piscirickettsiaceae_bacterium_CG_4_10_14_0_8_um_filter_44_742:0.0,Piscirickettsiaceae_bacterium_CG07_land_8_20_14_0_80_44_28:0.0,Piscirickettsiaceae_bacterium_CG18_big_fil_WC_8_21_14_2_50_44_103:0.0,Piscirickettsiaceae_bacterium_CG_4_8_14_3_um_filter_44_38:0.0,Piscirickettsiaceae_bacterium_CG_4_9_14_3_um_filter_43_564:0.0,Piscirickettsiaceae_bacterium_CG_4_10_14_3_um_filter_44_349:0.0,Piscirickettsiaceae_bacterium_CG_4_9_14_0_2_um_filter_44_546:0.0):0.000000006)0.782:0.000216935,(Hydrogenovibrio_sp._UBA3092_UBA3092_contig_1014:0.000000006,Hydrogenovibrio_sp._UBA1537_UBA1537_contig_100:0.000000006)0.672:0.000090071)1.000:0.080003748)1.000:0.034979213)1.000:0.057162446)1.000:0.113594036)1.000:0.076840059,(Thiotrichaceae_bacterium_UBA5859_UBA5859_contig_10163:0.213517628,Proteobacteria_bacterium_UBA6731_UBA6731_contig_100307:0.441594790)0.978:0.060677663)0.603:0.027194855,(((Gammaproteobacteria_bacterium_CG22_combo_CG10-13_8_21_14_all_40_8:0.268798732,(((((Shewanellaceae_bacterium_UBA2521_UBA2521_contig_10293:0.193509972,((Shewanella_sp._CG18_big_fil_WC_8_21_14_2_50_42_11:0.0,Shewanella_sp._CG_4_9_14_0_8_um_filter_42_14:0.0,Shewanella_sp._CG_4_10_14_0_8_um_filter_42_13:0.0,Shewanella_sp._CG_4_10_14_3_um_filter_42_91:0.0):0.048544563,Shewanella_sp._CG12_big_fil_rev_8_21_14_0_65_47_15:0.028820308)1.000:0.084069048)1.000:0.047291987,(((((Serratia_marcescens_isolate_UBA1454_UBA1454_contig_103:0.040530350,(Hafnia_alvei_isolate_UBA1836_UBA1836_contig_1007:0.000000006,Hafnia_alvei_isolate_UBA4198_UBA4198_contig_1001:0.002469870)1.000:0.042269756)0.684:0.011578927,((Erwinia_billingiae_isolate_UBA5038_UBA5038_contig_103:0.042371990,(((Enterobacteriaceae_bacterium_UBA7406_UBA7406_contig_1:0.000000006,((((Enterobacteriaceae_bacterium_UBA4613_UBA4613_contig_1:0.0,Enterobacteriaceae_bacterium_UBA3059_UBA3059_contig_102:0.0,Enterobacteriaceae_bacterium_UBA3107_UBA3107_contig_10:0.0):0.000000006,(Enterobacteriaceae_bacterium_UBA4544_UBA4544_contig_10:0.000000006,Enterobacteriaceae_bacterium_UBA914_UBA914_contig_1:0.000000006)1.000:0.000000006)0.000:0.000000005,((Enterobacteriaceae_bacterium_UBA7896_UBA7896_contig_103:0.000000006,Enterobacteriaceae_bacterium_UBA2571_UBA2571_contig_1:0.000210132)0.000:0.000000006,Enterobacteriaceae_bacterium_UBA2603_UBA2603_contig_1:0.000419985)0.835:0.000209973)1.000:0.000000006,Enterobacteriaceae_bacterium_UBA2706_UBA2706_contig_11:0.000172034)1.000:0.000000006)0.830:0.000155759,Enterobacteriaceae_bacterium_UBA2575_UBA2575_contig_1:0.000000006)1.000:0.023650272,(Tatumella_sp._UBA2305_UBA2305_contig_105:0.053106347,((((Pantoea_dispersa_isolate_UBA3148_UBA3148_contig_1:0.008022886,(Pantoea_sp._UBA5931_UBA5931_contig_10015:0.021729684,(((Pantoea_sp._UBA5960_UBA5960_contig_104:0.000831386,Pantoea_sp._UBA6567_UBA6567_contig_121:0.000000006)0.781:0.000000006,(Pantoea_sp._UBA7232_UBA7232_contig_106:0.000000006,Pantoea_sp._UBA3038_UBA3038_contig_1005:0.000590707)0.948:0.000823843)0.966:0.003422023,(Pantoea_sp._UBA4549_UBA4549_contig_11:0.000317059,(Pantoea_sp._UBA6694_UBA6694_contig_1:0.000272073,Pantoea_sp._UBA3041_UBA3041_contig_1:0.001323851)0.572:0.000000006)0.718:0.000384196)1.000:0.014346872)0.198:0.002261346)1.000:0.017601269,((Pantoea_sp._UBA6551_UBA6551_contig_1018:0.072187939,(Pantoea_sp._UBA5923_UBA5923_contig_1003:0.000415049,(Pantoea_sp._UBA2708_UBA2708_contig_10:0.000585930,Pantoea_sp._UBA4389_UBA4389_contig_135:0.000247428)0.765:0.000265151)0.736:0.000353313)0.879:0.001535802,((Pantoea_sp._UBA7401_UBA7401_contig_100:0.001411375,(Pantoea_sp._UBA5035_UBA5035_contig_101:0.000000006,Pantoea_sp._UBA7604_UBA7604_contig_1009:0.003094143)0.869:0.000886842)0.923:0.001461825,(Pantoea_septica_isolate_UBA2584_UBA2584_contig_1:0.000158675,((Pantoea_septica_isolate_UBA1889_UBA1889_contig_1007:0.000000006,Pantoea_septica_isolate_UBA2053_UBA2053_contig_1007:0.006955159)0.501:0.000000006,((Pantoea_septica_isolate_UBA1650_UBA1650_contig_10:0.000000005,Pantoea_septica_isolate_UBA2049_UBA2049_contig_105:0.000000006)0.432:0.000000006,Pantoea_septica_isolate_UBA7459_UBA7459_contig_100:0.000000006)0.000:0.000000006)0.878:0.000311968)0.917:0.000659383)0.997:0.003356240)1.000:0.011409990)0.825:0.005291718,(Pantoea_ananatis_isolate_UBA1895_UBA1895_contig_10:0.016448499,((((Pantoea_sp._UBA5707_UBA5707_contig_13:0.001779324,(Pantoea_agglomerans_isolate_UBA1585_UBA1585_contig_1:0.002358113,Pantoea_sp._UBA3896_UBA3896_contig_1:0.001208415)0.825:0.000435009)0.975:0.001210367,Pantoea_vagans_isolate_UBA6713_UBA6713_contig_1:0.001095425)0.769:0.001267458,(Pantoea_vagans_isolate_UBA6298_UBA6298_contig_10006:0.003229836,(Pantoea_sp._UBA4570_UBA4570_contig_1001:0.001197670,Pantoea_sp._UBA2523_UBA2523_contig_1024:0.001524366)0.999:0.006778461)0.999:0.004828006)0.999:0.004816650,(Pantoea_sp._UBA6564_UBA6564_contig_10:0.003317037,Pantoea_sp._UBA5037_UBA5037_contig_1:0.005721498)0.993:0.004114116)1.000:0.008077956)1.000:0.008342849)0.751:0.003911799,(Enterobacteriaceae_bacterium_UBA648_UBA648_contig_1:0.000000006,Enterobacteriaceae_bacterium_UBA2655_UBA2655_contig_103:0.000279039)1.000:0.022455703)0.988:0.007906235)0.943:0.006629438)0.982:0.007861683)1.000:0.011678334,((((Enterobacteriaceae_bacterium_UBA3874_UBA3874_contig_10:0.000481234,((((Enterobacteriaceae_bacterium_UBA5841_UBA5841_contig_1005:0.002502973,(((Enterobacteriaceae_bacterium_UBA2613_UBA2613_contig_1:0.000000005,Enterobacteriaceae_bacterium_UBA3246_UBA3246_contig_1:0.000000006)0.816:0.000664729,(Enterobacteriaceae_bacterium_UBA1293_UBA1293_contig_101:0.017139579,Enterobacteriaceae_bacterium_UBA3518_UBA3518_contig_1:0.000000006)0.642:0.000642793)0.777:0.000000006,Enterobacteriaceae_bacterium_UBA7504_UBA7504_contig_1076:0.000558413)0.369:0.000000006)0.752:0.000009409,Enterobacteriaceae_bacterium_UBA7849_UBA7849_contig_119:0.000210734)0.000:0.000000062,Enterobacteriaceae_bacterium_UBA5142_UBA5142_contig_1:0.000511569)0.754:0.000176928,(((Enterobacteriaceae_bacterium_UBA3242_UBA3242_contig_1:0.000993246,((Enterobacteriaceae_bacterium_UBA5525_UBA5525_contig_1069:0.002774312,Enterobacteriaceae_bacterium_UBA3233_UBA3233_contig_1:0.000291980)0.882:0.003904746,Enterobacteriaceae_bacterium_UBA2068_UBA2068_contig_10:0.000281998)0.733:0.000000006)0.700:0.000000006,Enterobacteriaceae_bacterium_UBA1805_UBA1805_contig_1:0.001062078)0.999:0.000000006,((Enterobacteriaceae_bacterium_UBA898_UBA898_contig_111:0.0,Enterobacteriaceae_bacterium_UBA3249_UBA3249_contig_101:0.0):0.000422133,(Enterobacteriaceae_bacterium_UBA6314_UBA6314_contig_10:0.000230391,(Enterobacteriaceae_bacterium_UBA2950_UBA2950_contig_101:0.001234101,Enterobacteriaceae_bacterium_UBA1802_UBA1802_contig_1:0.000211000)0.770:0.000215678)0.000:0.000000006)0.839:0.000000006)0.792:0.000188871)0.706:0.000122753)0.983:0.002571564,((Enterobacteriaceae_bacterium_UBA2313_UBA2313_contig_105:0.001916209,((Enterobacteriaceae_bacterium_UBA4534_UBA4534_contig_1089:0.000369033,Enterobacteriaceae_bacterium_UBA2004_UBA2004_contig_108:0.060334491)0.568:0.000172119,Enterobacteriaceae_bacterium_UBA1576_UBA1576_contig_101:0.002199117)0.757:0.000512130)0.998:0.004746042,(Enterobacteriaceae_bacterium_UBA7424_UBA7424_contig_1040:0.000260516,(Enterobacteriaceae_bacterium_UBA4757_UBA4757_contig_1:0.000212582,Enterobacteriaceae_bacterium_UBA3421_UBA3421_contig_10:0.000431915)0.738:0.000288166)1.000:0.008261951)0.117:0.002879301)1.000:0.015646112,((Siccibacter_turicensis_isolate_UBA5141_UBA5141_contig_109:0.021803680,(Cronobacter_sakazakii_isolate_UBA913_UBA913_contig_1:0.015207136,(Cronobacter_turicensis_isolate_UBA1643_UBA1643_contig_1006:0.000000006,Cronobacter_turicensis_isolate_UBA5650_UBA5650_contig_1:0.000000006)0.719:0.000816100)1.000:0.018741504)0.940:0.005279003,((((((Pluralibacter_sp._UBA7423_UBA7423_contig_1:0.025178294,(((Klebsiella_variicola_isolate_UBA694_UBA694_contig_102:0.000211473,((Klebsiella_variicola_isolate_UBA6000_UBA6000_contig_112:0.000867209,(Klebsiella_variicola_isolate_UBA3043_UBA3043_contig_1:0.000000006,Klebsiella_variicola_isolate_UBA7536_UBA7536_contig_10:0.000376223)0.760:0.000219055)0.869:0.000653676,(Klebsiella_variicola_isolate_UBA3449_UBA3449_contig_1:0.000422670,Klebsiella_variicola_isolate_UBA4040_UBA4040_contig_1:0.000211389)0.726:0.000000005)0.789:0.000211268)0.903:0.000751191,(((((Klebsiella_pneumoniae_isolate_UBA5665_UBA5665_contig_105:0.000000006,Klebsiella_pneumoniae_isolate_UBA4106_UBA4106_contig_1026:0.000000006)0.941:0.000422881,Klebsiella_pneumoniae_isolate_UBA2073_UBA2073_contig_1:0.000000006)0.000:0.000000006,Klebsiella_pneumoniae_isolate_UBA6553_UBA6553_contig_100:0.000000006)0.000:0.000000006,(((Klebsiella_pneumoniae_isolate_UBA2607_UBA2607_contig_1001:0.000316419,Klebsiella_pneumoniae_isolate_UBA5668_UBA5668_contig_10:0.000000005)0.035:0.000000062,Klebsiella_pneumoniae_isolate_UBA4597_UBA4597_contig_1:0.000535447)0.083:0.000423491,Klebsiella_pneumoniae_isolate_UBA7610_UBA7610_contig_105:0.000422861)0.000:0.000000006)0.988:0.000000006,((Klebsiella_pneumoniae_isolate_UBA3034_UBA3034_contig_1:0.000000006,Klebsiella_pneumoniae_isolate_UBA4607_UBA4607_contig_1:0.000000006)0.818:0.000211517,Klebsiella_pneumoniae_isolate_UBA7514_UBA7514_contig_1006:0.000000006)0.733:0.000000006)1.000:0.004788426)1.000:0.006091140,(Enterobacteriaceae_bacterium_UBA5935_UBA5935_contig_1:0.008652032,(((Klebsiella_oxytoca_isolate_UBA5669_UBA5669_contig_101:0.000847672,(Klebsiella_oxytoca_isolate_UBA4154_UBA4154_contig_106:0.000423718,Klebsiella_oxytoca_isolate_UBA7535_UBA7535_contig_100:0.000358831)0.000:0.000000006)0.000:0.000000005,(Klebsiella_oxytoca_isolate_UBA7463_UBA7463_contig_103:0.000000006,(Klebsiella_oxytoca_isolate_UBA7464_UBA7464_contig_10:0.0,Klebsiella_oxytoca_isolate_UBA3965_UBA3965_contig_1:0.0,Klebsiella_oxytoca_isolate_UBA3104_UBA3104_contig_1:0.0):0.000216744)0.351:0.000000013)0.931:0.001041554,(Klebsiella_oxytoca_isolate_UBA5781_UBA5781_contig_1:0.000000006,(Klebsiella_oxytoca_isolate_UBA5134_UBA5134_contig_10:0.000000006,Klebsiella_oxytoca_isolate_UBA7501_UBA7501_contig_102:0.000569895)0.979:0.000000006)0.996:0.002017365)0.992:0.003746193)0.999:0.006244856)1.000:0.005686041)0.909:0.002765034,(((Citrobacter_freundii_isolate_UBA6742_UBA6742_contig_101206:0.000000006,Citrobacter_freundii_isolate_UBA7334_UBA7334_contig_1021:0.000609908)1.000:0.010243918,(Escherichia_coli_isolate_UBA7137_UBA7137_contig_100633:0.000153563,((Escherichia_coli_isolate_UBA1687_UBA1687_contig_10010:0.000410353,(Escherichia_coli_isolate_UBA1051_UBA1051_contig_107:0.000000006,(Escherichia_coli_isolate_UBA7624_UBA7624_contig_10:0.026112030,Escherichia_coli_isolate_UBA7462_UBA7462_contig_1:0.000078258)0.726:0.000147264)0.000:0.000000005)0.893:0.000562191,Escherichia_coli_isolate_UBA3331_UBA3331_contig_10005:0.000000005)0.373:0.000312728)1.000:0.013924784)0.908:0.004662221,(Enterobacteriaceae_bacterium_UBA5654_UBA5654_contig_100:0.012848373,Enterobacteriaceae_bacterium_UBA6005_UBA6005_contig_107:0.016129756)0.997:0.006760496)0.997:0.006370854)0.971:0.003163561,(Enterobacteriaceae_bacterium_UBA3516_UBA3516_contig_1002:0.014833715,(Enterobacteriaceae_bacterium_UBA3163_UBA3163_contig_1:0.003805757,(Enterobacteriaceae_bacterium_UBA869_UBA869_contig_1:0.000435936,(Enterobacteriaceae_bacterium_UBA4747_UBA4747_contig_101:0.000000006,Enterobacteriaceae_bacterium_UBA2606_UBA2606_contig_1:0.000203291)0.924:0.000610344)1.000:0.004598554)1.000:0.009951539)1.000:0.006596375)0.197:0.002184435,(((((Leclercia_sp._UBA5076_UBA5076_contig_10:0.001452038,Leclercia_sp._UBA5667_UBA5667_contig_100:0.000000006)1.000:0.006178077,Leclercia_adecarboxylata_isolate_UBA5564_UBA5564_contig_101:0.002737640)0.990:0.004188739,((((Leclercia_adecarboxylata_isolate_UBA3417_UBA3417_contig_1:0.004319428,((((Leclercia_adecarboxylata_isolate_UBA6750_UBA6750_contig_10:0.0,Leclercia_adecarboxylata_isolate_UBA687_UBA687_contig_105:0.0,Leclercia_adecarboxylata_isolate_UBA6650_UBA6650_contig_114:0.0):0.000000006,(Leclercia_adecarboxylata_isolate_UBA6270_UBA6270_contig_1012:0.000000006,Leclercia_adecarboxylata_isolate_UBA2554_UBA2554_contig_10:0.000230885)1.000:0.000000005)0.748:0.000000006,(((Leclercia_adecarboxylata_isolate_UBA2483_UBA2483_contig_1052:0.000653999,Leclercia_adecarboxylata_isolate_UBA5831_UBA5831_contig_112:0.000420927)0.000:0.000000006,Leclercia_adecarboxylata_isolate_UBA906_UBA906_contig_108:0.000217597)1.000:0.000000005,(((Leclercia_adecarboxylata_isolate_UBA862_UBA862_contig_10:0.002122602,Leclercia_adecarboxylata_isolate_UBA1868_UBA1868_contig_100:0.000829963)0.747:0.002345978,Leclercia_adecarboxylata_isolate_UBA3139_UBA3139_contig_1004:0.000563678)1.000:0.000000006,(((Leclercia_adecarboxylata_isolate_UBA7848_UBA7848_contig_108:0.000000006,Leclercia_adecarboxylata_isolate_UBA7621_UBA7621_contig_1:0.002516594)0.000:0.000000062,Leclercia_adecarboxylata_isolate_UBA7034_UBA7034_contig_1021:0.000000006)0.065:0.000155799,Leclercia_adecarboxylata_isolate_UBA2299_UBA2299_contig_1003:0.000211539)0.745:0.000000062)0.000:0.000000006)0.911:0.000158651)0.021:0.000003228,Leclercia_adecarboxylata_isolate_UBA6288_UBA6288_contig_10:0.001284035)0.129:0.000155391)0.245:0.000000062,Leclercia_adecarboxylata_isolate_UBA7636_UBA7636_contig_1055:0.000000006)0.501:0.000000062,(((Leclercia_adecarboxylata_isolate_UBA5926_UBA5926_contig_112:0.000223376,(Leclercia_adecarboxylata_isolate_UBA7632_UBA7632_contig_100:0.000420770,((Leclercia_adecarboxylata_isolate_UBA902_UBA902_contig_1048:0.0,Leclercia_adecarboxylata_isolate_UBA6897_UBA6897_contig_10:0.0):0.000210485,(Leclercia_adecarboxylata_isolate_UBA2627_UBA2627_contig_1:0.000000006,((Leclercia_adecarboxylata_isolate_UBA2612_UBA2612_contig_100:0.000000006,((Leclercia_adecarboxylata_isolate_UBA2050_UBA2050_contig_1:0.000000006,(Leclercia_adecarboxylata_isolate_UBA4161_UBA4161_contig_101:0.000603848,(((Leclercia_adecarboxylata_isolate_UBA7720_UBA7720_contig_1:0.000539700,(Leclercia_adecarboxylata_isolate_UBA3131_UBA3131_contig_1001:0.004361331,Leclercia_adecarboxylata_isolate_UBA2481_UBA2481_contig_1030:0.000000006)0.571:0.000000006)0.912:0.001762637,(Leclercia_adecarboxylata_isolate_UBA2473_UBA2473_contig_102:0.000000018,((Leclercia_adecarboxylata_isolate_UBA6557_UBA6557_contig_1007:0.000797697,Leclercia_adecarboxylata_isolate_UBA5567_UBA5567_contig_101:0.000338520)0.600:0.000275413,Leclercia_adecarboxylata_isolate_UBA1295_UBA1295_contig_101:0.000000006)0.451:0.001280174)0.342:0.000629914)0.520:0.000000005,Leclercia_adecarboxylata_isolate_UBA2075_UBA2075_contig_10:0.000542566)0.315:0.000000005)0.846:0.000878771)0.000:0.000000006,Leclercia_adecarboxylata_isolate_UBA2304_UBA2304_contig_1018:0.000836820)0.820:0.000878390)0.000:0.000000006,Leclercia_adecarboxylata_isolate_UBA3171_UBA3171_contig_10:0.000000006)1.000:0.000000006)0.000:0.000000006)0.448:0.000000006)0.424:0.000000006)0.000:0.000000006,Leclercia_adecarboxylata_isolate_UBA1898_UBA1898_contig_103:0.000210339)0.000:0.000000006,((Leclercia_adecarboxylata_isolate_UBA4618_UBA4618_contig_1:0.000217552,((((((Leclercia_adecarboxylata_isolate_UBA4602_UBA4602_contig_10:0.0,Leclercia_adecarboxylata_isolate_UBA7845_UBA7845_contig_102:0.0,Leclercia_adecarboxylata_isolate_UBA1809_UBA1809_contig_11:0.0):0.000000006,((Leclercia_adecarboxylata_isolate_UBA7345_UBA7345_contig_102:0.0,Leclercia_adecarboxylata_isolate_UBA2529_UBA2529_contig_1029:0.0):0.000000006,Leclercia_adecarboxylata_isolate_UBA1165_UBA1165_contig_1:0.002685686)0.833:0.000210443)0.841:0.000210313,(Leclercia_adecarboxylata_isolate_UBA1812_UBA1812_contig_1032:0.000421600,Leclercia_adecarboxylata_isolate_UBA7408_UBA7408_contig_10:0.000000006)0.854:0.000210420)0.701:0.000000006,Leclercia_adecarboxylata_isolate_UBA3229_UBA3229_contig_119:0.000210427)0.815:0.000210331,(Leclercia_adecarboxylata_isolate_UBA7858_UBA7858_contig_112:0.000000006,(Leclercia_adecarboxylata_isolate_UBA5118_UBA5118_contig_101:0.000210263,Leclercia_adecarboxylata_isolate_UBA4114_UBA4114_contig_1:0.000210264)0.000:0.000000006)0.000:0.000000006)0.007:0.000210309,Leclercia_adecarboxylata_isolate_UBA3341_UBA3341_contig_1:0.000000006)0.146:0.000000063)0.000:0.000000006,(Leclercia_adecarboxylata_isolate_UBA4531_UBA4531_contig_10:0.000000006,Leclercia_adecarboxylata_isolate_UBA3544_UBA3544_contig_106:0.000420598)0.849:0.000210383)0.000:0.000000006)0.498:0.000000006)0.967:0.001251554,(Leclercia_adecarboxylata_isolate_UBA7846_UBA7846_contig_100:0.000956371,(((Leclercia_adecarboxylata_isolate_UBA7344_UBA7344_contig_10:0.000210744,(((Leclercia_adecarboxylata_isolate_UBA6636_UBA6636_contig_1:0.000295170,Leclercia_adecarboxylata_isolate_UBA1837_UBA1837_contig_10:0.000316833)1.000:0.000000006,Leclercia_adecarboxylata_isolate_UBA5928_UBA5928_contig_107:0.000218740)1.000:0.000000006,(Leclercia_adecarboxylata_isolate_UBA7856_UBA7856_contig_1:0.0,Leclercia_adecarboxylata_isolate_UBA3422_UBA3422_contig_1:0.0):0.000210673)0.000:0.000000006)0.503:0.000000006,((Leclercia_adecarboxylata_isolate_UBA2579_UBA2579_contig_10:0.000421581,Leclercia_adecarboxylata_isolate_UBA6638_UBA6638_contig_10:0.000219362)0.074:0.000210748,Leclercia_adecarboxylata_isolate_UBA5999_UBA5999_contig_1:0.000426384)0.070:0.000000062)0.818:0.000949060,(Leclercia_adecarboxylata_isolate_UBA989_UBA989_contig_113:0.000000006,Leclercia_adecarboxylata_isolate_UBA3338_UBA3338_contig_103:0.000000006)1.000:0.002126462)0.000:0.000000062)0.050:0.000544756)0.972:0.002471899)0.999:0.006711210,((((Leclercia_sp._UBA2479_UBA2479_contig_1:0.000421593,Leclercia_sp._UBA5958_UBA5958_contig_1:0.000000006)0.885:0.000421745,(Leclercia_sp._UBA1284_UBA1284_contig_1:0.000633109,Leclercia_sp._UBA4406_UBA4406_contig_10:0.000961883)0.000:0.000000006)0.993:0.005123155,Leclercia_sp._UBA7405_UBA7405_contig_1006:0.018731983)0.820:0.003183783,(((((Enterobacter_hormaechei_isolate_UBA1580_UBA1580_contig_102:0.000312256,(Enterobacter_hormaechei_isolate_UBA6555_UBA6555_contig_1:0.000000006,Enterobacter_hormaechei_isolate_UBA5565_UBA5565_contig_1:0.000000006)0.848:0.000385834)0.900:0.000755727,(((Enterobacter_hormaechei_isolate_UBA1645_UBA1645_contig_1:0.000000006,((((Enterobacter_hormaechei_isolate_UBA2702_UBA2702_contig_1:0.000000006,Enterobacter_hormaechei_isolate_UBA6646_UBA6646_contig_101:0.000679098)0.856:0.000210932,Enterobacter_hormaechei_isolate_UBA3474_UBA3474_contig_11:0.000421426)0.000:0.000000006,(Enterobacter_hormaechei_isolate_UBA4403_UBA4403_contig_105:0.000000006,Enterobacter_hormaechei_isolate_UBA870_UBA870_contig_101:0.000000006)1.000:0.000000005)0.000:0.000000006,((Enterobacter_hormaechei_isolate_UBA1647_UBA1647_contig_1:0.000210729,Enterobacter_hormaechei_isolate_UBA5596_UBA5596_contig_10:0.000000006)0.000:0.000000005,(Enterobacter_hormaechei_isolate_UBA6744_UBA6744_contig_1:0.000210790,Enterobacter_hormaechei_isolate_UBA7898_UBA7898_contig_1:0.000421361)0.771:0.000210514)0.000:0.000000006)1.000:0.000000006)0.853:0.000156063,Enterobacter_hormaechei_isolate_UBA7247_UBA7247_contig_1:0.000156160)0.000:0.000000005,((((Enterobacter_hormaechei_isolate_UBA5932_UBA5932_contig_1:0.000000006,Enterobacter_hormaechei_isolate_UBA1352_UBA1352_contig_1016:0.000000006)0.925:0.000156219,((((Enterobacter_hormaechei_isolate_UBA1885_UBA1885_contig_1002:0.001962237,Enterobacter_hormaechei_isolate_UBA4748_UBA4748_contig_1:0.002488817)0.930:0.007168781,Enterobacter_hormaechei_isolate_UBA4405_UBA4405_contig_1:0.001910693)0.684:0.000000006,Enterobacter_hormaechei_isolate_UBA6319_UBA6319_contig_1:0.000557655)0.324:0.000000006,Enterobacter_hormaechei_isolate_UBA7839_UBA7839_contig_100:0.000000006)0.997:0.000000006)0.000:0.000000006,((((((((Enterobacter_hormaechei_isolate_UBA7842_UBA7842_contig_1:0.0,Enterobacter_hormaechei_isolate_UBA6545_UBA6545_contig_1:0.0):0.000312567,Enterobacter_hormaechei_isolate_UBA5779_UBA5779_contig_1002:0.000739587)0.863:0.000000006,Enterobacter_hormaechei_isolate_UBA3514_UBA3514_contig_1:0.000203909)0.600:0.000000006,Enterobacter_hormaechei_isolate_UBA5648_UBA5648_contig_105:0.000000006)0.449:0.000000006,Enterobacter_hormaechei_isolate_UBA5135_UBA5135_contig_1:0.000000006)0.457:0.000000006,Enterobacter_hormaechei_isolate_UBA6747_UBA6747_contig_1:0.000000006)0.000:0.000000006,Enterobacter_hormaechei_isolate_UBA1600_UBA1600_contig_1:0.000654965)0.000:0.000000006,Enterobacter_hormaechei_isolate_UBA6755_UBA6755_contig_137:0.000250434)0.738:0.000000006)0.854:0.000155937,Enterobacter_hormaechei_isolate_UBA3335_UBA3335_contig_104:0.000000006)0.429:0.000155949)0.895:0.000648609)0.786:0.000818806,Enterobacter_hormaechei_isolate_UBA7243_UBA7243_contig_109:0.001623236)1.000:0.003940305,(((((Enterobacter_cloacae_isolate_UBA3024_UBA3024_contig_101:0.000000006,Enterobacter_cloacae_isolate_UBA5304_UBA5304_contig_111:0.000000006)0.771:0.000223712,Enterobacter_cloacae_isolate_UBA2555_UBA2555_contig_102:0.000769033)0.866:0.000423810,(Enterobacter_cloacae_isolate_UBA6690_UBA6690_contig_100:0.000378016,Enterobacter_cloacae_isolate_UBA3883_UBA3883_contig_10:0.005274494)0.834:0.001191384)0.945:0.001155950,((Enterobacter_cloacae_isolate_UBA3340_UBA3340_contig_107:0.001069873,Enterobacter_cloacae_isolate_UBA7037_UBA7037_contig_1:0.001489048)0.967:0.002009905,((Enterobacter_cloacae_isolate_UBA1636_UBA1636_contig_1001:0.000899889,Enterobacter_cloacae_isolate_UBA2602_UBA2602_contig_1005:0.000660475)0.998:0.003323643,((Enterobacter_cloacae_isolate_UBA7032_UBA7032_contig_131:0.000464258,Enterobacter_cloacae_isolate_UBA1619_UBA1619_contig_1000:0.000054998)0.000:0.000000017,Enterobacter_cloacae_isolate_UBA3234_UBA3234_contig_101:0.001260951)1.000:0.003165126)0.780:0.001099987)0.479:0.000722379)0.417:0.000448974,Enterobacter_cloacae_isolate_UBA3420_UBA3420_contig_1:0.001938706)0.954:0.001037789)0.084:0.001031549,Enterobacter_mori_isolate_UBA7499_UBA7499_contig_10:0.001462298)1.000:0.004981335)0.950:0.002920606)0.368:0.002665810,Enterobacter_sp._UBA3042_UBA3042_contig_10:0.014046416)0.999:0.007784145)0.822:0.004072237,(((Enterobacteriaceae_bacterium_UBA5116_UBA5116_contig_106:0.000641020,(Enterobacteriaceae_bacterium_UBA5030_UBA5030_contig_10:0.000211392,(Enterobacteriaceae_bacterium_UBA5995_UBA5995_contig_10:0.000303621,(Enterobacteriaceae_bacterium_UBA5658_UBA5658_contig_1018:0.000000006,(Enterobacteriaceae_bacterium_UBA6637_UBA6637_contig_1034:0.000000006,Enterobacteriaceae_bacterium_UBA3109_UBA3109_contig_109:0.000351761)0.659:0.000428627)0.852:0.000389977)1.000:0.000000006)0.766:0.000205355)1.000:0.013158669,(Enterobacteriaceae_bacterium_UBA7460_UBA7460_contig_10:0.005736982,(Enterobacteriaceae_bacterium_UBA6698_UBA6698_contig_10:0.000000006,Enterobacteriaceae_bacterium_UBA4135_UBA4135_contig_122:0.000936078)0.923:0.001439756)1.000:0.009071241)1.000:0.005402124,((((Enterobacteriaceae_bacterium_UBA6006_UBA6006_contig_12:0.000847324,(Enterobacteriaceae_bacterium_UBA1584_UBA1584_contig_11:0.000635743,((((Enterobacteriaceae_bacterium_UBA1499_UBA1499_contig_1022:0.001025244,Enterobacteriaceae_bacterium_UBA4751_UBA4751_contig_1:0.000279227)0.804:0.000268719,(Enterobacteriaceae_bacterium_UBA4596_UBA4596_contig_101:0.004054438,Enterobacteriaceae_bacterium_UBA5997_UBA5997_contig_1001:0.030577460)0.813:0.000000006)0.997:0.000000006,Enterobacteriaceae_bacterium_UBA2077_UBA2077_contig_11:0.000000006)1.000:0.000000006,((Enterobacteriaceae_bacterium_UBA6705_UBA6705_contig_1002:0.000193306,Enterobacteriaceae_bacterium_UBA3456_UBA3456_contig_104:0.000000006)0.018:0.000000097,Enterobacteriaceae_bacterium_UBA717_UBA717_contig_1:0.000000006)0.856:0.000157768)0.944:0.000473921)0.943:0.000631765)0.987:0.001412887,(Enterobacteriaceae_bacterium_UBA3894_UBA3894_contig_1:0.000210051,Enterobacteriaceae_bacterium_UBA5874_UBA5874_contig_101:0.000848240)0.954:0.001283749)0.962:0.001757985,((Enterobacteriaceae_bacterium_UBA3111_UBA3111_contig_1013:0.004355898,((Enterobacteriaceae_bacterium_UBA7715_UBA7715_contig_107:0.000000006,Enterobacteriaceae_bacterium_UBA1640_UBA1640_contig_1013:0.001159506)0.801:0.000639799,Enterobacteriaceae_bacterium_UBA7403_UBA7403_contig_101:0.001064973)0.000:0.000000006)0.895:0.001447833,Enterobacteriaceae_bacterium_UBA7338_UBA7338_contig_1631:0.003851848)0.218:0.000751479)0.671:0.000600553,Enterobacteriaceae_bacterium_UBA3096_UBA3096_contig_1017:0.000401281)1.000:0.014931896)0.997:0.004092621)0.135:0.002850694,(Enterobacteriaceae_bacterium_UBA4753_UBA4753_contig_1:0.000832064,(Enterobacteriaceae_bacterium_UBA3398_UBA3398_contig_11:0.000419273,(Enterobacteriaceae_bacterium_UBA5138_UBA5138_contig_104:0.000000006,(Enterobacteriaceae_bacterium_UBA3128_UBA3128_contig_1004:0.000996348,(Enterobacteriaceae_bacterium_UBA7722_UBA7722_contig_1007:0.001677697,Enterobacteriaceae_bacterium_UBA5791_UBA5791_contig_101:0.000725982)0.452:0.000000006)0.790:0.000221722)0.953:0.000635459)0.382:0.000228731)1.000:0.019700835)0.257:0.003610869)0.892:0.004382932)0.996:0.008798527,Buttiauxella_sp._UBA1641_UBA1641_contig_102:0.027534616)1.000:0.012727387)0.999:0.014784269)0.999:0.023979144,(Providencia_rettgeri_isolate_UBA5024_UBA5024_contig_1083:0.051559357,(Proteus_mirabilis_isolate_UBA3152_UBA3152_contig_1:0.015207242,Proteus_vulgaris_isolate_UBA5273_UBA5273_contig_10161:0.012175101)1.000:0.045969999)1.000:0.033371419)1.000:0.081067716,(Vibrio_metoecus_isolate_UBA1833_UBA1833_contig_1013:0.060651328,(Vibrio_sp._UBA2441_UBA2441_contig_1:0.035296510,Vibrio_sp._UBA2437_UBA2437_contig_1:0.056116149)1.000:0.032831803)1.000:0.069735000)0.998:0.029326200,((Aeromonas_veronii_isolate_UBA1835_UBA1835_contig_1:0.002893437,Aeromonas_hydrophila_isolate_UBA705_UBA705_contig_10156:0.011912475)1.000:0.093631282,(((Gammaproteobacteria_bacterium_UBA1249_UBA1249_contig_1050286:0.000238058,Gammaproteobacteria_bacterium_UBA2804_UBA2804_contig_10201:0.007481663)1.000:0.172924986,(Gammaproteobacteria_bacterium_UBA2810_UBA2810_contig_1019:0.007287978,((Gammaproteobacteria_bacterium_UBA2924_UBA2924_contig_10010:0.000000006,Gammaproteobacteria_bacterium_UBA2917_UBA2917_contig_1091:0.000000006)0.593:0.000247906,(Gammaproteobacteria_bacterium_UBA7266_UBA7266_contig_10274:0.000444207,((Gammaproteobacteria_bacterium_UBA7282_UBA7282_contig_10046:0.000000006,(Gammaproteobacteria_bacterium_UBA7724_UBA7724_contig_10:0.000000006,Gammaproteobacteria_bacterium_UBA7786_UBA7786_contig_1048:0.000307083)0.000:0.000000005)0.451:0.000000006,Gammaproteobacteria_bacterium_UBA7256_UBA7256_contig_1:0.000000006)0.000:0.000000006)0.696:0.001018372)0.979:0.008378129)1.000:0.222417729)1.000:0.064033445,(((Succinatimonas_sp._UBA7265_UBA7265_contig_1005:0.000000009,((Succinatimonas_sp._UBA7281_UBA7281_contig_1008:0.000000006,Succinatimonas_sp._UBA7771_UBA7771_contig_1:0.000000006)0.958:0.001803981,(Succinatimonas_sp._UBA7726_UBA7726_contig_10120:0.000000006,Succinatimonas_sp._UBA7790_UBA7790_contig_1018:0.000000006)0.956:0.000000006)0.458:0.000159727)1.000:0.105180848,(((Succinatimonas_sp._UBA2928_UBA2928_contig_100708:0.005133633,(Succinatimonas_sp._UBA2802_UBA2802_contig_10084:0.000438638,Succinatimonas_sp._UBA2938_UBA2938_contig_10133:0.000217494)0.000:0.000002156)0.282:0.000050484,Succinatimonas_sp._UBA1264_UBA1264_contig_1004805:0.000859992)1.000:0.041364660,((Succinatimonas_sp._UBA7006_UBA7006_contig_100053:0.000539141,Succinatimonas_sp._UBA4288_UBA4288_contig_10087:0.000620584)1.000:0.036665671,((Succinatimonas_sp._UBA6849_UBA6849_contig_10149:0.000000006,Succinatimonas_sp._UBA4709_UBA4709_contig_10043:0.000188556)0.998:0.003893845,(Succinatimonas_sp._UBA2849_UBA2849_contig_1002:0.002905930,Succinatimonas_sp._UBA761_UBA761_contig_101:0.001932987)0.951:0.004837225)1.000:0.045897771)0.981:0.015838747)1.000:0.077527456)1.000:0.150788758,(Succinivibrionaceae_bacterium_UBA3769_UBA3769_contig_101504:0.128061417,Succinivibrionaceae_bacterium_UBA1220_UBA1220_contig_100634:0.137033694)1.000:0.068482255)0.999:0.048080649)1.000:0.091130593)1.000:0.037526628)1.000:0.027399465)1.000:0.026499471,(((Pseudoalteromonas_ruthenica_isolate_UBA2971_UBA2971_contig_101068:0.000616883,Pseudoalteromonas_ruthenica_isolate_UBA6616_UBA6616_contig_10028:0.001909566)1.000:0.052276412,((Pseudoalteromonas_lipolytica_isolate_UBA6506_UBA6506_contig_10152:0.000000006,(Pseudoalteromonas_lipolytica_isolate_UBA3348_UBA3348_contig_103102:0.000322309,Pseudoalteromonas_lipolytica_isolate_UBA844_UBA844_contig_10006:0.000000006)0.741:0.000000009)1.000:0.015137166,(Pseudoalteromonas_lipolytica_isolate_UBA5083_UBA5083_contig_10115:0.008409422,(Pseudoalteromonas_issachenkonii_isolate_UBA676_UBA676_contig_1000:0.010671121,((Pseudoalteromonas_sp._UBA2102_UBA2102_contig_10089:0.000989333,(Pseudoalteromonas_sp._UBA6540_UBA6540_contig_10025:0.000000006,(Pseudoalteromonas_sp._UBA6610_UBA6610_contig_10427:0.000000006,(Pseudoalteromonas_sp._UBA846_UBA846_contig_1011:0.000000006,Pseudoalteromonas_sp._UBA6508_UBA6508_contig_1000:0.000000006)0.998:0.000000006)0.105:0.000000006)0.868:0.000952696)1.000:0.010017263,Pseudoalteromonas_haloplanktis_isolate_UBA2686_UBA2686_contig_1081:0.016155837)0.810:0.005250297)1.000:0.018807225)0.874:0.005654113)1.000:0.038206702)1.000:0.090617132,((Arsukibacterium_sp._UBA3155_UBA3155_contig_1001:0.020718145,((Arsukibacterium_sp._UBA3189_UBA3189_contig_1210:0.0,Arsukibacterium_sp._UBA4203_UBA4203_contig_101:0.0,Arsukibacterium_sp._UBA5043_UBA5043_contig_145:0.0):0.000000006,Arsukibacterium_sp._UBA4212_UBA4212_contig_1107:0.000287153)0.999:0.013921668)1.000:0.087040449,(Rheinheimera_sp._UBA4099_UBA4099_contig_101044:0.039168018,Chromatiales_bacterium_RIFOXYA1_FULL_46_5_rifoxya1_full_scaffold_10015:0.044454446)0.994:0.042812623)1.000:0.066465901)0.958:0.020680652)1.000:0.027079939,((((Idiomarina_baltica_isolate_UBA859_UBA859_contig_100161:0.009072829,Idiomarina_sp._UBA3162_UBA3162_contig_10076:0.009590431)1.000:0.049335273,(((Idiomarina_sp._UBA5185_UBA5185_contig_10090:0.001342772,(Idiomarina_sp._UBA4520_UBA4520_contig_1005:0.000000005,Idiomarina_sp._UBA4519_UBA4519_contig_10094:0.000000005)0.986:0.002587078)0.075:0.000710407,Idiomarina_sp._UBA1478_UBA1478_contig_10183:0.000535611)1.000:0.025970257,((((Idiomarina_abyssalis_isolate_UBA1461_UBA1461_contig_1072:0.000000006,(Idiomarina_abyssalis_isolate_UBA5042_UBA5042_contig_112:0.0,Idiomarina_abyssalis_isolate_UBA3366_UBA3366_contig_10701:0.0):0.000000006)0.000:0.000000006,Idiomarina_abyssalis_isolate_UBA3616_UBA3616_contig_10376:0.000000006)0.998:0.003702361,((((Idiomarina_abyssalis_isolate_UBA4213_UBA4213_contig_119:0.0,Idiomarina_abyssalis_isolate_UBA3602_UBA3602_contig_10065:0.0,Idiomarina_abyssalis_isolate_UBA5050_UBA5050_contig_1:0.0):0.000685788,Idiomarina_abyssalis_isolate_UBA2697_UBA2697_contig_102:0.000000006)0.968:0.000685389,(Idiomarina_abyssalis_isolate_UBA2690_UBA2690_contig_167:0.000000006,Idiomarina_sp._UBA1482_UBA1482_contig_10199:0.000000005)0.000:0.000000005)0.296:0.000000006,(Idiomarina_abyssalis_isolate_UBA3100_UBA3100_contig_10630:0.000000006,Idiomarina_sp._UBA4206_UBA4206_contig_1049:0.000265007)0.515:0.000000006)0.956:0.001356819)1.000:0.008313585,(Idiomarina_sp._UBA4211_UBA4211_contig_10246:0.028127801,((Idiomarina_sp._UBA3992_UBA3992_contig_10309:0.000000006,Idiomarina_sp._UBA3176_UBA3176_contig_1225:0.000000006)0.475:0.000000006,Idiomarina_sp._UBA1919_UBA1919_contig_10136:0.000000006)1.000:0.000000006)1.000:0.012535669)1.000:0.024731371)1.000:0.028376425)1.000:0.046307095,(Idiomarina_sp._UBA6937_UBA6937_contig_100298:0.047682230,Idiomarina_sp._UBA6142_UBA6142_contig_10371:0.096012052)1.000:0.044335074)1.000:0.078333095,(Paraglaciecola_agarilytica_isolate_UBA5045_UBA5045_contig_1042:0.090550599,(((Glaciecola_sp._UBA7419_UBA7419_contig_10571:0.000000006,Glaciecola_sp._UBA983_UBA983_contig_10044:0.000265867)1.000:0.095313411,((((Alteromonadaceae_bacterium_UBA1974_UBA1974_contig_1017:0.0,Alteromonadaceae_bacterium_UBA3345_UBA3345_contig_1010:0.0):0.000900546,(Alteromonadaceae_bacterium_UBA6945_UBA6945_contig_100968:0.000717090,(Alteromonadaceae_bacterium_UBA858_UBA858_contig_102782:0.000000006,Alteromonadaceae_bacterium_UBA7296_UBA7296_contig_1023:0.000000006)0.924:0.000000006)0.942:0.001809001)1.000:0.034907357,(Alteromonadaceae_bacterium_UBA1282_UBA1282_contig_10032:0.003662552,((((Alteromonadaceae_bacterium_UBA7387_UBA7387_contig_100614:0.002635940,Alteromonadaceae_bacterium_UBA1099_UBA1099_contig_102091:0.003964607)0.898:0.000000006,Alteromonadaceae_bacterium_UBA1089_UBA1089_contig_100083:0.001045639)0.902:0.000924723,(Alteromonadaceae_bacterium_UBA7799_UBA7799_contig_100914:0.002750691,((Alteromonadaceae_bacterium_UBA7877_UBA7877_contig_10001:0.000899416,((Alteromonadaceae_bacterium_UBA1334_UBA1334_contig_10042:0.000000006,Alteromonadaceae_bacterium_UBA820_UBA820_contig_102407:0.000000006)0.315:0.000000005,Alteromonadaceae_bacterium_UBA1980_UBA1980_contig_101560:0.000000006)0.556:0.000000006)0.684:0.000000006,Alteromonadaceae_bacterium_UBA7313_UBA7313_contig_100121:0.000000006)0.654:0.000549782)0.000:0.000000006)0.696:0.000644385,((Alteromonadaceae_bacterium_UBA884_UBA884_contig_10413:0.000000006,Alteromonadaceae_bacterium_UBA2620_UBA2620_contig_10182:0.000000006)0.854:0.000000006,Alteromonadaceae_bacterium_UBA1517_UBA1517_contig_100022:0.000000006)0.903:0.001597984)0.984:0.002721840)1.000:0.025995178)1.000:0.031798841,(Alteromonas_sp._UBA1848_UBA1848_contig_100747:0.040509078,((((((Alteromonas_australica_isolate_UBA1094_UBA1094_contig_10176:0.000000006,((Alteromonas_australica_isolate_UBA7297_UBA7297_contig_10:0.000000006,Alteromonas_sp._UBA2493_UBA2493_contig_10239:0.001905418)0.842:0.000873573,Alteromonas_australica_isolate_UBA6942_UBA6942_contig_10113:0.000411556)0.549:0.000000006)0.991:0.000000006,(Alteromonas_australica_isolate_UBA6611_UBA6611_contig_101062:0.000000006,(((Alteromonas_australica_isolate_UBA7321_UBA7321_contig_10004:0.000000006,Alteromonas_australica_isolate_UBA2101_UBA2101_contig_1007:0.000000006)1.000:0.000000006,((Alteromonas_australica_isolate_UBA834_UBA834_contig_10101:0.000000006,((Alteromonas_australica_isolate_UBA3395_UBA3395_contig_10245:0.000000006,(Alteromonas_australica_isolate_UBA6505_UBA6505_contig_101:0.000000006,(Alteromonas_australica_isolate_UBA1610_UBA1610_contig_100224:0.000000006,(Alteromonas_australica_isolate_UBA7385_UBA7385_contig_101:0.000000006,Alteromonas_australica_isolate_UBA842_UBA842_contig_1001:0.262954334)0.320:0.000000006)0.929:0.005642018)0.985:0.000000005)0.998:0.000000006,Alteromonas_australica_isolate_UBA4540_UBA4540_contig_103465:0.000368691)0.720:0.000000006)1.000:0.000000006,Alteromonas_australica_isolate_UBA3358_UBA3358_contig_10039:0.000000006)0.942:0.000558465)0.872:0.000000006,Alteromonas_australica_isolate_UBA1964_UBA1964_contig_1003:0.000992989)0.983:0.000000005)0.388:0.000000006)1.000:0.000000006,Alteromonas_australica_isolate_UBA2516_UBA2516_contig_10057:0.000000006)0.677:0.000000018,Alteromonas_australica_isolate_UBA3391_UBA3391_contig_1009:0.000000006)0.595:0.000336276,Alteromonas_australica_isolate_UBA7875_UBA7875_contig_10098:0.000000006)1.000:0.020214327,(Alteromonas_mediterranea_isolate_UBA2495_UBA2495_contig_10018:0.010289325,(((((Alteromonas_macleodii_isolate_UBA1661_UBA1661_contig_10343:0.000000006,Alteromonas_macleodii_isolate_UBA1521_UBA1521_contig_1036:0.000000006)0.000:0.000000006,Alteromonas_macleodii_isolate_UBA4146_UBA4146_contig_101013:0.000000006)0.470:0.000000062,Alteromonas_macleodii_isolate_UBA3523_UBA3523_contig_100453:0.000000006)0.403:0.000788638,((Alteromonas_macleodii_isolate_UBA6609_UBA6609_contig_1:0.000000006,(Alteromonas_macleodii_isolate_UBA1088_UBA1088_contig_10039:0.000000006,(Alteromonas_macleodii_isolate_UBA1960_UBA1960_contig_100384:0.000000006,Alteromonas_macleodii_isolate_UBA1010_UBA1010_contig_10041:0.000000006)0.832:0.000000006)0.603:0.000000062)0.458:0.000000062,Alteromonas_macleodii_isolate_UBA7874_UBA7874_contig_100262:0.001441577)0.375:0.001085870)0.702:0.000334128,Alteromonas_macleodii_isolate_UBA2532_UBA2532_contig_10:0.001823763)0.826:0.002372380)1.000:0.009975250)0.537:0.008409631)1.000:0.027038252)1.000:0.037903996)0.336:0.012909097,(Glaciecola_sp._UBA1851_UBA1851_contig_101172:0.103924303,Glaciecola_sp._UBA2563_UBA2563_contig_10026:0.121734690)1.000:0.052449455)0.520:0.016168767)1.000:0.087194994)0.645:0.021107791)1.000:0.073667556,Gammaproteobacteria_bacterium_UBA3532_UBA3532_contig_10109:0.192035917)0.944:0.024564571)1.000:0.037354729,((((Gammaproteobacteria_bacterium_UBA3067_UBA3067_contig_10:0.205138860,(Gammaproteobacteria_bacterium_UBA1012_UBA1012_contig_100047:0.000317936,(Gammaproteobacteria_bacterium_UBA855_UBA855_contig_10473:0.000000006,((Gammaproteobacteria_bacterium_UBA725_UBA725_contig_10194:0.0,Gammaproteobacteria_bacterium_UBA7310_UBA7310_contig_1:0.0):0.000000006,(Gammaproteobacteria_bacterium_UBA7796_UBA7796_contig_1000:0.000000006,Gammaproteobacteria_bacterium_UBA6621_UBA6621_contig_10581:0.000000006)0.529:0.002075138)0.000:0.000000005)0.645:0.000025958)1.000:0.147604186)0.482:0.031950348,((Alcanivorax_jadensis_isolate_UBA1900_UBA1900_contig_10660:0.000349932,(Alcanivorax_sp._UBA3183_UBA3183_contig_105:0.000000006,Alcanivorax_jadensis_isolate_UBA2692_UBA2692_contig_100:0.001219501)0.723:0.000723984)1.000:0.069858033,(((Alcanivorax_sp._UBA1913_UBA1913_contig_11841:0.000000006,Alcanivorax_sp._UBA3989_UBA3989_contig_1018:0.000000006)1.000:0.026728608,(Alcanivorax_sp._UBA1092_UBA1092_contig_1073:0.001957689,Alcanivorax_sp._UBA4150_UBA4150_contig_10010:0.016035429)1.000:0.020097123)1.000:0.018213453,((((((((Alcanivorax_sp._UBA4521_UBA4521_contig_10096:0.000000006,((Alcanivorax_sp._UBA2114_UBA2114_contig_100497:0.000000006,(((Alcanivorax_sp._UBA1608_UBA1608_contig_1011:0.000000006,Alcanivorax_sp._UBA679_UBA679_contig_10072:0.001635578)0.465:0.000000006,Alcanivorax_sp._UBA1972_UBA1972_contig_10017:0.000000006)0.451:0.000000006,Alcanivorax_sp._UBA4543_UBA4543_contig_10432:0.000000006)0.831:0.000000006)0.000:0.000000006,Alcanivorax_sp._UBA3353_UBA3353_contig_10200:0.000000006)0.000:0.000000006)0.000:0.000000006,Alcanivorax_sp._UBA1614_UBA1614_contig_100603:0.000314592)0.000:0.000000005,(Alcanivorax_sp._UBA2694_UBA2694_contig_10166:0.009472810,Alcanivorax_sp._UBA1504_UBA1504_contig_101400:0.001942905)0.285:0.000000006)0.513:0.000000006,Alcanivorax_sp._UBA6607_UBA6607_contig_10179:0.000000006)0.477:0.000000006,Alcanivorax_sp._UBA5099_UBA5099_contig_1009:0.000000006)0.000:0.000000006,Alcanivorax_sp._UBA1475_UBA1475_contig_1003:0.000000006)0.332:0.000000006,Alcanivorax_sp._UBA4152_UBA4152_contig_10073:0.000201371)0.819:0.000323921,(Alcanivorax_sp._UBA5595_UBA5595_contig_100111:0.000562016,(((Alcanivorax_sp._UBA4488_UBA4488_contig_1007:0.000483201,(Alcanivorax_sp._UBA4485_UBA4485_contig_1006:0.013182157,Alcanivorax_sp._UBA5084_UBA5084_contig_10033:0.000437317)0.746:0.000215037)0.890:0.000432214,((Alcanivorax_sp._UBA2509_UBA2509_contig_10221:0.000647170,((Alcanivorax_sp._UBA4527_UBA4527_contig_10007:0.002746032,Alcanivorax_sp._UBA2512_UBA2512_contig_10348:0.000000006)0.356:0.000000013,(Alcanivorax_sp._UBA3985_UBA3985_contig_1003:0.0,Alcanivorax_sp._UBA1911_UBA1911_contig_102:0.0):0.000000006)0.889:0.000485482)0.734:0.000273920,(Alcanivorax_sp._UBA2685_UBA2685_contig_10105:0.0,Alcanivorax_sp._UBA3585_UBA3585_contig_1:0.0,Alcanivorax_sp._UBA3194_UBA3194_contig_1118:0.0):0.000000006)0.764:0.000201782)0.924:0.000568641,Alcanivorax_sp._UBA5163_UBA5163_contig_10002:0.001775996)0.863:0.000416153)0.800:0.000399284)1.000:0.031133740)1.000:0.046632996)1.000:0.134068975)0.823:0.024745200,(Gammaproteobacteria_bacterium_UBA6940_UBA6940_contig_10026:0.367606300,((Moraxellaceae_bacterium_UBA2032_UBA2032_contig_1:0.151761757,(Moraxellaceae_bacterium_UBA2477_UBA2477_contig_1078:0.104662095,Moraxellaceae_bacterium_UBA2031_UBA2031_contig_10006:0.100743307)0.999:0.034028251)0.888:0.028394822,(((((((Acinetobacter_baumannii_isolate_UBA3169_UBA3169_contig_1:0.000155018,Acinetobacter_baumannii_isolate_UBA4598_UBA4598_contig_1019:0.000722459)0.759:0.000155066,(Acinetobacter_baumannii_isolate_UBA2492_UBA2492_contig_1010:0.000158251,Acinetobacter_baumannii_isolate_UBA2489_UBA2489_contig_1:0.000000006)0.793:0.000155508)0.806:0.000527268,(Acinetobacter_baumannii_isolate_UBA4481_UBA4481_contig_1:0.000757382,Acinetobacter_baumannii_isolate_UBA2057_UBA2057_contig_1006:0.002204797)0.743:0.001972705)0.984:0.003481920,(Acinetobacter_nosocomialis_isolate_UBA4105_UBA4105_contig_1001:0.001150221,(((Acinetobacter_nosocomialis_isolate_UBA5077_UBA5077_contig_102:0.000174363,Acinetobacter_nosocomialis_isolate_UBA2098_UBA2098_contig_104:0.000000006)0.000:0.000000006,((Acinetobacter_nosocomialis_isolate_UBA1870_UBA1870_contig_1018:0.000000006,(((((((Acinetobacter_nosocomialis_isolate_UBA1655_UBA1655_contig_1:0.000000006,(Acinetobacter_nosocomialis_isolate_UBA7465_UBA7465_contig_1009:0.000000006,Acinetobacter_nosocomialis_isolate_UBA4117_UBA4117_contig_1006:0.000712966)0.000:0.000000006)0.000:0.000000006,Acinetobacter_nosocomialis_isolate_UBA1894_UBA1894_contig_1020:0.000000006)0.947:0.000000006,Acinetobacter_nosocomialis_isolate_UBA899_UBA899_contig_104:0.000155099)0.756:0.000000006,(Acinetobacter_nosocomialis_isolate_UBA6700_UBA6700_contig_1014:0.000000006,Acinetobacter_nosocomialis_isolate_UBA2046_UBA2046_contig_1:0.000000005)1.000:0.000000006)0.000:0.000000006,(Acinetobacter_nosocomialis_isolate_UBA3105_UBA3105_contig_100:0.000000006,Acinetobacter_nosocomialis_isolate_UBA3252_UBA3252_contig_100:0.000182012)0.738:0.000000006)0.000:0.000000006,(Acinetobacter_nosocomialis_isolate_UBA5647_UBA5647_contig_100:0.0,Acinetobacter_nosocomialis_isolate_UBA4562_UBA4562_contig_1:0.0,Acinetobacter_nosocomialis_isolate_UBA2556_UBA2556_contig_1:0.0):0.000000006)0.000:0.000000005,((Acinetobacter_nosocomialis_isolate_UBA5921_UBA5921_contig_1:0.000153396,Acinetobacter_nosocomialis_isolate_UBA873_UBA873_contig_10:0.000377017)0.651:0.000001602,Acinetobacter_nosocomialis_isolate_UBA5671_UBA5671_contig_104:0.000155081)0.000:0.000000006)0.000:0.000000005)0.891:0.000310263,Acinetobacter_nosocomialis_isolate_UBA3983_UBA3983_contig_10:0.000310404)0.772:0.000155068)0.853:0.000155120,(((((((Acinetobacter_nosocomialis_isolate_UBA1588_UBA1588_contig_103:0.000151069,((Acinetobacter_pittii_isolate_UBA2478_UBA2478_contig_1:0.000619729,(Acinetobacter_pittii_isolate_UBA2484_UBA2484_contig_1020:0.002764362,(Acinetobacter_pittii_isolate_UBA2608_UBA2608_contig_100:0.002136517,((Acinetobacter_baumannii_isolate_UBA7899_UBA7899_contig_1010:0.001682131,Acinetobacter_pittii_isolate_UBA4954_UBA4954_contig_11131:0.000807653)0.372:0.000420867,Acinetobacter_pittii_isolate_UBA4131_UBA4131_contig_1:0.000669089)0.743:0.000165695)0.523:0.000301676)0.748:0.000156983)1.000:0.005242762,(Acinetobacter_baumannii_isolate_UBA3035_UBA3035_contig_10:0.001078359,Acinetobacter_baumannii_isolate_UBA6296_UBA6296_contig_1012:0.000919477)0.993:0.003940860)0.998:0.002706199)0.998:0.002334313,(Acinetobacter_nosocomialis_isolate_UBA5653_UBA5653_contig_100:0.000000006,(Acinetobacter_nosocomialis_isolate_UBA3970_UBA3970_contig_10:0.000000006,(Acinetobacter_nosocomialis_isolate_UBA5786_UBA5786_contig_1031:0.000000006,(Acinetobacter_nosocomialis_isolate_UBA2048_UBA2048_contig_100:0.000193595,Acinetobacter_nosocomialis_isolate_UBA6008_UBA6008_contig_1:0.000000006)0.731:0.000000006)0.915:0.000154955)0.000:0.000000006)0.729:0.000120160)0.567:0.000347023,(Acinetobacter_nosocomialis_isolate_UBA5139_UBA5139_contig_100:0.000000006,Acinetobacter_nosocomialis_isolate_UBA7337_UBA7337_contig_101:0.000161793)0.835:0.000154967)0.000:0.000000006,Acinetobacter_nosocomialis_isolate_UBA5656_UBA5656_contig_1000:0.000164977)0.990:0.000932283,((Acinetobacter_nosocomialis_isolate_UBA6568_UBA6568_contig_109:0.001622049,Acinetobacter_nosocomialis_isolate_UBA2042_UBA2042_contig_1:0.000558652)0.865:0.000372269,Acinetobacter_nosocomialis_isolate_UBA6823_UBA6823_contig_101:0.001638521)0.000:0.000000006)0.001:0.000000138,Acinetobacter_nosocomialis_isolate_UBA5959_UBA5959_contig_1021:0.000000006)0.000:0.000000166,Acinetobacter_nosocomialis_isolate_UBA3966_UBA3966_contig_1002:0.000411171)0.059:0.000161275)0.000:0.000000005)1.000:0.005677243)1.000:0.020823411,((Acinetobacter_sp._UBA2063_UBA2063_contig_1008:0.017540522,((Acinetobacter_sp._GWC1_38_13_gwc1_scaffold_10212:0.001376477,(Acinetobacter_junii_isolate_UBA4554_UBA4554_contig_101:0.001109299,(Acinetobacter_junii_isolate_UBA2147_UBA2147_contig_1:0.000000006,Acinetobacter_junii_isolate_UBA4130_UBA4130_contig_10:0.000918107)0.921:0.001726056)0.913:0.001745401)1.000:0.013021910,(Acinetobacter_sp._UBA991_UBA991_contig_103:0.015171489,(Acinetobacter_haemolyticus_isolate_UBA4199_UBA4199_contig_10028:0.000883363,Acinetobacter_sp._UBA6526_UBA6526_contig_10143:0.001505050)1.000:0.016695967)0.972:0.006904034)0.909:0.004497332)1.000:0.011535203,((((((Acinetobacter_lwoffii_isolate_UBA2051_UBA2051_contig_1:0.000914404,(Acinetobacter_lwoffii_isolate_UBA1649_UBA1649_contig_104:0.003351781,Acinetobacter_sp._UBA3060_UBA3060_contig_10:0.002892767)0.671:0.000729983)1.000:0.015401777,(((Acinetobacter_schindleri_isolate_UBA3129_UBA3129_contig_100:0.001917085,(Acinetobacter_sp._UBA4611_UBA4611_contig_100:0.004392958,Acinetobacter_sp._UBA3461_UBA3461_contig_101:0.003493981)0.845:0.001033168)0.121:0.000824887,(Acinetobacter_sp._UBA2567_UBA2567_contig_1010:0.003311116,Acinetobacter_sp._UBA3132_UBA3132_contig_1002:0.002145725)0.930:0.003025326)1.000:0.009959071,(Acinetobacter_sp._UBA5984_UBA5984_contig_1056:0.002089271,(Acinetobacter_sp._UBA2581_UBA2581_contig_1017:0.001481419,(Acinetobacter_sp._UBA3450_UBA3450_contig_100:0.002651859,(Acinetobacter_sp._UBA3025_UBA3025_contig_1001:0.003212345,(Acinetobacter_sp._UBA7614_UBA7614_contig_1003:0.003166056,(Acinetobacter_sp._UBA4600_UBA4600_contig_1012:0.000589488,Acinetobacter_sp._UBA1496_UBA1496_contig_1:0.000000006)0.599:0.000846427)0.863:0.000708887)0.764:0.000209511)0.547:0.000206388)0.996:0.002805701)1.000:0.016758304)0.816:0.005291545)0.952:0.005884235,(((Acinetobacter_sp._UBA1497_UBA1497_contig_100:0.000000005,Acinetobacter_sp._UBA6641_UBA6641_contig_1004:0.009047171)0.987:0.005546545,(Acinetobacter_sp._UBA3106_UBA3106_contig_1:0.002423391,Acinetobacter_sp._UBA5934_UBA5934_contig_10:0.001714996)0.996:0.004108526)1.000:0.010362100,(Acinetobacter_sp._UBA5927_UBA5927_contig_1032:0.014174545,Acinetobacter_sp._UBA2531_UBA2531_contig_1003:0.014613549)1.000:0.012599332)0.962:0.006155341)0.934:0.005505676,(((Acinetobacter_johnsonii_isolate_UBA3112_UBA3112_contig_1003:0.004444614,Acinetobacter_johnsonii_isolate_UBA2045_UBA2045_contig_10:0.000000006)0.992:0.002583262,(Acinetobacter_sp._RIFCSPHIGHO2_12_41_5_rifcsphigho2_12_sub10_scaffold_100058:0.011530450,Pseudomonadales_bacterium_RIFCSPHIGHO2_12_FULL_40_16_rifcsphigho2_12_scaffold_1073:0.000000006)0.990:0.002866087)0.624:0.002565632,Acinetobacter_sp._UBA6720_UBA6720_contig_10:0.004501210)1.000:0.014909155)0.959:0.007105106,(Acinetobacter_sp._UBA797_UBA797_contig_10:0.000000006,Acinetobacter_sp._UBA801_UBA801_contig_1007:0.000000005)1.000:0.024980073)0.998:0.011262135,((Acinetobacter_radioresistens_isolate_UBA3554_UBA3554_contig_1069:0.007220513,(Acinetobacter_radioresistens_isolate_UBA6281_UBA6281_contig_1:0.001457601,Acinetobacter_sp._UBA5716_UBA5716_contig_1002:0.006949019)0.742:0.000240420)0.227:0.000903898,(((Acinetobacter_radioresistens_isolate_UBA1653_UBA1653_contig_1114:0.000000006,(Acinetobacter_radioresistens_isolate_UBA6695_UBA6695_contig_103:0.000000006,Acinetobacter_sp._UBA7654_UBA7654_contig_1005:0.009308481)0.808:0.000000006)0.000:0.000000006,Acinetobacter_sp._UBA2069_UBA2069_contig_1:0.000000006)0.863:0.001692007,((((Acinetobacter_radioresistens_isolate_UBA4041_UBA4041_contig_1024:0.000152970,Acinetobacter_sp._UBA3098_UBA3098_contig_1000:0.007948199)0.480:0.000155136,Acinetobacter_radioresistens_isolate_UBA7719_UBA7719_contig_100:0.001042047)0.745:0.000000024,((Acinetobacter_radioresistens_isolate_UBA4103_UBA4103_contig_103:0.000000006,Acinetobacter_sp._UBA5709_UBA5709_contig_100:0.000273563)0.947:0.000562068,Acinetobacter_radioresistens_isolate_UBA2079_UBA2079_contig_1000:0.000780303)0.764:0.000187363)0.986:0.001044255,(((Acinetobacter_radioresistens_isolate_UBA5638_UBA5638_contig_10:0.001724214,Acinetobacter_radioresistens_isolate_UBA1500_UBA1500_contig_103:0.000597243)0.752:0.000245972,((((Acinetobacter_radioresistens_isolate_UBA718_UBA718_contig_1:0.000000006,Acinetobacter_radioresistens_isolate_UBA7461_UBA7461_contig_1150:0.000000006)0.743:0.000000006,Acinetobacter_sp._UBA6571_UBA6571_contig_10701:0.000187404)0.924:0.000462776,(Acinetobacter_radioresistens_isolate_UBA4612_UBA4612_contig_103:0.000000006,(Acinetobacter_radioresistens_isolate_UBA7517_UBA7517_contig_10:0.000000006,((((Acinetobacter_sp._UBA6007_UBA6007_contig_100:0.005786643,Acinetobacter_sp._UBA4567_UBA4567_contig_1017:0.003544460)0.348:0.002822373,Acinetobacter_sp._UBA7341_UBA7341_contig_100:0.001501488)0.742:0.000732219,Acinetobacter_radioresistens_isolate_UBA7407_UBA7407_contig_1042:0.001922060)0.881:0.001469529,Acinetobacter_radioresistens_isolate_UBA3046_UBA3046_contig_1:0.000000006)0.500:0.000000006)1.000:0.000000006)0.961:0.000630624)0.936:0.000473168,((Acinetobacter_sp._UBA1297_UBA1297_contig_1:0.001390532,Acinetobacter_radioresistens_isolate_UBA5878_UBA5878_contig_1023:0.001399504)0.351:0.000462158,(((Acinetobacter_radioresistens_isolate_UBA6294_UBA6294_contig_1011:0.000000005,Acinetobacter_radioresistens_isolate_UBA1290_UBA1290_contig_1129:0.001129081)0.967:0.000654169,((Acinetobacter_radioresistens_isolate_UBA4620_UBA4620_contig_1007:0.000000006,Acinetobacter_radioresistens_isolate_UBA1421_UBA1421_contig_10016:0.000940506)0.999:0.001493562,Acinetobacter_radioresistens_isolate_UBA5651_UBA5651_contig_101:0.000245041)0.948:0.000749658)0.429:0.000154431,Acinetobacter_radioresistens_isolate_UBA5033_UBA5033_contig_1:0.001505210)0.893:0.000501241)0.106:0.000000006)0.883:0.000355236)0.000:0.000000163,Acinetobacter_sp._UBA5983_UBA5983_contig_1003:0.000595499)0.038:0.000314783)0.970:0.001158581)0.968:0.002695556)1.000:0.029461168)1.000:0.021939880)0.725:0.008757516)0.863:0.011254140,(((Acinetobacter_ursingii_isolate_UBA6703_UBA6703_contig_1:0.000954797,(Acinetobacter_ursingii_isolate_UBA7532_UBA7532_contig_10:0.000326283,(Acinetobacter_ursingii_isolate_UBA874_UBA874_contig_104:0.000209840,(Acinetobacter_ursingii_isolate_UBA4608_UBA4608_contig_10:0.000383132,Acinetobacter_ursingii_isolate_UBA7853_UBA7853_contig_1058:0.004889270)0.000:0.000000006)0.000:0.000000006)0.654:0.000196431)0.637:0.000624687,(((Acinetobacter_ursingii_isolate_UBA2310_UBA2310_contig_1:0.0,Acinetobacter_ursingii_isolate_UBA3890_UBA3890_contig_1:0.0):0.000000006,Acinetobacter_ursingii_isolate_UBA2065_UBA2065_contig_10:0.000154618)0.971:0.000774087,Acinetobacter_ursingii_isolate_UBA1888_UBA1888_contig_1:0.001508895)0.859:0.000579556)0.922:0.000890495,((Acinetobacter_ursingii_isolate_UBA1533_UBA1533_contig_105:0.000619346,Acinetobacter_ursingii_isolate_UBA5830_UBA5830_contig_1:0.001114805)0.971:0.001312605,((Acinetobacter_ursingii_isolate_UBA6569_UBA6569_contig_100:0.000492310,Acinetobacter_ursingii_isolate_UBA3251_UBA3251_contig_102:0.005563509)0.351:0.000705956,Acinetobacter_ursingii_isolate_UBA895_UBA895_contig_1:0.000569384)0.983:0.001539908)0.460:0.000493767)1.000:0.022080088)1.000:0.094274828,((Enhydrobacter_sp._UBA7602_UBA7602_contig_10:0.004664389,(Enhydrobacter_sp._UBA1882_UBA1882_contig_1022:0.002389847,(((Enhydrobacter_sp._UBA1586_UBA1586_contig_100:0.000266324,(Enhydrobacter_sp._UBA3337_UBA3337_contig_1:0.000000005,Enhydrobacter_sp._UBA3969_UBA3969_contig_101:0.000000006)0.863:0.000000009)0.935:0.002500876,Enhydrobacter_sp._UBA3108_UBA3108_contig_102:0.002629015)0.033:0.000493052,((Enhydrobacter_sp._UBA7234_UBA7234_contig_10:0.002704487,(Enhydrobacter_sp._UBA4390_UBA4390_contig_104:0.001908895,Enhydrobacter_sp._UBA4755_UBA4755_contig_1:0.003101864)0.648:0.000648258)0.469:0.000543660,(Enhydrobacter_sp._UBA4563_UBA4563_contig_100:0.000948371,Enhydrobacter_sp._UBA4101_UBA4101_contig_1:0.000913834)0.946:0.001022259)0.970:0.001212634)0.867:0.000547567)0.822:0.000799588)1.000:0.090368706,((Psychrobacter_sp._UBA3962_UBA3962_contig_103:0.017374532,(Psychrobacter_sp._UBA2578_UBA2578_contig_1000:0.005844473,Psychrobacter_sp._UBA5114_UBA5114_contig_10:0.001719327)0.999:0.010422467)1.000:0.052632913,(Psychrobacter_sp._UBA6684_UBA6684_contig_1043:0.061559391,(((Psychrobacter_sp._UBA4193_UBA4193_contig_1008:0.009546329,(Psychrobacter_sp._UBA6739_UBA6739_contig_10132:0.000000006,Psychrobacter_sp._UBA6730_UBA6730_contig_100:0.000000006)0.932:0.002702558)1.000:0.012642888,((Psychrobacter_sp._UBA2514_UBA2514_contig_1036:0.017902852,Psychrobacter_sp._UBA3480_UBA3480_contig_1:0.006002250)0.999:0.007304863,Psychrobacter_sp._UBA3068_UBA3068_contig_1017:0.009240844)0.998:0.008018575)0.664:0.007377105,(((Psychrobacter_sp._UBA3483_UBA3483_contig_100:0.005633181,(Psychrobacter_sp._UBA2071_UBA2071_contig_10:0.005617572,Psychrobacter_sp._UBA6291_UBA6291_contig_1015:0.002595719)1.000:0.004483064)0.850:0.002412169,(Psychrobacter_sp._UBA5136_UBA5136_contig_1006:0.009779462,Psychrobacter_sp._UBA6766_UBA6766_contig_103:0.007666226)0.998:0.004574563)1.000:0.007669492,(Psychrobacter_sp._UBA2769_UBA2769_contig_1400:0.002050543,Psychrobacter_sp._UBA5041_UBA5041_contig_1003:0.003659162)1.000:0.011262633)0.720:0.005017085)1.000:0.041759304)1.000:0.039825212)1.000:0.057532979)1.000:0.117865475)1.000:0.085381650)1.000:0.092808082)0.998:0.033149292)1.000:0.027169312,(((((((((Halieaceae_bacterium_UBA6060_UBA6060_contig_1023:0.115649815,((Halieaceae_bacterium_UBA5105_UBA5105_contig_107:0.075123211,((Halieaceae_bacterium_UBA5044_UBA5044_contig_108:0.005731507,(Halieaceae_bacterium_UBA5085_UBA5085_contig_104:0.000000006,Halieaceae_bacterium_UBA3993_UBA3993_contig_10284:0.000000006)0.999:0.005260818)1.000:0.010667467,((Halieaceae_bacterium_UBA3188_UBA3188_contig_1042:0.000000006,((Halieaceae_bacterium_UBA4500_UBA4500_contig_124:0.0,Halieaceae_bacterium_UBA5721_UBA5721_contig_107:0.0,Halieaceae_bacterium_UBA4216_UBA4216_contig_127:0.0):0.000000006,(Halieaceae_bacterium_UBA3099_UBA3099_contig_1002:0.000000006,Halieaceae_bacterium_UBA5055_UBA5055_contig_10169:0.000000006)0.000:0.000000005)1.000:0.000000006)0.934:0.001527852,Halieaceae_bacterium_UBA3187_UBA3187_contig_10114:0.003708824)1.000:0.015567553)1.000:0.045586483)1.000:0.037324812,(Halieaceae_bacterium_UBA3444_UBA3444_contig_10237:0.084266085,Halieaceae_bacterium_UBA2614_UBA2614_contig_10266:0.080306636)0.996:0.020889718)0.534:0.019543484)0.999:0.023450464,((Halieaceae_bacterium_UBA4019_UBA4019_contig_10076:0.000000006,Halieaceae_bacterium_UBA3019_UBA3019_contig_10111:0.000000006)1.000:0.149774488,((Halieaceae_bacterium_UBA4452_UBA4452_contig_10900:0.000614673,Halieaceae_bacterium_UBA4469_UBA4469_contig_10034:0.000000006)1.000:0.108069056,((Halieaceae_bacterium_UBA7381_UBA7381_contig_10133:0.066985086,(Halieaceae_bacterium_UBA4438_UBA4438_contig_10101:0.000179755,Halieaceae_bacterium_UBA4423_UBA4423_contig_105400:0.000000006)1.000:0.051621277)1.000:0.071890721,(Halieaceae_bacterium_UBA3479_UBA3479_contig_1013:0.054812491,Halieaceae_bacterium_UBA6519_UBA6519_contig_100633:0.038841678)1.000:0.073422925)0.711:0.021649316)1.000:0.060765250)0.838:0.015904834)1.000:0.059264994,((Spongiibacteraceae_bacterium_UBA5047_UBA5047_contig_10058:0.096222071,(Spongiibacter_sp._UBA1325_UBA1325_contig_101:0.039053035,(Spongiibacter_tropicus_isolate_UBA7228_UBA7228_contig_113:0.000961835,(Spongiibacter_tropicus_isolate_UBA6512_UBA6512_contig_10151:0.000000006,((Spongiibacter_sp._UBA6593_UBA6593_contig_10102:0.000000006,Spongiibacter_sp._UBA6625_UBA6625_contig_100041:0.009359957)1.000:0.000000006,Spongiibacter_tropicus_isolate_UBA850_UBA850_contig_1010:0.000000006)0.833:0.000000006)0.909:0.000938747)1.000:0.030228072)1.000:0.073069329)1.000:0.052257343,((Cellvibrionales_bacterium_UBA4578_UBA4578_contig_100064:0.001236382,Cellvibrionales_bacterium_UBA7434_UBA7434_contig_10001:0.000000006)1.000:0.116750182,(Cellvibrionales_bacterium_UBA1963_UBA1963_contig_100230:0.049539697,Cellvibrionales_bacterium_UBA1969_UBA1969_contig_10016:0.038827521)1.000:0.088855403)1.000:0.124004134)0.929:0.024981165)0.576:0.018156955,(((((((Porticoccus_hydrocarbonoclasticus_isolate_UBA4202_UBA4202_contig_1066:0.000347233,Porticoccus_hydrocarbonoclasticus_isolate_UBA3177_UBA3177_contig_10398:0.000198798)0.999:0.007115739,(Cellvibrionales_bacterium_UBA1483_UBA1483_contig_10034:0.002643634,Cellvibrionales_bacterium_UBA2511_UBA2511_contig_10438:0.003613138)0.985:0.005084876)1.000:0.075883286,(Cellvibrionales_bacterium_UBA4435_UBA4435_contig_102052:0.205153437,(Cellvibrionales_bacterium_UBA3090_UBA3090_contig_100379:0.035439487,((Cellvibrionales_bacterium_UBA7361_UBA7361_contig_102227:0.000000006,(Cellvibrionales_bacterium_UBA4451_UBA4451_contig_1027:0.000000006,Cellvibrionales_bacterium_UBA4478_UBA4478_contig_100378:0.000212222)0.427:0.000000005)0.574:0.000052819,Cellvibrionales_bacterium_UBA984_UBA984_contig_100230:0.005480761)1.000:0.053266018)0.999:0.027718799)0.960:0.018247296)1.000:0.052428957,(Cellvibrionales_bacterium_UBA4495_UBA4495_contig_1001:0.136895032,Cellvibrionales_bacterium_UBA5860_UBA5860_contig_1008:0.186286569)1.000:0.033878009)0.670:0.018789993,(((((Porticoccaceae_bacterium_UBA2538_UBA2538_contig_1046:0.000000006,Porticoccaceae_bacterium_UBA2550_UBA2550_contig_10:0.000000005)0.911:0.000155946,(Porticoccaceae_bacterium_UBA5971_UBA5971_contig_10115:0.000000006,((Porticoccaceae_bacterium_UBA2036_UBA2036_contig_105:0.0,Porticoccaceae_bacterium_UBA3433_UBA3433_contig_10277:0.0):0.000392472,Porticoccaceae_bacterium_UBA6066_UBA6066_contig_1:0.003048551)0.770:0.000646098)0.998:0.000000006)0.000:0.000000005,(Porticoccaceae_bacterium_UBA4010_UBA4010_contig_10210:0.000000006,Porticoccaceae_bacterium_UBA3426_UBA3426_contig_10241:0.000249007)0.843:0.000238210)1.000:0.072233891,((Cellvibrionales_bacterium_UBA7375_UBA7375_contig_105914:0.109537163,(Porticoccaceae_bacterium_UBA2002_UBA2002_contig_10268:0.015777690,(Porticoccaceae_bacterium_UBA3436_UBA3436_contig_10076:0.000359482,(Porticoccaceae_bacterium_UBA3445_UBA3445_contig_10036:0.000000006,Porticoccaceae_bacterium_UBA2039_UBA2039_contig_10018:0.000552289)0.906:0.000000006)1.000:0.017818836)1.000:0.020553914)0.410:0.018113213,(((Porticoccaceae_bacterium_UBA4026_UBA4026_contig_1114:0.000162315,Porticoccaceae_bacterium_UBA5969_UBA5969_contig_10204:0.000158776)1.000:0.053193633,(Porticoccaceae_bacterium_UBA2518_UBA2518_contig_1045:0.140489362,Porticoccaceae_bacterium_UBA1117_UBA1117_contig_10045:0.028832257)1.000:0.028845864)1.000:0.028381308,(Porticoccaceae_bacterium_UBA7411_UBA7411_contig_1015:0.000000006,(Porticoccaceae_bacterium_UBA7427_UBA7427_contig_10065:0.000000006,Porticoccaceae_bacterium_UBA1989_UBA1989_contig_10246:0.000000006)1.000:0.000000006)1.000:0.051151792)0.973:0.012440317)1.000:0.019147151)1.000:0.031211220,(Cellvibrionales_bacterium_UBA2618_UBA2618_contig_102:0.068726776,Cellvibrionales_bacterium_UBA1854_UBA1854_contig_10002:0.239505001)1.000:0.064284786)1.000:0.114715037)1.000:0.031528507,((Marinagarivorans_sp._UBA5870_UBA5870_contig_10043:0.061165159,Marinagarivorans_sp._UBA5868_UBA5868_contig_10004:0.046276747)1.000:0.127270890,((Cellvibrionaceae_bacterium_UBA1124_UBA1124_contig_100395:0.135572664,Cellvibrionaceae_bacterium_UBA677_UBA677_contig_100390:0.072671433)1.000:0.047440762,((Marinimicrobium_sp._UBA4509_UBA4509_contig_10151:0.000000006,Marinimicrobium_sp._UBA4209_UBA4209_contig_101:0.000000006)1.000:0.087001809,(Cellvibrio_sp._UBA7671_UBA7671_contig_11:0.026446310,Cellvibrio_sp._UBA7661_UBA7661_contig_107:0.019615312)1.000:0.084626523)1.000:0.037289227)0.064:0.021766795)1.000:0.035437421)0.850:0.018700504,(Cellvibrionales_bacterium_UBA7239_UBA7239_contig_10222:0.005233746,Cellvibrionales_bacterium_UBA2034_UBA2034_contig_10175:0.000664212)1.000:0.229615547)1.000:0.026439385)0.950:0.018415134,((Gammaproteobacteria_bacterium_UBA5522_UBA5522_contig_10017:0.000000006,Gammaproteobacteria_bacterium_UBA5014_UBA5014_contig_101144:0.000000006)0.999:0.000000006,(Gammaproteobacteria_bacterium_UBA5012_UBA5012_contig_1012:0.000000006,(Gammaproteobacteria_bacterium_UBA5518_UBA5518_contig_100252:0.000000006,Gammaproteobacteria_bacterium_UBA5524_UBA5524_contig_10022:0.007462349)0.810:0.000000006)0.000:0.000000006)1.000:0.242951486)0.985:0.025384115,((Gammaproteobacteria_bacterium_UBA3204_UBA3204_contig_10085:0.000162207,(Gammaproteobacteria_bacterium_UBA5109_UBA5109_contig_138:0.000203983,Gammaproteobacteria_bacterium_UBA2668_UBA2668_contig_115:0.000618274)0.868:0.000577098)1.000:0.167520493,((((Gammaproteobacteria_bacterium_UBA7412_UBA7412_contig_10011:0.000690846,((Gammaproteobacteria_bacterium_UBA4450_UBA4450_contig_101613:0.001561889,Gammaproteobacteria_bacterium_UBA1992_UBA1992_contig_100254:0.001725314)0.826:0.000000006,Gammaproteobacteria_bacterium_UBA7363_UBA7363_contig_100448:0.000000006)1.000:0.003931927)0.891:0.001271255,((Gammaproteobacteria_bacterium_UBA4030_UBA4030_contig_10189:0.000000006,((Gammaproteobacteria_bacterium_UBA2549_UBA2549_contig_10138:0.000000006,(Gammaproteobacteria_bacterium_UBA2539_UBA2539_contig_10107:0.000000006,(Gammaproteobacteria_bacterium_UBA4472_UBA4472_contig_100271:0.002261691,Gammaproteobacteria_bacterium_UBA4018_UBA4018_contig_10026:0.020286794)0.747:0.003463218)0.000:0.000000006)0.000:0.000000005,Gammaproteobacteria_bacterium_UBA5973_UBA5973_contig_10170:0.000000006)0.542:0.000466893)0.046:0.000028942,(Gammaproteobacteria_bacterium_UBA3017_UBA3017_contig_1041:0.000000006,Gammaproteobacteria_bacterium_UBA3415_UBA3415_contig_10024:0.000221712)0.780:0.000884858)0.918:0.002302552)1.000:0.106094345,(Gammaproteobacteria_bacterium_UBA1118_UBA1118_contig_10450:0.095232180,((Gammaproteobacteria_bacterium_UBA1529_UBA1529_contig_100702:0.015796940,(Gammaproteobacteria_bacterium_UBA7449_UBA7449_contig_10243:0.000237703,Gammaproteobacteria_bacterium_UBA7379_UBA7379_contig_10001:0.000000006)0.995:0.008977019)1.000:0.088306108,(Gammaproteobacteria_bacterium_UBA7885_UBA7885_contig_1:0.064083306,(Gammaproteobacteria_bacterium_UBA3498_UBA3498_contig_100105:0.099187910,(Gammaproteobacteria_bacterium_UBA3354_UBA3354_contig_10006:0.052663272,Gammaproteobacteria_bacterium_UBA3529_UBA3529_contig_100173:0.058330996)1.000:0.041295197)0.919:0.014580004)1.000:0.021104749)0.895:0.020946475)0.986:0.027744772)1.000:0.053327775,((Gammaproteobacteria_bacterium_UBA5078_UBA5078_contig_1041:0.052326494,Gammaproteobacteria_bacterium_RIFCSPLOWO2_02_FULL_57_10_rifcsplowo2_02_scaffold_106498:0.046197980)1.000:0.062614973,((Gammaproteobacteria_bacterium_UBA4514_UBA4514_contig_1047:0.057943740,Gammaproteobacteria_bacterium_UBA6173_UBA6173_contig_101325:0.069946891)0.538:0.013195509,(((Gammaproteobacteria_bacterium_UBA2675_UBA2675_contig_106:0.000000006,Gammaproteobacteria_bacterium_UBA2663_UBA2663_contig_10019:0.000000006)0.952:0.002719318,(Gammaproteobacteria_bacterium_UBA3978_UBA3978_contig_10181:0.000000006,Gammaproteobacteria_bacterium_UBA4501_UBA4501_contig_1193:0.000000006)0.976:0.002842846)1.000:0.049630449,Gammaproteobacteria_bacterium_UBA1902_UBA1902_contig_1217:0.083387074)0.959:0.019143011)1.000:0.066996840)1.000:0.040433124)1.000:0.052029728)1.000:0.084045203)0.646:0.019196195,((Gammaproteobacteria_bacterium_UBA7451_UBA7451_contig_1007:0.199051001,(Gammaproteobacteria_bacterium_UBA7455_UBA7455_contig_100880:0.142008999,((Gammaproteobacteria_bacterium_UBA6733_UBA6733_contig_100:0.000000006,Gammaproteobacteria_bacterium_UBA6724_UBA6724_contig_1056:0.000000006)1.000:0.220814348,(Gammaproteobacteria_bacterium_UBA4582_UBA4582_contig_10079:0.003502319,(Gammaproteobacteria_bacterium_UBA4475_UBA4475_contig_100775:0.000000006,Gammaproteobacteria_bacterium_UBA4443_UBA4443_contig_101086:0.000000006)0.990:0.006295585)1.000:0.125191142)0.489:0.028287562)0.989:0.032994881)1.000:0.112714691,((Gammaproteobacteria_bacterium_UBA4421_UBA4421_contig_10478:0.147458158,(Gammaproteobacteria_bacterium_UBA6968_UBA6968_contig_100015:0.111050402,((Gammaproteobacteria_bacterium_UBA7873_UBA7873_contig_100835:0.034067847,(Gammaproteobacteria_bacterium_UBA1979_UBA1979_contig_10098:0.000267913,Gammaproteobacteria_bacterium_UBA2955_UBA2955_contig_100095:0.000000006)1.000:0.034954990)1.000:0.080667914,((Gammaproteobacteria_bacterium_UBA1283_UBA1283_contig_1003:0.084665229,(Gammaproteobacteria_bacterium_UBA7376_UBA7376_contig_103371:0.000000006,(Gammaproteobacteria_bacterium_UBA6966_UBA6966_contig_101332:0.000000006,Gammaproteobacteria_bacterium_UBA1853_UBA1853_contig_10210:0.000999001)0.854:0.000163873)1.000:0.094029543)0.996:0.022455589,(Gammaproteobacteria_bacterium_UBA4433_UBA4433_contig_10073:0.014228461,Gammaproteobacteria_bacterium_UBA1961_UBA1961_contig_101484:0.038319414)1.000:0.070871725)0.693:0.026912829)1.000:0.029614258)1.000:0.042086536)1.000:0.065888808,((Gammaproteobacteria_bacterium_UBA1119_UBA1119_contig_10325:0.017474666,Gammaproteobacteria_bacterium_UBA6498_UBA6498_contig_10089:0.010649395)1.000:0.246008058,(Gammaproteobacteria_bacterium_UBA2168_UBA2168_contig_10043:0.138675411,(Gammaproteobacteria_bacterium_UBA7803_UBA7803_contig_10053:0.147796742,Gammaproteobacteria_bacterium_UBA2965_UBA2965_contig_10104:0.118573463)0.991:0.027219564)0.183:0.019894938)0.803:0.024549904)1.000:0.105815471)1.000:0.049205860)0.657:0.013823378,(Gammaproteobacteria_bacterium_UBA7820_UBA7820_contig_100115:0.255820038,(Gammaproteobacteria_bacterium_UBA5862_UBA5862_contig_10286:0.003042917,Gammaproteobacteria_bacterium_UBA5338_UBA5338_contig_10114:0.009763909)1.000:0.240554347)0.997:0.045000472)0.982:0.016047765,((((Gammaproteobacteria_bacterium_UBA2679_UBA2679_contig_1792:0.269604419,(Gammaproteobacteria_bacterium_UBA3977_UBA3977_contig_1:0.104371169,((Marinobacter_sp._UBA2698_UBA2698_contig_1245:0.000000006,Marinobacter_sp._UBA3182_UBA3182_contig_10076:0.000000006)1.000:0.062010646,((Marinobacter_sp._UBA2688_UBA2688_contig_1029:0.001580032,(Marinobacter_sp._UBA3604_UBA3604_contig_102:0.000000006,(Marinobacter_sp._UBA2678_UBA2678_contig_10067:0.000000006,Marinobacter_salarius_isolate_UBA1133_UBA1133_contig_1010:0.000542193)1.000:0.000000006)0.958:0.001292414)1.000:0.028142381,((Marinobacter_sp._UBA4153_UBA4153_contig_1:0.007045666,((Marinobacter_sp._UBA2504_UBA2504_contig_10139:0.000000006,Marinobacter_sp._UBA2498_UBA2498_contig_10063:0.000000006)0.841:0.000580083,((Marinobacter_manganoxydans_isolate_UBA5690_UBA5690_contig_100301:0.000000006,Marinobacter_sp._UBA4489_UBA4489_contig_100:0.000200525)0.803:0.000359556,Marinobacter_sp._UBA1922_UBA1922_contig_10072:0.000000006)0.200:0.000000006)0.985:0.004094319)1.000:0.013649903,((Marinobacter_sp._UBA7807_UBA7807_contig_10499:0.000000006,Marinobacter_sp._UBA856_UBA856_contig_100395:0.000000006)1.000:0.065471258,(Marinobacter_sp._UBA3607_UBA3607_contig_1083:0.015800478,(Marinobacter_hydrocarbonoclasticus_isolate_UBA1145_UBA1145_contig_10078:0.000000006,(Marinobacter_sp._UBA6604_UBA6604_contig_100438:0.000000006,(Marinobacter_sp._UBA6499_UBA6499_contig_10202:0.000000006,Marinobacter_sp._UBA5687_UBA5687_contig_10417:0.000000006)0.869:0.000000006)0.959:0.001555497)1.000:0.012700276)0.994:0.013543714)0.970:0.012670714)0.000:0.009576274)1.000:0.037999016)1.000:0.051864017)1.000:0.062999511)1.000:0.040951189,(((Thalassolituus_sp._UBA1520_UBA1520_contig_100720:0.153037813,(Thalassolituus_sp._UBA824_UBA824_contig_100071:0.067785158,((((Thalassolituus_sp._UBA6928_UBA6928_contig_1037:0.000000006,(Thalassolituus_sp._UBA885_UBA885_contig_11320:0.000000006,Thalassolituus_sp._UBA1087_UBA1087_contig_12579:0.000000006)0.000:0.000000006)1.000:0.019709210,(Thalassolituus_sp._UBA1505_UBA1505_contig_100409:0.002820034,(Thalassolituus_sp._UBA883_UBA883_contig_100019:0.002640776,Thalassolituus_sp._UBA6592_UBA6592_contig_1003:0.000000005)0.953:0.009609292)1.000:0.019488662)1.000:0.035864498,(Thalassolituus_sp._CG17_big_fil_post_rev_8_21_14_2_50_53_8:0.000060054,(Thalassolituus_sp._UBA2527_UBA2527_contig_1002:0.000596365,(Thalassolituus_sp._UBA2535_UBA2535_contig_10201:0.000000006,Thalassolituus_sp._UBA2009_UBA2009_contig_102:0.000000005)0.905:0.000681364)0.930:0.001078048)1.000:0.036227220)1.000:0.017899592,((Thalassolituus_sp._UBA1670_UBA1670_contig_100274:0.000000006,(Thalassolituus_sp._UBA674_UBA674_contig_100097:0.0,Thalassolituus_sp._UBA2109_UBA2109_contig_1032:0.0):0.000000006)1.000:0.051341464,((Thalassolituus_sp._UBA3500_UBA3500_contig_102775:0.034158140,Thalassolituus_sp._UBA1857_UBA1857_contig_100395:0.000000006)1.000:0.023869811,(Thalassolituus_sp._UBA2590_UBA2590_contig_10246:0.003779288,((Thalassolituus_sp._UBA675_UBA675_contig_102:0.000000006,(Thalassolituus_sp._UBA1503_UBA1503_contig_103:0.000000006,Thalassolituus_sp._UBA1965_UBA1965_contig_10058:0.000000006)0.881:0.000000005)0.816:0.000629076,Thalassolituus_sp._UBA2107_UBA2107_contig_101805:0.050445386)0.978:0.001837688)0.992:0.004248893)1.000:0.043062902)0.998:0.015596562)0.634:0.015404422)1.000:0.080557612)0.998:0.047431432,(Saccharospirillaceae_bacterium_UBA7437_UBA7437_contig_10035:0.000000006,(Saccharospirillaceae_bacterium_UBA7414_UBA7414_contig_10137:0.000000006,Saccharospirillaceae_bacterium_UBA4579_UBA4579_contig_10049:0.000000006)1.000:0.000000006)1.000:0.253077722)1.000:0.039775289,((Neptuniibacter_sp._UBA847_UBA847_contig_1019:0.000000006,Neptuniibacter_sp._UBA6509_UBA6509_contig_10088:0.000000006)1.000:0.140605916,((Oceanospirillaceae_bacterium_UBA4431_UBA4431_contig_10050:0.000210233,(Oceanospirillaceae_bacterium_UBA4576_UBA4576_contig_10139:0.000000006,(Oceanospirillaceae_bacterium_UBA2001_UBA2001_contig_10098:0.000000005,(Oceanospirillaceae_bacterium_UBA7418_UBA7418_contig_110749:0.000279664,Oceanospirillaceae_bacterium_UBA7426_UBA7426_contig_10113:0.000000006)0.542:0.000188345)0.000:0.003581724)0.992:0.004332799)1.000:0.030381627,(Oceanospirillaceae_bacterium_UBA1126_UBA1126_contig_100800:0.009384941,(Oceanospirillaceae_bacterium_UBA7410_UBA7410_contig_10439:0.000289417,Oceanospirillaceae_bacterium_UBA7440_UBA7440_contig_100761:0.000000006)1.000:0.023105714)0.920:0.012180632)1.000:0.169371228)0.995:0.038487559)0.981:0.022458258)0.553:0.018229699,(Cobetia_sp._UBA4515_UBA4515_contig_10028:0.114848782,((Halomonas_salina_isolate_UBA1004_UBA1004_contig_10344:0.001983896,Halomonas_salina_isolate_UBA6591_UBA6591_contig_1006:0.000351648)1.000:0.067618057,((Halomonas_sp._UBA3980_UBA3980_contig_10192:0.000000006,Halomonas_sp._UBA1491_UBA1491_contig_1031:0.000392368)1.000:0.018804291,(Halomonas_sp._UBA3074_UBA3074_contig_10614:0.008330915,(Halomonas_titanicae_isolate_UBA1129_UBA1129_contig_1066:0.001650225,Halomonas_sp._UBA3173_UBA3173_contig_11048:0.001724396)1.000:0.005541966)1.000:0.016585917)1.000:0.029209211)0.985:0.028038830)1.000:0.134942133)0.592:0.016620691,(((((Pseudomonadaceae_bacterium_UBA839_UBA839_contig_10038:0.000240636,(Pseudomonadaceae_bacterium_UBA7304_UBA7304_contig_100161:0.000000006,(Pseudomonadaceae_bacterium_UBA833_UBA833_contig_102216:0.000000006,(Pseudomonadaceae_bacterium_UBA6596_UBA6596_contig_1000:0.000000006,((Pseudomonadaceae_bacterium_UBA7806_UBA7806_contig_101192:0.000000006,Pseudomonadaceae_bacterium_UBA7298_UBA7298_contig_10061:0.021783521)1.000:0.000000006,(Pseudomonadaceae_bacterium_UBA6941_UBA6941_contig_10075:0.000000006,Pseudomonadaceae_bacterium_UBA6586_UBA6586_contig_10230:0.000000006)1.000:0.000000006)0.000:0.000000006)1.000:0.000000006)0.906:0.000398469)0.158:0.000241764)0.917:0.000983123,((((Pseudomonadaceae_bacterium_UBA3606_UBA3606_contig_1029:0.0,Pseudomonadaceae_bacterium_UBA5092_UBA5092_contig_1047:0.0):0.000000006,Pseudomonadaceae_bacterium_UBA4526_UBA4526_contig_10289:0.000000006)0.000:0.000000006,(Pseudomonadaceae_bacterium_UBA5108_UBA5108_contig_1064:0.000000006,(Pseudomonadaceae_bacterium_UBA1462_UBA1462_contig_10313:0.000357717,Pseudomonadaceae_bacterium_UBA6589_UBA6589_contig_100003:0.000000006)0.925:0.000000006)1.000:0.000000006)1.000:0.000000005,Pseudomonadaceae_bacterium_UBA3367_UBA3367_contig_10098:0.000000006)0.906:0.000646752)1.000:0.015722943,(((((Pseudomonadaceae_bacterium_UBA2533_UBA2533_contig_102:0.0,Pseudomonadaceae_bacterium_UBA2007_UBA2007_contig_101:0.0):0.000000006,Pseudomonadaceae_bacterium_UBA3156_UBA3156_contig_1051:0.000000006)0.412:0.000000006,Pseudomonadaceae_bacterium_UBA2494_UBA2494_contig_1017:0.000000006)0.000:0.000000006,Pseudomonadaceae_bacterium_UBA2015_UBA2015_contig_1007:0.000000006)0.992:0.003010959,(((Pseudomonadaceae_bacterium_UBA1659_UBA1659_contig_116740:0.000000006,((((Pseudomonadaceae_bacterium_UBA6597_UBA6597_contig_10055:0.000000006,Pseudomonadaceae_bacterium_UBA1973_UBA1973_contig_10519:0.001808858)0.862:0.000000006,Pseudomonadaceae_bacterium_UBA1017_UBA1017_contig_1034:0.000000006)1.000:0.000000006,Pseudomonadaceae_bacterium_UBA853_UBA853_contig_10247:0.000000006)1.000:0.000000006,Pseudomonadaceae_bacterium_UBA4539_UBA4539_contig_101:0.000000006)0.617:0.000000006)0.873:0.000000005,(Pseudomonadaceae_bacterium_UBA6949_UBA6949_contig_10074:0.000000006,Pseudomonadaceae_bacterium_UBA836_UBA836_contig_10072:0.004220414)0.577:0.000000005)0.873:0.000584189,Pseudomonadaceae_bacterium_UBA6525_UBA6525_contig_100869:0.001591806)0.927:0.001443225)1.000:0.015171952)0.998:0.019920599,Pseudomonadaceae_bacterium_UBA3161_UBA3161_contig_100148:0.046496534)1.000:0.047653956,(((((Pseudomonas_sp._UBA7500_UBA7500_contig_101:0.017053298,(((((Pseudomonas_sp._UBA6554_UBA6554_contig_1:0.005673238,((Pseudomonas_sp._UBA6315_UBA6315_contig_1:0.009170644,(Pseudomonas_sp._UBA6295_UBA6295_contig_1035:0.000737917,(Pseudomonas_sp._UBA7336_UBA7336_contig_1:0.000000006,Pseudomonas_sp._UBA800_UBA800_contig_10242:0.000000006)0.000:0.000000005)0.999:0.004977256)0.888:0.001274017,bacterium_UBA4392_isolate_UBA4392_UBA4392_contig_100:0.008468199)0.586:0.001748190)0.989:0.002893354,(Pseudomonas_sp._UBA6753_UBA6753_contig_100:0.001794709,Pseudomonas_sp._UBA4617_UBA4617_contig_1070:0.002727915)0.982:0.002776206)0.398:0.001297386,(((Pseudomonas_sp._UBA2047_UBA2047_contig_100:0.000332616,Pseudomonas_sp._UBA2311_UBA2311_contig_1:0.000000006)0.000:0.000000006,Pseudomonas_sp._UBA2628_UBA2628_contig_101:0.000000006)0.606:0.000000006,Pseudomonas_sp._UBA6699_UBA6699_contig_1:0.000000006)1.000:0.005228381)0.960:0.003253024,(((Pseudomonas_sp._UBA1534_UBA1534_contig_1003:0.000000006,(Pseudomonas_sp._UBA5568_UBA5568_contig_103:0.000235698,Pseudomonas_sp._UBA3550_UBA3550_contig_1003:0.013439631)0.394:
[truncated: 831,469 more chars]
