# Supplementary material for: Thermogenic hydrocarbon biodegradation by diverse depth-stratified microbial populations at a Scotian Basin cold seep
Source: Nat Commun. 2020 Nov 17;11:5825. doi: 10.1038/s41467-020-19648-2 (PMC7673041; doi:10.1038/s41467-020-19648-2)
Supplement: Supplementary file 8 — Supplementary Data 6 [file 41467_2020_19648_MOESM8_ESM.xlsx]

## Sheet: Supp Data 6
					Gene count in each MAG			Portions of each genome
Bin Id	Gene count	Domain	Group	Phylum	GH	CE	PL	GH	CE	PL	GH+CE+PL
Co_bin105	3074	Archaea	Asgard group	Candidatus Heimdallarchaeota	11	1	1	0.35784	0.0325309	0.0325309	0.422902
Co_bin120	2325	Archaea	Asgard group	Candidatus Heimdallarchaeota	8	0	0	0.344086	0	0	0.344086
S2_bin51	3414	Archaea	Asgard group	Candidatus Heimdallarchaeota	9	0	0	0.26362	0	0	0.26362
Co_bin277	3421	Archaea	Asgard group	Candidatus Heimdallarchaeota	5	1	1	0.146156	0.0292312	0.0292312	0.204619
Co_bin41	3550	Archaea	Asgard group	Candidatus Heimdallarchaeota	7	0	0	0.197183	0	0	0.197183
Co_bin44	3648	Archaea	Asgard group	Candidatus Lokiarchaeota	30	1	0	0.822368	0.0274123	0	0.849781
Co_bin153	3507	Archaea	Asgard group	Candidatus Lokiarchaeota	17	1	0	0.484745	0.0285144	0	0.513259
S4_bin14	2554	Archaea	Asgard group	Candidatus Lokiarchaeota	13	0	0	0.509005	0	0	0.509005
Co_bin249	2506	Archaea	Asgard group	Candidatus Lokiarchaeota	11	1	0	0.438947	0.0399042	0	0.478851
Co_bin241	4607	Archaea	Asgard group	Candidatus Lokiarchaeota	20	2	0	0.434122	0.0434122	0	0.477534
Co_bin147	4628	Archaea	Asgard group	Candidatus Lokiarchaeota	19	2	0	0.410545	0.0432152	0	0.45376
Co_bin7	4012	Archaea	Asgard group	Candidatus Lokiarchaeota	15	0	1	0.373878	0	0.0249252	0.398804
Co_bin169	2902	Archaea	Asgard group	Candidatus Lokiarchaeota	11	0	0	0.379049	0	0	0.379049
Co_bin263	3310	Archaea	Asgard group	Candidatus Lokiarchaeota	11	0	0	0.332326	0	0	0.332326
Co_bin177	1939	Archaea	Asgard group	Candidatus Lokiarchaeota	6	0	0	0.309438	0	0	0.309438
S2_bin16	5323	Archaea	Asgard group	Candidatus Lokiarchaeota	15	1	0	0.281796	0.0187864	0	0.300582
S5_bin29	1691	Archaea	Asgard group	Candidatus Lokiarchaeota	5	0	0	0.295683	0	0	0.295683
Co_bin235	4790	Archaea	Asgard group	Candidatus Lokiarchaeota	14	0	0	0.292276	0	0	0.292276
S8_bin41	2249	Archaea	Asgard group	Candidatus Lokiarchaeota	0	1	0	0	0.0444642	0	0.0444642
Co_bin157	1491	Archaea	Asgard group	Candidatus Thorarchaeota	6	2	0	0.402414	0.134138	0	0.536553
S5_bin18	3624	Archaea	Asgard group	Candidatus Thorarchaeota	3	0	0	0.0827815	0	0	0.0827815
S7_bin1	1491	Archaea	Asgard group	Candidatus Thorarchaeota	1	0	0	0.0670691	0	0	0.0670691
S7_bin6	3113	Archaea	Asgard group	Candidatus Thorarchaeota	1	1	0	0.0321234	0.0321234	0	0.0642467
S2_bin19	3787	Archaea	Asgard group	Candidatus Thorarchaeota	0	0	0	0	0	0	0
S6_bin33	1347	Archaea	Asgard group	Candidatus Thorarchaeota	0	0	0	0	0	0	0
Co_bin69	2136	Archaea	Asgard group	unknown Asgard group	2	0	0	0.093633	0	0	0.093633
Co_bin55	1336	Archaea	DPANN group	Candidatus Micrarchaeota	0	0	0	0	0	0	0
Co_bin131	831	Archaea	DPANN group	Candidatus Pacearchaeota	1	0	0	0.120337	0	0	0.120337
Co_bin10	1695	Archaea	DPANN group	Candidatus Pacearchaeota	1	1	0	0.0589971	0.0589971	0	0.117994
Co_bin160	1028	Archaea	DPANN group	Candidatus Pacearchaeota	1	0	0	0.0972763	0	0	0.0972763
S6_bin13	1072	Archaea	DPANN group	Candidatus Pacearchaeota	1	0	0	0.0932836	0	0	0.0932836
Co_bin193	1491	Archaea	DPANN group	Candidatus Pacearchaeota	0	0	0	0	0	0	0
Co_bin205	905	Archaea	DPANN group	Candidatus Pacearchaeota	0	0	0	0	0	0	0
Co_bin216	821	Archaea	DPANN group	Candidatus Pacearchaeota	0	0	0	0	0	0	0
S5_bin37	1224	Archaea	DPANN group	Candidatus Pacearchaeota	0	0	0	0	0	0	0
Co_bin72	918	Archaea	Euryarchaeota	Euryarchaeota	3	1	0	0.326797	0.108932	0	0.43573
S7_bin36	3835	Archaea	Euryarchaeota	Euryarchaeota	16	0	0	0.41721	0	0	0.41721
S5_bin26	1737	Archaea	Euryarchaeota	Euryarchaeota	6	0	0	0.345423	0	0	0.345423
S5_bin3	2050	Archaea	Euryarchaeota	Euryarchaeota	7	0	0	0.341463	0	0	0.341463
S6_bin10	2385	Archaea	Euryarchaeota	Euryarchaeota	8	0	0	0.33543	0	0	0.33543
S6_bin38	1513	Archaea	Euryarchaeota	Euryarchaeota	5	0	0	0.330469	0	0	0.330469
S4_bin26	3129	Archaea	Euryarchaeota	Euryarchaeota	10	0	0	0.319591	0	0	0.319591
S3_bin4	2534	Archaea	Euryarchaeota	Euryarchaeota	5	0	0	0.197316	0	0	0.197316
S6_bin16	2614	Archaea	Euryarchaeota	Euryarchaeota	5	0	0	0.191278	0	0	0.191278
Co_bin174	2389	Archaea	Euryarchaeota	Euryarchaeota	4	0	0	0.167434	0	0	0.167434
S5_bin17	3143	Archaea	Euryarchaeota	Euryarchaeota	4	1	0	0.127267	0.0318167	0	0.159084
S3_bin35	2595	Archaea	Euryarchaeota	Euryarchaeota	3	1	0	0.115607	0.0385356	0	0.154143
S4_bin32	2108	Archaea	Euryarchaeota	Euryarchaeota	3	0	0	0.142315	0	0	0.142315
S7_bin35	2391	Archaea	Euryarchaeota	Euryarchaeota	3	0	0	0.125471	0	0	0.125471
S5_bin8	2407	Archaea	Euryarchaeota	Euryarchaeota	3	0	0	0.124636	0	0	0.124636
Co_bin214	1620	Archaea	Euryarchaeota	Euryarchaeota	2	0	0	0.123457	0	0	0.123457
Co_bin222	1739	Archaea	Euryarchaeota	Euryarchaeota	2	0	0	0.115009	0	0	0.115009
Co_bin117	2684	Archaea	Euryarchaeota	Euryarchaeota	3	0	0	0.111773	0	0	0.111773
Co_bin109	1853	Archaea	Euryarchaeota	Euryarchaeota	2	0	0	0.107933	0	0	0.107933
S3_bin12	2799	Archaea	Euryarchaeota	Euryarchaeota	3	0	0	0.107181	0	0	0.107181
S7_bin42	2069	Archaea	Euryarchaeota	Euryarchaeota	2	0	0	0.0966651	0	0	0.0966651
S8_bin3	1224	Archaea	Euryarchaeota	Euryarchaeota	1	0	0	0.0816993	0	0	0.0816993
S8_bin18	2578	Archaea	Euryarchaeota	Euryarchaeota	2	0	0	0.0775795	0	0	0.0775795
Co_bin260	1454	Archaea	Euryarchaeota	Euryarchaeota	1	0	0	0.0687758	0	0	0.0687758
S4_bin1	1537	Archaea	Euryarchaeota	Euryarchaeota	1	0	0	0.0650618	0	0	0.0650618
S7_bin43	1749	Archaea	Euryarchaeota	Euryarchaeota	1	0	0	0.0571755	0	0	0.0571755
Co_bin129	1615	Archaea	Euryarchaeota	Euryarchaeota	0	0	0	0	0	0	0
Co_bin181	1308	Archaea	Euryarchaeota	Euryarchaeota	0	0	0	0	0	0	0
Co_bin267	1587	Archaea	Euryarchaeota	Euryarchaeota	0	0	0	0	0	0	0
S4_bin25	1855	Archaea	Euryarchaeota	Euryarchaeota	0	0	0	0	0	0	0
S4_bin38	1099	Archaea	Euryarchaeota	Euryarchaeota	0	0	0	0	0	0	0
S8_bin22	1508	Archaea	Euryarchaeota	Euryarchaeota	0	0	0	0	0	0	0
S2_bin8	2216	Archaea	TACK group	Candidatus Bathyarchaeota	7	1	0	0.315884	0.0451264	0	0.361011
Co_bin208	1865	Archaea	TACK group	Candidatus Bathyarchaeota	4	0	0	0.214477	0	0	0.214477
Co_bin56	1694	Archaea	TACK group	Candidatus Bathyarchaeota	2	0	0	0.118064	0	0	0.118064
S2_bin50	1914	Archaea	TACK group	Candidatus Bathyarchaeota	1	0	0	0.0522466	0	0	0.0522466
S8_bin31	2370	Archaea	TACK group	Candidatus Bathyarchaeota	0	1	0	0	0.0421941	0	0.0421941
Co_bin49	1091	Archaea	TACK group	Candidatus Bathyarchaeota	0	0	0	0	0	0	0
S6_bin51	915	Archaea	TACK group	Candidatus Bathyarchaeota	0	0	0	0	0	0	0
S4_bin47	1077	Archaea	TACK group	Thaumarchaeota	7	2	0	0.649954	0.185701	0	0.835655
Co_bin156	1019	Archaea	TACK group	Thaumarchaeota	2	0	0	0.196271	0	0	0.196271
Co_bin138	1297	Archaea	TACK group	Thaumarchaeota	0	0	0	0	0	0	0
Co_bin225	999	Archaea	TACK group	Thaumarchaeota	0	0	0	0	0	0	0
S4_bin12	1171	Archaea	TACK group	Thaumarchaeota	0	0	0	0	0	0	0
S4_bin43	1311	Archaea	TACK group	Thaumarchaeota	0	0	0	0	0	0	0
S6_bin27	903	Archaea	TACK group	Thaumarchaeota	0	0	0	0	0	0	0
S7_bin12	1794	Archaea	TACK group	Thaumarchaeota	0	0	0	0	0	0	0
Co_bin283	1887	Archaea	TACK group	Thaumarchaeota	0	0	0	0	0	0	0
S1_bin7	2084	Bacteria		Acidobacteria	3	2	0	0.143954	0.0959693	0	0.239923
Co_bin211	1817	Bacteria		Acidobacteria	0	1	0	0	0.0550358	0	0.0550358
S6_bin50	1096	Bacteria		Actinobacteria	1	3	0	0.0912409	0.273723	0	0.364964
S6_bin1	1146	Bacteria		Actinobacteria	3	1	0	0.26178	0.08726	0	0.34904
S8_bin10	1187	Bacteria		Actinobacteria	3	1	0	0.252738	0.084246	0	0.336984
Co_bin251	1690	Bacteria		Actinobacteria	4	1	0	0.236686	0.0591716	0	0.295858
Co_bin19	2050	Bacteria		Actinobacteria	4	2	0	0.195122	0.097561	0	0.292683
S5_bin16	1406	Bacteria		Actinobacteria	1	3	0	0.0711238	0.213371	0	0.284495
Co_bin219	1869	Bacteria		Actinobacteria	3	1	0	0.160514	0.0535045	0	0.214018
S7_bin45	1533	Bacteria		Actinobacteria	1	1	0	0.0652316	0.0652316	0	0.130463
S1_bin4	1605	Bacteria		Actinobacteria	2	0	0	0.124611	0	0	0.124611
S1_bin15	1694	Bacteria		Actinobacteria	2	0	0	0.118064	0	0	0.118064
Co_bin93	2009	Bacteria		Actinobacteria	1	0	0	0.049776	0	0	0.049776
Co_bin230	1356	Bacteria		Actinobacteria	0	0	0	0	0	0	0
Co_bin42	2126	Bacteria		Armatimonadetes	21	4	0	0.98777	0.188147	0	1.17592
Co_bin1	2463	Bacteria		Armatimonadetes	24	4	0	0.974421	0.162404	0	1.13683
Co_bin54	4259	Bacteria		Armatimonadetes	29	7	10	0.680911	0.164358	0.234797	1.08007
Co_bin106	2349	Bacteria		Armatimonadetes	17	3	1	0.723712	0.127714	0.0425713	0.893997
Co_bin288	3361	Bacteria		Armatimonadetes	19	2	4	0.565308	0.0595061	0.119012	0.743826
Co_bin252	2609	Bacteria		Armatimonadetes	16	2	0	0.613262	0.0766577	0	0.68992
Co_bin67	3926	Bacteria		Armatimonadetes	17	6	2	0.433011	0.152827	0.0509424	0.63678
Co_bin269	1749	Bacteria		Armatimonadetes	10	0	1	0.571755	0	0.0571755	0.628931
Co_bin185	1766	Bacteria		Armatimonadetes	8	3	0	0.453001	0.169875	0	0.622877
S5_bin10	3558	Bacteria		Armatimonadetes	15	4	3	0.421585	0.112423	0.084317	0.618325
S3_bin1	685	Bacteria		Atribacteria	6	0	0	0.875912	0	0	0.875912
S4_bin50	825	Bacteria		Atribacteria	3	1	0	0.363636	0.121212	0	0.484848
S3_bin44	1071	Bacteria		Atribacteria	2	2	0	0.186741	0.186741	0	0.373483
S8_bin28	1369	Bacteria		Atribacteria	5	0	0	0.36523	0	0	0.36523
Co_bin194	651	Bacteria		Atribacteria	1	0	0	0.15361	0	0	0.15361
Co_bin179	870	Bacteria		Atribacteria	1	0	0	0.114943	0	0	0.114943
S7_bin25	1484	Bacteria		Atribacteria	0	1	0	0	0.0673854	0	0.0673854
S2_bin2	3885	Bacteria		Bacteroidetes	111	8	2	2.85714	0.20592	0.0514801	3.11454
S2_bin54	2544	Bacteria		Bacteroidetes	33	5	1	1.29717	0.196541	0.0393082	1.53302
S4_bin27	1704	Bacteria		Bacteroidetes	13	3	0	0.762911	0.176056	0	0.938967
S3_bin26	1835	Bacteria		Bacteroidetes	13	4	0	0.708447	0.217984	0	0.926431
Co_bin232	2550	Bacteria		Bacteroidetes	16	4	1	0.627451	0.156863	0.0392157	0.823529
Co_bin11	3420	Bacteria		Bacteroidetes	26	2	0	0.760234	0.0584795	0	0.818713
S7_bin26	3986	Bacteria		Bacteroidetes	24	3	0	0.602107	0.0752634	0	0.677371
Co_bin265	2690	Bacteria		Bacteroidetes	16	2	0	0.594796	0.0743494	0	0.669145
Co_bin125	3381	Bacteria		Bacteroidetes	19	1	0	0.561964	0.029577	0	0.591541
Co_bin74	1859	Bacteria		Caldiserica	3	0	0	0.161377	0	0	0.161377
S2_bin13	3505	Bacteria		Calditrichaeota	41	4	1	1.16976	0.114123	0.0285307	1.31241
S1_bin9	2535	Bacteria		candidate division NC10	6	1	0	0.236686	0.0394477	0	0.276134
S2_bin48	2589	Bacteria		candidate division WOR-3	5	3	0	0.193125	0.115875	0	0.309
Co_bin141	3701	Bacteria		candidate division WOR-3	5	2	0	0.135099	0.0540394	0	0.189138
S7_bin19	2441	Bacteria		candidate division WOR-3	4	0	0	0.163867	0	0	0.163867
S2_bin26	3130	Bacteria		candidate division WOR-3	2	1	0	0.0638978	0.0319489	0	0.0958466
Co_bin121	1556	Bacteria		candidate division WOR-3	0	1	0	0	0.0642674	0	0.0642674
S3_bin16	2644	Bacteria		candidate division WOR-3	1	0	0	0.0378215	0	0	0.0378215
S3_bin15	2684	Bacteria		candidate division Zixibacteria	4	3	0	0.149031	0.111773	0	0.260805
Co_bin8	3292	Bacteria		candidate division Zixibacteria	6	2	0	0.18226	0.0607533	0	0.243013
S8_bin35	1928	Bacteria		Candidatus Aerophobetes	22	1	0	1.14108	0.0518672	0	1.19295
S4_bin5	1396	Bacteria		Candidatus Aerophobetes	9	2	0	0.644699	0.143266	0	0.787966
S8_bin12	1524	Bacteria		Candidatus Aerophobetes	10	2	0	0.656168	0.131234	0	0.787402
Co_bin272	785	Bacteria		Candidatus Aerophobetes	5	1	0	0.636943	0.127389	0	0.764331
Co_bin224	1411	Bacteria		Candidatus Aerophobetes	7	3	0	0.496102	0.212615	0	0.708717
S2_bin55	1275	Bacteria		Candidatus Aerophobetes	6	3	0	0.470588	0.235294	0	0.705882
S6_bin3	1489	Bacteria		Candidatus Aerophobetes	9	1	0	0.604433	0.0671592	0	0.671592
S5_bin2	1391	Bacteria		Candidatus Aerophobetes	8	1	0	0.575126	0.0718907	0	0.647017
S4_bin41	1728	Bacteria		Candidatus Aerophobetes	4	2	0	0.231481	0.115741	0	0.347222
Co_bin132	1242	Bacteria		Candidatus Aerophobetes	3	1	0	0.241546	0.0805153	0	0.322061
Co_bin223	3122	Bacteria		Candidatus Aerophobetes	6	2	1	0.192184	0.0640615	0.0320307	0.288277
Co_bin206	1494	Bacteria		Candidatus Aerophobetes	2	2	0	0.133869	0.133869	0	0.267738
Co_bin33	1445	Bacteria		Candidatus Aerophobetes	1	2	0	0.0692042	0.138408	0	0.207612
Co_bin86	631	Bacteria		Candidatus Aerophobetes	0	1	0	0	0.158479	0	0.158479
S2_bin29	1400	Bacteria		Candidatus Aerophobetes	1	1	0	0.0714286	0.0714286	0	0.142857
Co_bin60	2802	Bacteria		Candidatus Aminicenantes	34	1	0	1.21342	0.0356888	0	1.24911
Co_bin103	2314	Bacteria		Candidatus Aminicenantes	20	1	0	0.864304	0.0432152	0	0.907519
S2_bin30	2355	Bacteria		Candidatus Aminicenantes	15	1	0	0.636943	0.0424628	0	0.679406
S2_bin39	2055	Bacteria		Candidatus Aminicenantes	11	1	0	0.53528	0.0486618	0	0.583942
S3_bin30	1873	Bacteria		Candidatus Aminicenantes	9	0	0	0.480513	0	0	0.480513
S5_bin15	2405	Bacteria		Candidatus Aminicenantes	10	0	0	0.4158	0	0	0.4158
S2_bin52	3243	Bacteria		Candidatus Aminicenantes	8	2	0	0.246685	0.0616713	0	0.308356
Co_bin182	1957	Bacteria		Candidatus Aminicenantes	3	1	0	0.153296	0.0510986	0	0.204394
S6_bin2	1305	Bacteria		Candidatus Bipolaricaulota	3	2	0	0.229885	0.153257	0	0.383142
S3_bin19	1599	Bacteria		Candidatus Bipolaricaulota	4	0	0	0.250156	0	0	0.250156
Co_bin3	1006	Bacteria		Candidatus Bipolaricaulota	0	0	0	0	0	0	0
S3_bin39	2588	Bacteria		Candidatus Cloacimonetes	7	2	0	0.270479	0.0772798	0	0.347759
Co_bin247	2487	Bacteria		Candidatus Cloacimonetes	5	1	0	0.201045	0.0402091	0	0.241255
S6_bin23	2083	Bacteria		Candidatus Cloacimonetes	2	1	0	0.0960154	0.0480077	0	0.144023
S3_bin42	2144	Bacteria		Candidatus Cloacimonetes	0	1	0	0	0.0466418	0	0.0466418
S2_bin49	2996	Bacteria		Candidatus Coatesbacteria	5	2	0	0.166889	0.0667557	0	0.233645
S1_bin8	2046	Bacteria		Candidatus Dadabacteria	4	0	0	0.195503	0	0	0.195503
Co_bin134	1876	Bacteria		Candidatus Dadabacteria	3	0	0	0.159915	0	0	0.159915
S2_bin18	2450	Bacteria		Candidatus Fermentibacteria	7	1	0	0.285714	0.0408163	0	0.326531
S2_bin10	1969	Bacteria		Candidatus Fermentibacteria	1	1	0	0.0507872	0.0507872	0	0.101574
S2_bin17	2697	Bacteria		Candidatus Krumholzibacteriota	9	1	0	0.333704	0.0370782	0	0.370782
S2_bin35	2635	Bacteria		Candidatus Krumholzibacteriota	4	0	0	0.151803	0	0	0.151803
S3_bin36	3681	Bacteria		Candidatus Latescibacteria	41	4	2	1.11383	0.108666	0.0543331	1.27683
Co_bin212	3940	Bacteria		Candidatus Latescibacteria	40	4	0	1.01523	0.101523	0	1.11675
Co_bin201	2429	Bacteria		Candidatus Latescibacteria	16	1	1	0.658707	0.0411692	0.0411692	0.741046
Co_bin187	1731	Bacteria		Candidatus Marinimicrobia	12	3	0	0.693241	0.17331	0	0.866551
Co_bin115	2432	Bacteria		Candidatus Marinimicrobia	12	3	0	0.493421	0.123355	0	0.616776
S2_bin40	3439	Bacteria		Candidatus Sumerlaeota	17	5	1	0.49433	0.145391	0.0290782	0.668799
S2_bin4	2137	Bacteria		Chloroflexi	27	1	0	1.26345	0.0467946	0	1.31025
S6_bin28	3374	Bacteria		Chloroflexi	38	0	1	1.12626	0	0.0296384	1.1559
Co_bin234	2483	Bacteria		Chloroflexi	27	1	0	1.08739	0.0402739	0	1.12767
S2_bin12	2622	Bacteria		Chloroflexi	24	2	0	0.915332	0.0762777	0	0.991609
S3_bin21	4266	Bacteria		Chloroflexi	39	2	1	0.914205	0.0468823	0.0234412	0.984529
S2_bin32	3194	Bacteria		Chloroflexi	22	7	1	0.688791	0.219161	0.0313087	0.939261
S4_bin51	2241	Bacteria		Chloroflexi	18	0	1	0.803213	0	0.0446229	0.847836
S2_bin7	2465	Bacteria		Chloroflexi	18	1	1	0.730223	0.040568	0.040568	0.811359
S5_bin1	4089	Bacteria		Chloroflexi	30	1	1	0.733676	0.0244559	0.0244559	0.782587
Co_bin311	2553	Bacteria		Chloroflexi	15	3	1	0.587544	0.117509	0.0391696	0.744222
Co_bin254	1650	Bacteria		Chloroflexi	11	1	0	0.666667	0.0606061	0	0.727273
Co_bin163	2931	Bacteria		Chloroflexi	18	1	0	0.614125	0.034118	0	0.648243
S2_bin38	2082	Bacteria		Chloroflexi	11	1	1	0.528338	0.0480307	0.0480307	0.6244
S2_bin45	2720	Bacteria		Chloroflexi	15	1	0	0.551471	0.0367647	0	0.588235
S2_bin36	2948	Bacteria		Chloroflexi	15	1	1	0.50882	0.0339213	0.0339213	0.576662
S5_bin24	2880	Bacteria		Chloroflexi	13	2	1	0.451389	0.0694444	0.0347222	0.555556
Co_bin250	2542	Bacteria		Chloroflexi	14	0	0	0.550747	0	0	0.550747
S2_bin61	3738	Bacteria		Chloroflexi	20	0	0	0.535045	0	0	0.535045
Co_bin282	1174	Bacteria		Chloroflexi	5	1	0	0.425894	0.0851789	0	0.511073
Co_bin276	2807	Bacteria		Chloroflexi	13	0	1	0.463128	0	0.0356252	0.498753
S2_bin14	1438	Bacteria		Chloroflexi	6	1	0	0.417246	0.069541	0	0.486787
Co_bin140	1997	Bacteria		Chloroflexi	7	1	1	0.350526	0.0500751	0.0500751	0.450676
S2_bin15	2012	Bacteria		Chloroflexi	8	1	0	0.397614	0.0497018	0	0.447316
S5_bin22	1118	Bacteria		Chloroflexi	3	2	0	0.268336	0.178891	0	0.447227
S8_bin11	2717	Bacteria		Chloroflexi	12	0	0	0.441664	0	0	0.441664
S2_bin21	972	Bacteria		Chloroflexi	4	0	0	0.411523	0	0	0.411523
Co_bin192	2749	Bacteria		Chloroflexi	10	1	0	0.363769	0.0363769	0	0.400146
S2_bin20	4044	Bacteria		Chloroflexi	14	2	0	0.346192	0.049456	0	0.395648
S7_bin34	2334	Bacteria		Chloroflexi	7	1	1	0.299914	0.0428449	0.0428449	0.385604
S7_bin44	1369	Bacteria		Chloroflexi	3	2	0	0.219138	0.146092	0	0.36523
S2_bin27	1679	Bacteria		Chloroflexi	4	2	0	0.238237	0.119119	0	0.357356
Co_bin262	1965	Bacteria		Chloroflexi	6	1	0	0.305344	0.0508906	0	0.356234
S6_bin18	850	Bacteria		Chloroflexi	2	1	0	0.235294	0.117647	0	0.352941
S2_bin33	1180	Bacteria		Chloroflexi	3	1	0	0.254237	0.0847458	0	0.338983
S2_bin9	1497	Bacteria		Chloroflexi	3	2	0	0.200401	0.133601	0	0.334001
Co_bin228	1517	Bacteria		Chloroflexi	5	0	0	0.329598	0	0	0.329598
S8_bin21	1628	Bacteria		Chloroflexi	3	2	0	0.184275	0.12285	0	0.307125
Co_bin289	1732	Bacteria		Chloroflexi	5	0	0	0.288684	0	0	0.288684
S1_bin5	1804	Bacteria		Chloroflexi	3	2	0	0.166297	0.110865	0	0.277162
Co_bin22	1465	Bacteria		Chloroflexi	4	0	0	0.273038	0	0	0.273038
Co_bin173	1644	Bacteria		Chloroflexi	4	0	0	0.243309	0	0	0.243309
Co_bin198	1312	Bacteria		Chloroflexi	3	0	0	0.228659	0	0	0.228659
S7_bin23	1328	Bacteria		Chloroflexi	3	0	0	0.225904	0	0	0.225904
Co_bin217	920	Bacteria		Chloroflexi	1	1	0	0.108696	0.108696	0	0.217391
S6_bin12	1881	Bacteria		Chloroflexi	3	1	0	0.15949	0.0531632	0	0.212653
Co_bin16	1422	Bacteria		Chloroflexi	3	0	0	0.21097	0	0	0.21097
S2_bin1	1470	Bacteria		Chloroflexi	1	2	0	0.0680272	0.136054	0	0.204082
Co_bin259	2202	Bacteria		Chloroflexi	4	0	0	0.181653	0	0	0.181653
Co_bin280	696	Bacteria		Chloroflexi	1	0	0	0.143678	0	0	0.143678
Co_bin183	3501	Bacteria		Chloroflexi	5	0	0	0.142816	0	0	0.142816
Co_bin215	1406	Bacteria		Chloroflexi	2	0	0	0.142248	0	0	0.142248
S5_bin21	1442	Bacteria		Chloroflexi	1	1	0	0.0693481	0.0693481	0	0.138696
S4_bin46	1517	Bacteria		Chloroflexi	2	0	0	0.131839	0	0	0.131839
Co_bin75	787	Bacteria		Chloroflexi	0	1	0	0	0.127065	0	0.127065
Co_bin240	1585	Bacteria		Chloroflexi	1	1	0	0.0630915	0.0630915	0	0.126183
S5_bin44	1624	Bacteria		Chloroflexi	2	0	0	0.123153	0	0	0.123153
Co_bin242	2622	Bacteria		Chloroflexi	1	2	0	0.0381388	0.0762777	0	0.114416
S7_bin20	1767	Bacteria		Chloroflexi	1	1	0	0.0565931	0.0565931	0	0.113186
Co_bin178	900	Bacteria		Chloroflexi	1	0	0	0.111111	0	0	0.111111
S8_bin32	1853	Bacteria		Chloroflexi	1	1	0	0.0539665	0.0539665	0	0.107933
S3_bin10	999	Bacteria		Chloroflexi	1	0	0	0.1001	0	0	0.1001
S7_bin39	1045	Bacteria		Chloroflexi	1	0	0	0.0956938	0	0	0.0956938
Co_bin57	1048	Bacteria		Chloroflexi	1	0	0	0.0954198	0	0	0.0954198
S8_bin15	1069	Bacteria		Chloroflexi	0	1	0	0	0.0935454	0	0.0935454
S4_bin24	1079	Bacteria		Chloroflexi	1	0	0	0.0926784	0	0	0.0926784
Co_bin202	1135	Bacteria		Chloroflexi	1	0	0	0.0881057	0	0	0.0881057
Co_bin63	1175	Bacteria		Chloroflexi	1	0	0	0.0851064	0	0	0.0851064
S4_bin6	1191	Bacteria		Chloroflexi	1	0	0	0.0839631	0	0	0.0839631
Co_bin231	1225	Bacteria		Chloroflexi	0	1	0	0	0.0816327	0	0.0816327
S8_bin17	1249	Bacteria		Chloroflexi	1	0	0	0.0800641	0	0	0.0800641
S8_bin4	1298	Bacteria		Chloroflexi	1	0	0	0.0770416	0	0	0.0770416
Co_bin71	1301	Bacteria		Chloroflexi	1	0	0	0.076864	0	0	0.076864
Co_bin200	1312	Bacteria		Chloroflexi	1	0	0	0.0762195	0	0	0.0762195
Co_bin89	1404	Bacteria		Chloroflexi	1	0	0	0.0712251	0	0	0.0712251
Co_bin130	1417	Bacteria		Chloroflexi	1	0	0	0.0705716	0	0	0.0705716
Co_bin102	1495	Bacteria		Chloroflexi	1	0	0	0.0668896	0	0	0.0668896
Co_bin107	1526	Bacteria		Chloroflexi	1	0	0	0.0655308	0	0	0.0655308
S4_bin35	1556	Bacteria		Chloroflexi	0	1	0	0	0.0642674	0	0.0642674
Co_bin180	1567	Bacteria		Chloroflexi	1	0	0	0.0638162	0	0	0.0638162
Co_bin116	1640	Bacteria		Chloroflexi	1	0	0	0.0609756	0	0	0.0609756
S2_bin46	1745	Bacteria		Chloroflexi	0	1	0	0	0.0573066	0	0.0573066
S7_bin29	1822	Bacteria		Chloroflexi	1	0	0	0.0548847	0	0	0.0548847
Co_bin12	1336	Bacteria		Chloroflexi	0	0	0	0	0	0	0
Co_bin133	1098	Bacteria		Chloroflexi	0	0	0	0	0	0	0
Co_bin136	1110	Bacteria		Chloroflexi	0	0	0	0	0	0	0
Co_bin148	1449	Bacteria		Chloroflexi	0	0	0	0	0	0	0
Co_bin189	981	Bacteria		Chloroflexi	0	0	0	0	0	0	0
Co_bin209	1394	Bacteria		Chloroflexi	0	0	0	0	0	0	0
Co_bin246	986	Bacteria		Chloroflexi	0	0	0	0	0	0	0
Co_bin266	886	Bacteria		Chloroflexi	0	0	0	0	0	0	0
Co_bin88	1347	Bacteria		Chloroflexi	0	0	0	0	0	0	0
S5_bin34	714	Bacteria		Chloroflexi	0	0	0	0	0	0	0
S6_bin31	732	Bacteria		Chloroflexi	0	0	0	0	0	0	0
Co_bin207	2410	Bacteria		Elusimicrobia	13	1	0	0.539419	0.0414938	0	0.580913
Co_bin24	1886	Bacteria		Firmicutes	5	0	0	0.265111	0	0	0.265111
S7_bin46	1351	Bacteria		Firmicutes	3	0	0	0.222058	0	0	0.222058
S1_bin1	1402	Bacteria		Nitrospinae	4	0	0	0.285307	0	0	0.285307
Co_bin271	1364	Bacteria		Nitrospinae	3	0	0	0.219941	0	0	0.219941
S3_bin38	704	Bacteria		Patescibacteria group	2	1	0	0.284091	0.142045	0	0.426136
Co_bin34	1386	Bacteria		Patescibacteria group	2	1	0	0.1443	0.0721501	0	0.21645
S3_bin24	3899	Bacteria		Patescibacteria group	8	0	0	0.205181	0	0	0.205181
Co_bin126	574	Bacteria		Patescibacteria group	1	0	0	0.174216	0	0	0.174216
Co_bin122	948	Bacteria		Patescibacteria group	0	1	0	0	0.105485	0	0.105485
Co_bin119	1017	Bacteria		Patescibacteria group	0	1	0	0	0.0983284	0	0.0983284
Co_bin191	1102	Bacteria		Patescibacteria group	1	0	0	0.0907441	0	0	0.0907441
Co_bin199	568	Bacteria		Patescibacteria group	0	0	0	0	0	0	0
Co_bin97	2043	Bacteria		Planctomycetes	82	2	2	4.01371	0.0978953	0.0978953	4.2095
Co_bin17	2594	Bacteria		Planctomycetes	77	3	1	2.96839	0.115652	0.0385505	3.12259
S2_bin42	3275	Bacteria		Planctomycetes	69	5	7	2.10687	0.152672	0.21374	2.47328
S7_bin38	3791	Bacteria		Planctomycetes	70	6	5	1.84648	0.15827	0.131891	2.13664
Co_bin39	3577	Bacteria		Planctomycetes	62	8	6	1.7333	0.223651	0.167738	2.12469
S8_bin16	4751	Bacteria		Planctomycetes	93	5	2	1.95748	0.105241	0.0420964	2.10482
Co_bin256	4123	Bacteria		Planctomycetes	60	12	6	1.45525	0.29105	0.145525	1.89183
Co_bin123	1980	Bacteria		Planctomycetes	26	4	4	1.31313	0.20202	0.20202	1.71717
Co_bin186	1700	Bacteria		Planctomycetes	22	4	0	1.29412	0.235294	0	1.52941
Co_bin30	4991	Bacteria		Planctomycetes	64	9	3	1.28231	0.180325	0.0601082	1.52274
Co_bin213	3349	Bacteria		Planctomycetes	39	1	8	1.16453	0.0298597	0.238877	1.43326
Co_bin226	1678	Bacteria		Planctomycetes	18	0	0	1.07271	0	0	1.07271
Co_bin43	1974	Bacteria		Planctomycetes	18	3	0	0.911854	0.151976	0	1.06383
S3_bin3	2750	Bacteria		Planctomycetes	18	4	7	0.654545	0.145455	0.254545	1.05455
Co_bin170	1986	Bacteria		Planctomycetes	17	2	1	0.855992	0.100705	0.0503525	1.00705
Co_bin287	2216	Bacteria		Planctomycetes	15	7	0	0.676895	0.315884	0	0.99278
S7_bin5	3377	Bacteria		Planctomycetes	27	6	0	0.799526	0.177672	0	0.977199
Co_bin162	2476	Bacteria		Planctomycetes	17	5	1	0.686591	0.201939	0.0403877	0.928918
S6_bin26	3782	Bacteria		Planctomycetes	28	6	0	0.740349	0.158646	0	0.898995
Co_bin248	2270	Bacteria		Planctomycetes	13	5	1	0.572687	0.220264	0.0440529	0.837004
Co_bin149	2994	Bacteria		Planctomycetes	17	5	2	0.567802	0.167001	0.0668003	0.801603
Co_bin166	2287	Bacteria		Planctomycetes	17	1	0	0.743332	0.0437254	0	0.787057
S8_bin1	1073	Bacteria		Planctomycetes	6	1	1	0.55918	0.0931966	0.0931966	0.745573
Co_bin238	2996	Bacteria		Planctomycetes	17	3	2	0.567423	0.100134	0.0667557	0.734312
S3_bin31	3344	Bacteria		Planctomycetes	19	5	0	0.568182	0.149522	0	0.717703
S3_bin32	4078	Bacteria		Planctomycetes	22	4	0	0.53948	0.0980873	0	0.637567
Co_bin304	1272	Bacteria		Planctomycetes	6	0	0	0.471698	0	0	0.471698
S2_bin23	2829	Bacteria		Planctomycetes	12	1	0	0.424178	0.0353482	0	0.459526
Co_bin279	3632	Bacteria		Planctomycetes	11	4	1	0.302863	0.110132	0.027533	0.440529
Co_bin96	2044	Bacteria		Planctomycetes	2	2	1	0.0978474	0.0978474	0.0489237	0.244618
Co_bin64	2018	Bacteria		Planctomycetes	2	0	0	0.099108	0	0	0.099108
S1_bin2	1785	Bacteria		Planctomycetes	1	0	0	0.0560224	0	0	0.0560224
Co_bin245	1268	Bacteria		Proteobacteria	9	0	0	0.709779	0	0	0.709779
Co_bin155	1877	Bacteria		Proteobacteria	11	1	0	0.586042	0.0532765	0	0.639318
Co_bin2	2040	Bacteria		Proteobacteria	12	1	0	0.588235	0.0490196	0	0.637255
S6_bin7	4893	Bacteria		Proteobacteria	29	2	0	0.592683	0.0408747	0	0.633558
S6_bin15	2972	Bacteria		Proteobacteria	15	2	0	0.504711	0.0672948	0	0.572005
S2_bin22	2137	Bacteria		Proteobacteria	10	2	0	0.467946	0.0935891	0	0.561535
S3_bin5	3778	Bacteria		Proteobacteria	18	2	0	0.476443	0.0529381	0	0.529381
Co_bin144	2282	Bacteria		Proteobacteria	10	2	0	0.438212	0.0876424	0	0.525855
Co_bin218	1584	Bacteria		Proteobacteria	5	3	0	0.315657	0.189394	0	0.505051
S7_bin32	2999	Bacteria		Proteobacteria	12	2	1	0.400133	0.0666889	0.0333444	0.500167
S1_bin3	2019	Bacteria		Proteobacteria	9	1	0	0.445765	0.0495295	0	0.495295
S4_bin40	2636	Bacteria		Proteobacteria	8	5	0	0.30349	0.189681	0	0.493171
S2_bin53	2314	Bacteria		Proteobacteria	10	1	0	0.432152	0.0432152	0	0.475367
S5_bin35	1904	Bacteria		Proteobacteria	7	2	0	0.367647	0.105042	0	0.472689
Co_bin290	2988	Bacteria		Proteobacteria	13	1	0	0.435074	0.0334672	0	0.468541
S8_bin33	1516	Bacteria		Proteobacteria	6	1	0	0.395778	0.0659631	0	0.461741
S2_bin31	1083	Bacteria		Proteobacteria	4	1	0	0.369344	0.0923361	0	0.461681
Co_bin167	2611	Bacteria		Proteobacteria	7	5	0	0.268097	0.191498	0	0.459594
S2_bin56	2410	Bacteria		Proteobacteria	9	2	0	0.373444	0.0829876	0	0.456432
S1_bin11	2247	Bacteria		Proteobacteria	7	3	0	0.311526	0.133511	0	0.445038
S3_bin8	2935	Bacteria		Proteobacteria	11	1	1	0.374787	0.0340716	0.0340716	0.44293
S2_bin24	2976	Bacteria		Proteobacteria	11	2	0	0.369624	0.0672043	0	0.436828
S2_bin41	2796	Bacteria		Proteobacteria	11	1	0	0.393419	0.0357654	0	0.429185
Co_bin143	2800	Bacteria		Proteobacteria	9	3	0	0.321429	0.107143	0	0.428571
S5_bin6	2137	Bacteria		Proteobacteria	8	1	0	0.374357	0.0467946	0	0.421151
S6_bin20	1215	Bacteria		Proteobacteria	4	1	0	0.329218	0.0823045	0	0.411523
Co_bin221	2263	Bacteria		Proteobacteria	8	1	0	0.353513	0.0441891	0	0.397702
S8_bin7	2778	Bacteria		Proteobacteria	10	1	0	0.359971	0.0359971	0	0.395968
S2_bin25	2825	Bacteria		Proteobacteria	7	3	1	0.247788	0.106195	0.0353982	0.389381
S3_bin7	4194	Bacteria		Proteobacteria	12	4	0	0.286123	0.0953743	0	0.381497
S1_bin6	1849	Bacteria		Proteobacteria	7	0	0	0.378583	0	0	0.378583
S3_bin34	3079	Bacteria		Proteobacteria	9	2	0	0.292303	0.0649562	0	0.357259
S2_bin28	3092	Bacteria		Proteobacteria	9	2	0	0.291074	0.0646831	0	0.355757
S1_bin12	2262	Bacteria		Proteobacteria	7	1	0	0.309461	0.0442087	0	0.353669
Co_bin275	1466	Bacteria		Proteobacteria	5	0	0	0.341064	0	0	0.341064
S1_bin16	1869	Bacteria		Proteobacteria	5	1	0	0.267523	0.0535045	0	0.321027
S2_bin60	4688	Bacteria		Proteobacteria	13	1	0	0.277304	0.0213311	0	0.298635
Co_bin154	4043	Bacteria		Proteobacteria	9	3	0	0.222607	0.0742023	0	0.296809
S2_bin34	3729	Bacteria		Proteobacteria	10	1	0	0.268168	0.0268168	0	0.294985
S2_bin6	2206	Bacteria		Proteobacteria	5	1	0	0.226655	0.0453309	0	0.271985
S6_bin19	1113	Bacteria		Proteobacteria	2	1	0	0.179695	0.0898473	0	0.269542
Co_bin80	3373	Bacteria		Proteobacteria	8	1	0	0.237178	0.0296472	0	0.266825
Co_bin176	4220	Bacteria		Proteobacteria	9	1	0	0.21327	0.0236967	0	0.236967
Co_bin273	2568	Bacteria		Proteobacteria	5	0	1	0.194704	0	0.0389408	0.233645
Co_bin031	3733	Bacteria		Proteobacteria	6	2	0	0.160729	0.0535762	0	0.214305
Co_bin164	2988	Bacteria		Proteobacteria	4	1	0	0.133869	0.0334672	0	0.167336
Co_bin326	2766	Bacteria		Proteobacteria	1	2	1	0.0361533	0.0723066	0.0361533	0.144613
Co_bin159	1432	Bacteria		Proteobacteria	0	0	0	0	0	0	0
S4_bin49	3053	Bacteria		Proteobacteria	0	0	0	0	0	0	0
S3_bin22	1906	Bacteria		UBP14	5	1	0	0.262329	0.0524659	0	0.314795
S2_bin57	2257	Bacteria		UBP3	5	1	0	0.221533	0.0443066	0	0.26584
S5_bin4	1812	Bacteria		unknown-1	12	2	0	0.662252	0.110375	0	0.772627
Co_bin243	1045	Bacteria		unknown-1	3	3	0	0.287081	0.287081	0	0.574163
Co_bin161	912	Bacteria		unknown-2	6	1	0	0.657895	0.109649	0	0.767544
Co_bin281	1594	Bacteria		unknown-2	9	2	0	0.564617	0.125471	0	0.690088
S7_bin41	955	Bacteria		unknown-2	3	1	0	0.314136	0.104712	0	0.418848
S2_bin63	2564	Bacteria		unknown-3	11	4	0	0.429017	0.156006	0	0.585023
Co_bin196	2565	Bacteria		unknown-3	3	3	0	0.116959	0.116959	0	0.233918
S3_bin2	2558	Bacteria		unknown-4	13	2	1	0.50821	0.0781861	0.039093	0.625489
S2_bin11	2506	Bacteria		unknown-4	10	2	2	0.399042	0.0798085	0.0798085	0.558659
Co_bin112	3325	Bacteria		unknown-5	18	3	0	0.541353	0.0902256	0	0.631579

## Sheet: dbCAN2 raw data
Gene ID	HMMER	Hotpep	DIAMOND	Signalp	#ofTools	Classfication
Cobin031_00038	GH23(315-473)	N	GH23	N	2	GH
Cobin031_00051	N	GT9	N	N	1
Cobin031_00055	N	N	GT51	N	1
Cobin031_00161	CBM32(131-254)	CBM32	N	N	2
Cobin031_00220	GT2_Glycos_transf_2(21-143)	GT2	N	N	2
Cobin031_00385	CE3(199-404)	N	N	N	1
Cobin031_00463	GT28(200-361)	GT28	GT28	N	3
Cobin031_00502	CE4(144-238)	CE0	N	N	2	CE
Cobin031_00517	GT2_Glycos_transf_2(7-177)	N	N	N	1
Cobin031_00519	GT2_Glycos_transf_2(8-168)	N	N	N	1
Cobin031_00607	AA4(3-243)	N	N	N	1
Cobin031_00626	GT2_Glycos_transf_2(6-93)	GT2	N	N	2
Cobin031_00669	CE4(44-156)	N	N	N	1
Cobin031_00670	GT2_Glycos_transf_2(26-153)	N	N	N	1
Cobin031_00673	GT2_Glycos_transf_2(12-128)	N	N	N	1
Cobin031_00696	N	N	GT4	N	1
Cobin031_00716	N	N	GT4	N	1
Cobin031_00759	AA4(16-259)	N	N	N	1
Cobin031_00793	N	N	GT4	N	1
Cobin031_00846	N	GH13	N	N	1
Cobin031_00868	N	N	GH28	N	1
Cobin031_00887	GH13_18(82-424)	GH13	GH13_18	N	3	GH
Cobin031_00897	N	N	GH101	N	1
Cobin031_00930	N	GT2	N	N	1
Cobin031_00937	GH23(311-428)	GH23	CBM50	N	3	GH
Cobin031_01043	GT51(78-253)	GT51	GT51	N	3
Cobin031_01049	N	GT26	N	N	1
Cobin031_01070	GT2_Glycos_transf_2(4-183)	N	N	N	1
Cobin031_01071	GT9(86-332)	N	N	N	1
Cobin031_01087	GT2_Glycos_transf_2(4-124)	GT2	N	N	2
Cobin031_01089	GT9(82-342)	N	N	N	1
Cobin031_01153	N	N	GH13_30	N	1
Cobin031_01203	GT19(23-402)	GT19	GT19	N	3
Cobin031_01207	N	CE11	N	N	1
Cobin031_01209	N	N	GT4	N	1
Cobin031_01284	N	N	GT2	N	1
Cobin031_01313	GT2_Glycos_transf_2(7-121)	N	N	N	1
Cobin031_01314	GT2_Glycos_transf_2(7-134)	GT2	N	N	2
Cobin031_01316	GT4(191-339)	N	N	N	1
Cobin031_01317	GT4(194-349)	N	N	N	1
Cobin031_01319	GT2_Glycos_transf_2(44-169)	N	N	N	1
Cobin031_01355	GT30(34-221)	GT30	N	N	2
Cobin031_01410	N	N	GT4	N	1
Cobin031_01430	N	N	GT4	N	1
Cobin031_01435	GT2_Glycos_transf_2(11-169)	GT2	N	N	2
Cobin031_01436	N	N	GT4	N	1
Cobin031_01532	GH13_3(187-383)+GH133(1052-1424)	GH133	GH133	N	3	GH
Cobin031_01534	GT35(122-638)	GT35	GT35	N	3
Cobin031_01535	GT5(11-501)	GT5	GT5	N	3
Cobin031_01536	GH13_8(232-523)	GH13	GH13_8	N	3	GH
Cobin031_01551	GT4(223-368)	GT4	GT4	N	3
Cobin031_01605	N	N	GT4	N	1
Cobin031_01828	GT4(221-378)	GT4	GT4	N	3
Cobin031_01829	GT2_Glycos_transf_2(10-116)	N	GT2	N	2
Cobin031_01861	GT83(91-406)	N	N	N	1
Cobin031_01915	N	N	GT4	N	1
Cobin031_01917	GT4(200-355)	GT4	GT4	N	3
Cobin031_01979	N	N	GT4	N	1
Cobin031_01994	N	N	GT4	N	1
Cobin031_02103	N	GT30	N	N	1
Cobin031_02143	N	N	GT2	N	1
Cobin031_02227	CE3(409-499)	N	N	Y(1-32)	1
Cobin031_02237	N	N	GT4	N	1
Cobin031_02356	GT2_Glycos_transf_2(7-134)	N	N	N	1
Cobin031_02357	GT4(210-302)	N	N	N	1
Cobin031_02358	GT4(214-370)	N	GT4	N	2
Cobin031_02370	N	N	GT13	N	1
Cobin031_02429	GT30(40-221)	GT30	N	N	2
Cobin031_02449	GH102(137-294)	GH102	GH102	N	3	GH
Cobin031_02500	GT2_Glycos_transf_2(7-88)	GT2	N	N	2
Cobin031_02530	GT2_Glycos_transf_2(236-378)	N	GT2	N	2
Cobin031_02603	N	GT9	N	N	1
Cobin031_02630	GT81(9-314)	GT81	GT81	N	3
Cobin031_02641	N	N	GT4	N	1
Cobin031_02650	N	N	GH13_11	N	1
Cobin031_02782	CE11(5-274)	CE11	CE11	N	3	CE
Cobin031_02855	GT2_Glycos_transf_2(9-170)	GT2	GT2	N	3
Cobin031_02960	N	N	AA1	N	1
Cobin031_03012	CBM66(310-426)	N	N	N	1
Cobin031_03037	GT51(63-235)	GT51	GT51	N	3
Cobin031_03062	GT2_Glycos_transf_2(1-138)	N	N	N	1
Cobin031_03083	N	N	GH6	N	1
Cobin031_03203	N	PL0	N	N	1
Cobin031_03294	GT4(213-374)	N	N	N	1
Cobin1_00042	GH141(32-338)	N	N	Y(1-26)	1
Cobin1_00090	GH95(22-523)	N	N	N	1
Cobin1_00091	N	GH29	N	N	1
Cobin1_00097	GH141(1-244)	N	N	N	1
Cobin1_00112	GH95(6-602)	N	N	N	1
Cobin1_00125	GH26(100-240)	GH26	N	N	2	GH
Cobin1_00145	GH141(32-326)	N	N	Y(1-29)	1
Cobin1_00172	CE4(76-196)	CE4	N	N	2	CE
Cobin1_00173	GH148(108-260)	N	N	Y(1-34)	1
Cobin1_00182	N	N	AA1	N	1
Cobin1_00215	N	N	CBM50	N	1
Cobin1_00230	GH141(31-325)	N	N	Y(1-28)	1
Cobin1_00236	GT83(90-388)	N	N	N	1
Cobin1_00254	GH141(32-327)	N	N	Y(1-32)	1
Cobin1_00259	GH141(6-300)	N	N	N	1
Cobin1_00271	GH141(5-278)	N	GH0	N	2	GH
Cobin1_00296	GT4(209-356)+GT4(588-740)	N	N	N	1
Cobin1_00299	GT2_Glycos_transf_2(11-184)	N	N	N	1
Cobin1_00372	GH2(11-426)	N	N	N	1
Cobin1_00382	GH141(29-343)	N	GH141	Y(1-29)	2	GH
Cobin1_00400	CE1(137-346)	N	N	N	1
Cobin1_00407	GH151(42-170)	N	N	N	1
Cobin1_00415	GT26(402-569)	N	N	N	1
Cobin1_00434	GH29(1-293)	GH29	GH29	N	3	GH
Cobin1_00441	CBM57(42-151)	N	N	Y(1-24)	1
Cobin1_00444	GT2_Glyco_tranf_2_3(103-330)	GT2	GT2	N	3
Cobin1_00453	GH29(17-320)	GH29	GH29	N	3	GH
Cobin1_00479	GH133(289-647)	GH133	GH133	N	3	GH
Cobin1_00492	GH95(55-326)	N	N	N	1
Cobin1_00494	GH95(377-632)	N	N	Y(1-27)	1
Cobin1_00506	GH109(4-117)	N	N	N	1
Cobin1_00519	GH5(379-660)	N	N	Y(1-27)	1
Cobin1_00530	N	N	GH28	N	1
Cobin1_00540	GH141(18-540)	N	GH141	N	2	GH
Cobin1_00541	CE4(194-318)	CE4	N	N	2	CE
Cobin1_00546	GH141(36-306)	N	GH0	N	2	GH
Cobin1_00560	CE14(4-113)	N	N	N	1
Cobin1_00564	GH33(16-323)	N	N	N	1
Cobin1_00572	GH29(5-296)	GH29	N	N	2	GH
Cobin1_00588	GH141(37-327)	N	N	Y(1-32)	1
Cobin1_00625	GH95(1-288)	N	N	N	1
Cobin1_00627	GH95(42-762)	N	N	N	1
Cobin1_00630	GH20(130-477)	N	N	N	1
Cobin1_00696	N	N	GH6	N	1
Cobin1_00721	PL12(359-495)	N	N	N	1
Cobin1_00725	CE14(8-121)	N	N	N	1
Cobin1_00727	GH141(94-302)	N	N	N	1
Cobin1_00755	N	N	GT13	N	1
Cobin1_00762	GT9(86-328)	N	N	N	1
Cobin1_00787	GH95(3-403)	N	N	N	1
Cobin1_00803	CE4(305-424)	N	N	N	1
Cobin1_00873	GT51(74-247)	GT51	GT51	N	3
Cobin1_00884	GH141(32-327)	N	N	Y(1-26)	1
Cobin1_00950	GT83(16-421)	N	N	N	1
Cobin1_01021	CE15(137-340)	CE15	N	N	2	CE
Cobin1_01051	CBM67(151-322)+GH78(345-852)	N	GH78	N	2	GH
Cobin1_01079	GT89(3-323)	N	N	N	1
Cobin1_01081	GT2_Glycos_transf_2(20-181)	N	N	N	1
Cobin1_01083	GH109(7-121)	N	N	N	1
Cobin1_01085	GT2_Glycos_transf_2(9-157)	N	N	N	1
Cobin1_01130	GT28(190-352)	GT28	N	N	2
Cobin1_01178	GH109(4-111)	N	N	N	1
Cobin1_01184	N	GT0	N	N	1
Cobin1_01188	GH109(7-122)	N	N	N	1
Cobin1_01206	GT9(180-345)	N	N	N	1
Cobin1_01257	GH95(245-706)	N	GH95	N	2	GH
Cobin1_01284	GH106(6-752)	N	GH106	N	2	GH
Cobin1_01286	N	GH57	N	N	1
Cobin1_01293	GT2_Glycos_transf_2(10-142)	GT2	N	N	2
Cobin1_01305	GH109(6-119)	N	N	N	1
Cobin1_01330	GH141(1-239)	N	N	N	1
Cobin1_01331	GH141(32-327)	N	N	Y(1-27)	1
Cobin1_01348	GT4(197-327)	N	GT4	N	2
Cobin1_01357	GH33(187-335)	N	N	N	1
Cobin1_01372	GH95(472-731)	N	N	Y(1-30)	1
Cobin1_01403	CE14(10-118)	CE14	N	N	2	CE
Cobin1_01409	GH109(3-127)	N	N	N	1
Cobin1_01435	GT5(2-177)	N	N	N	1
Cobin1_01450	GH20(155-429)	N	N	N	1
Cobin1_01452	N	N	GH3	N	1
Cobin1_01483	CBM57(18-129)	N	N	N	1
Cobin1_01489	GH78(175-528)	N	N	N	1
Cobin1_01492	GH141(32-326)	N	N	Y(1-32)	1
Cobin1_01506	N	CE11	N	N	1
Cobin1_01508	GT19(7-361)	GT19	N	N	2
Cobin1_01511	GT30(44-225)	GT30	N	N	2
Cobin1_01516	GH156(2-262)	N	N	N	1
Cobin1_01575	GH141(32-325)+GH141(331-527)	N	GH141	Y(1-29)	2	GH
Cobin1_01576	CBM9(43-270)	N	N	Y(1-28)	1
Cobin1_01583	GT89(31-342)	N	N	N	1
Cobin1_01590	GH141(32-328)	N	N	Y(1-29)	1
Cobin1_01636	GH109(4-119)	N	N	N	1
Cobin1_01653	GH109(5-121)	N	N	N	1
Cobin1_01679	GH95(68-810)	N	N	Y(1-21)	1
Cobin1_01702	GH141(32-328)	N	N	Y(1-32)	1
Cobin1_01703	GH141(32-326)	N	N	Y(1-27)	1
Cobin1_01704	GH141(11-530)	N	GH141	N	2	GH
Cobin1_01717	GH141(1-198)	N	N	N	1
Cobin1_01734	GH109(13-124)	N	N	N	1
Cobin1_01787	GH116(340-635)	GH116	GH116	N	3	GH
Cobin1_01804	GH109(3-112)	N	N	N	1
Cobin1_01808	CE15(185-349)	N	N	N	1
Cobin1_01811	GH29(8-317)	GH29	N	N	2	GH
Cobin1_01831	N	N	CE0	N	1
Cobin1_01833	GT2_Glycos_transf_2(8-189)	N	N	N	1
Cobin1_01838	GT4(201-351)	N	N	N	1
Cobin1_01839	GT4(197-343)	GT4	N	N	2
Cobin1_01840	GT4(194-351)	GT4	N	N	2
Cobin1_01842	GT4(204-356)	N	N	N	1
Cobin1_01873	GH141(32-341)	N	N	Y(1-29)	1
Cobin1_01874	N	N	GH2	N	1
Cobin1_01889	GT2_Glyco_tranf_2_3(8-240)	N	N	N	1
Cobin1_01907	GT4(207-323)	N	N	N	1
Cobin1_01908	GT4(198-354)	N	N	N	1
Cobin1_01910	GT2_Glycos_transf_2(12-133)	N	N	N	1
Cobin1_01948	GT4(225-378)	N	N	N	1
Cobin1_01954	GH15(257-622)	N	N	N	1
Cobin1_01958	GH23(256-367)	GH23	N	N	2	GH
Cobin1_01963	CE11(1-111)	N	N	N	1
Cobin1_01985	GH38(7-278)	GH38	GH38	N	3	GH
Cobin1_02019	GT2_Glycos_transf_2(13-148)	N	N	N	1
Cobin1_02022	GT2_Glycos_transf_2(26-148)	N	N	N	1
Cobin1_02025	GT4(218-350)	N	N	N	1
Cobin1_02028	GH165(15-491)	N	N	N	1
Cobin1_02044	GH95(330-588)	N	N	N	1
Cobin1_02055	GH141(3-401)	N	GH141	N	2	GH
Cobin1_02068	GT2_Glycos_transf_2(4-135)	N	N	N	1
Cobin1_02080	GH165(21-489)	N	N	Y(1-21)	1
Cobin1_02088	N	N	GH13_30	N	1
Cobin1_02100	GH33(18-254)	N	N	N	1
Cobin1_02113	GH141(1-196)	N	N	N	1
Cobin1_02114	GT9(154-283)	N	N	N	1
Cobin1_02150	N	GT26	N	N	1
Cobin1_02166	GH35(11-323)	GH35	GH35	N	3	GH
Cobin1_02169	CBM9(42-218)	N	N	Y(1-23)	1
Cobin1_02185	GT83(119-404)	N	N	N	1
Cobin1_02201	GH2(22-364)	GH2	GH2	N	3	GH
Cobin1_02234	GH141(7-303)	N	N	N	1
Cobin1_02235	GH141(8-527)	N	GH141	N	2	GH
Cobin1_02236	GH141(33-544)	N	GH141	Y(1-33)	2	GH
Cobin1_02237	GH141(32-327)	N	N	Y(1-29)	1
Cobin1_02273	GH156(10-301)	N	N	N	1
Cobin1_02280	GH141(11-540)	N	GH141	N	2	GH
Cobin1_02342	GH141(8-250)	N	N	N	1
Cobin10_00072	GH130(9-357)	GH130	N	N	2	GH
Cobin10_00074	GT4(198-363)	GT4	GT4	N	3
Cobin10_00147	CE1(201-335)	CE1	N	N	2	CE
Cobin10_00484	GT2_Glycos_transf_2(9-192)	N	N	N	1
Cobin10_00485	GT4(254-411)	N	N	N	1
Cobin10_00504	GT2_Glyco_tranf_2_3(45-266)	N	N	N	1
Cobin10_00617	GT66(29-660)	N	GT66	N	2
Cobin10_00618	GT10(155-305)	N	N	N	1
Cobin10_00627	GT2_Glycos_transf_2(7-137)	N	N	N	1
Cobin10_00628	GT2_Glycos_transf_2(8-130)	N	N	N	1
Cobin10_00840	N	N	GH13_30	N	1
Cobin10_00902	N	N	GT7	N	1
Cobin10_01079	N	N	CBM50	N	1
Cobin10_01169	GH130(69-396)	N	N	N	1
Cobin10_01238	GT2_Glycos_transf_2(7-172)	N	N	N	1
Cobin10_01467	GT4(183-363)	N	N	N	1
Cobin10_01471	GT4(155-281)	N	N	N	1
Cobin10_01529	N	N	CBM50	N	1
Cobin102_00053	N	N	GH28	N	1
Cobin102_00125	N	N	GT4	N	1
Cobin102_00135	AA6(3-101)	N	N	N	1
Cobin102_00259	N	N	CBM50	N	1
Cobin102_00323	GT2_Glycos_transf_2(6-122)	N	N	N	1
Cobin102_00353	N	N	AA1	N	1
Cobin102_00512	N	N	GH101	N	1
Cobin102_00666	GH38(3-249)	GH38	GH38	N	3	GH
Cobin102_00855	N	N	GH101	N	1
Cobin102_00906	N	N	GH6	N	1
Cobin102_00925	AA4(38-244)	N	N	N	1
Cobin102_00988	N	N	GH6	N	1
Cobin102_01054	N	N	GH13_11	N	1
Cobin102_01156	GT55(4-384)	GT55	GT55	N	3
Cobin102_01158	GT4(260-420)	GT4	GT4	N	3
Cobin102_01160	GT20(13-480)	GT20	GT20	N	3
Cobin102_01261	GH109(5-115)	N	N	N	1
Cobin102_01262	N	N	GT4	N	1
Cobin102_01263	GT66(26-735)	N	GT66	N	2
Cobin102_01362	N	N	GH13_30	N	1
Cobin102_01421	N	GH18	N	N	1
Cobin103_00011	GT2_Glycos_transf_2(4-135)	N	N	N	1
Cobin103_00012	GT83(6-411)	N	N	N	1
Cobin103_00017	GH109(50-167)	N	N	N	1
Cobin103_00021	GH109(52-166)	N	N	Y(1-45)	1
Cobin103_00025	GH109(46-152)	N	N	N	1
Cobin103_00034	AA4(5-250)	N	N	N	1
Cobin103_00064	N	GH0+GH74	GH0	Y(1-32)	2	GH
Cobin103_00093	GH2(41-601)	GH2	GH2	N	3	GH
Cobin103_00118	N	N	GT4	N	1
Cobin103_00146	GH3(106-332)	GH3	GH3	Y(1-38)	3	GH
Cobin103_00208	GT2_Glycos_transf_2(5-163)	N	N	N	1
Cobin103_00214	CE4(66-174)	N	N	N	1
Cobin103_00229	N	N	GT4	N	1
Cobin103_00237	GT4(198-329)	GT4	N	N	2
Cobin103_00238	GT4(192-339)	N	N	N	1
Cobin103_00245	GH23(56-172)	GH23	N	Y(1-37)	2	GH
Cobin103_00282	N	N	GH13_30	N	1
Cobin103_00284	N	N	GT13	N	1
Cobin103_00327	GT30(33-211)	GT30	N	N	2
Cobin103_00431	GT2_Glycos_transf_2(28-144)	N	N	N	1
Cobin103_00436	GH23(198-335)	GH23	CBM50	N	3	GH
Cobin103_00467	CE10(424-653)	N	N	N	1
Cobin103_00473	GH109(61-185)	GH109	GH109	N	3	GH
Cobin103_00490	GT9(70-316)	GT9	N	N	2
Cobin103_00534	GH95(34-779)	GH95	GH95	N	3	GH
Cobin103_00535	N	GH0	GH0	N	2	GH
Cobin103_00551	GT4(200-349)	GT4	N	N	2
Cobin103_00552	GT4(200-346)	GT4	N	N	2
Cobin103_00646	N	CE11	N	N	1
Cobin103_00672	N	N	CBM32	N	1
Cobin103_00673	GH29(30-363)	GH29	GH29	N	3	GH
Cobin103_00725	N	N	GH0	Y(1-26)	1
Cobin103_00749	GH130(13-308)	GH130	N	N	2	GH
Cobin103_00825	CBM9(44-188)	N	N	N	1
Cobin103_00846	GT28(182-342)	N	N	N	1
Cobin103_00855	GT4(221-360)	N	N	N	1
Cobin103_00856	GT4(168-319)	N	N	N	1
Cobin103_00857	GT4(170-318)	N	N	N	1
Cobin103_00858	GT4(219-359)	N	GT4	N	2
Cobin103_00861	N	N	GT4	N	1
Cobin103_00862	N	N	GT2	N	1
Cobin103_00869	N	N	GH101	N	1
Cobin103_00894	GT9(86-332)	N	N	N	1
Cobin103_00908	GT51(84-261)	N	GT51	N	2
Cobin103_01028	GH74(173-263)	N	GH0	Y(1-25)	2	GH
Cobin103_01113	AA3(2-525)	N	N	N	1
Cobin103_01126	CE11(5-269)	CE11	N	N	2	CE
Cobin103_01188	N	N	GH2	N	1
Cobin103_01189	N	N	GT2	N	1
Cobin103_01219	N	N	GH28	N	1
Cobin103_01237	N	N	GH65	N	1
Cobin103_01271	CE10(380-614)	N	N	N	1
Cobin103_01285	GH2(65-930)	GH2	GH2	Y(1-25)	3	GH
Cobin103_01328	GH20(156-480)	GH20	GH20	N	3	GH
Cobin103_01341	GT19(4-357)	N	N	N	1
Cobin103_01362	N	GH0	N	Y(1-26)	1
Cobin103_01389	GH78(178-468)	N	N	Y(1-27)	1
Cobin103_01422	GH3(105-195)	N	N	Y(1-39)	1
Cobin103_01468	GT2_Glycos_transf_2(4-167)	GT2	N	N	2
Cobin103_01516	GT5(6-480)	N	GT5	N	2
Cobin103_01533	N	GH0	GH0	N	2	GH
Cobin103_01590	GH38(6-265)	GH38	GH38	N	3	GH
Cobin103_01733	GH78(70-451)	N	N	N	1
Cobin103_01737	GH127(38-586)	GH127	GH127	Y(1-25)	3	GH
Cobin103_01797	CBM9(38-182)	N	N	Y(1-24)	1
Cobin103_01808	N	N	GH6	N	1
Cobin103_01822	GH78(325-679)	N	GH0	Y(1-24)	2	GH
Cobin103_01860	GT9(76-320)	N	N	N	1
Cobin103_01920	GT4(236-400)	N	N	N	1
Cobin103_01922	GT4(211-367)+GT9(584-834)	N	N	N	1
Cobin103_02045	GT2_Glycos_transf_2(15-175)	N	N	N	1
Cobin103_02048	GT2_Glycos_transf_2(4-123)	GT2	N	N	2
Cobin103_02049	GT4(181-328)	N	N	N	1
Cobin103_02052	GH116(409-808)	GH116	GH116	N	3	GH
Cobin103_02062	GH13_18(98-444)	GH13	GH13_18	N	3	GH
Cobin103_02092	N	N	GH3	N	1
Cobin103_02105	GT83(12-352)	N	N	N	1
Cobin103_02111	GT4(208-355)	N	N	N	1
Cobin103_02112	GT2_Glycos_transf_2(10-172)	GT2	N	N	2
Cobin103_02131	AA6(3-122)	N	N	N	1
Cobin103_02146	GH37(290-626)	N	N	N	1
Cobin103_02179	N	N	AA1	N	1
Cobin103_02184	N	GH0	GH0	N	2	GH
Cobin103_02188	CBM9(49-204)	N	N	N	1
Cobin105_00324	GT2_Glycos_transf_2(24-189)	N	N	N	1
Cobin105_00391	GH3(37-261)	GH3	GH3	N	3	GH
Cobin105_00395	GH2(28-917)	GH2	CBM32	N	3	GH
Cobin105_00410	AA7(41-209)	N	N	N	1
Cobin105_00659	GH57(11-262)	N	N	N	1
Cobin105_00660	GT5(2-479)	GT5	GT5	N	3
Cobin105_00661	GH57(8-478)	N	GH57	N	2	GH
Cobin105_00702	GT66(36-672)	GT66	N	N	2
Cobin105_00770	GT2_Glycos_transf_2(94-255)+GT2_Glyco_trans_2_3(175-386)	N	N	N	1
Cobin105_00771	GT2_Glycos_transf_2(48-216)	N	N	N	1
Cobin105_00897	GH4(7-187)	N	GH4	N	2	GH
Cobin105_00946	CE14(12-124)	CE14	N	N	2	CE
Cobin105_00962	GT2_Glycos_transf_2(3-167)	N	N	N	1
Cobin105_01061	GT4(203-350)	N	N	N	1
Cobin105_01063	GT4(221-372)	N	N	N	1
Cobin105_01064	GT2_Glycos_transf_2(5-174)	N	N	N	1
Cobin105_01070	GT4(201-338)	N	N	N	1
Cobin105_01116	GH57(10-261)	N	N	N	1
Cobin105_01164	GT2_Glycos_transf_2(92-251)+GT2_Glyco_trans_2_3(172-376)	N	N	N	1
Cobin105_01179	CE4(5-143)	N	N	N	1
Cobin105_01183	GH63(17-412)	N	N	N	1
Cobin105_01209	GH38(5-260)	GH38	GH38	N	3	GH
Cobin105_01355	GH31(256-438)	N	N	N	1
Cobin105_01388	PL1_2(134-323)	PL1	N	N	2	PL
Cobin105_01559	GH2(1-780)	GH2	CBM32	N	3	GH
Cobin105_01642	N	N	CBM50	N	1
Cobin105_01645	GH2(38-491)	GH2	GH2	N	3	GH
Cobin105_01691	N	N	GT7	N	1
Cobin105_01841	GT4(192-343)	N	N	N	1
Cobin105_01845	GH20(129-467)	GH20	GH20	N	3	GH
Cobin105_01945	CE10(362-596)	N	N	N	1
Cobin105_01959	CE10(347-604)	N	N	N	1
Cobin105_02056	GT2_Glycos_transf_2(98-239)	N	N	N	1
Cobin105_02057	GT2_Glyco_trans_2_3(196-384)	N	N	N	1
Cobin105_02079	CE10(151-311)	N	N	N	1
Cobin105_02097	N	N	CBM50	N	1
Cobin105_02178	GH127(20-595)	N	GH127	N	2	GH
Cobin105_02209	GH31(256-687)	N	GH31	N	2	GH
Cobin105_02212	GT2_Glyco_tranf_2_3(12-233)	N	N	N	1
Cobin105_02391	GT4(223-373)	N	N	N	1
Cobin105_02473	GH1(7-416)	N	N	N	1
Cobin105_02490	N	N	GH65	N	1
Cobin105_02509	GT2_Glycos_transf_2(27-156)	N	N	N	1
Cobin105_02535	CE10(53-296)	N	N	N	1
Cobin105_02612	GH109(5-113)	N	N	N	1
Cobin105_02644	GH57(4-344)	GH57	N	N	2	GH
Cobin105_02705	N	N	GH101	N	1
Cobin106_00001	GH163(262-508)	N	N	Y(1-23)	1
Cobin106_00002	GH163(249-521)	N	N	Y(1-23)	1
Cobin106_00034	N	N	GT13	N	1
Cobin106_00044	GH2(45-531)	N	N	Y(1-28)	1
Cobin106_00052	GT4(202-340)	N	N	N	1
Cobin106_00100	GH20(233-517)	N	N	N	1
Cobin106_00102	GH109(8-115)	N	N	N	1
Cobin106_00150	N	GH26	N	N	1
Cobin106_00172	GT5(2-473)	GT5	GT5	N	3
Cobin106_00182	GT83(25-387)	N	N	N	1
Cobin106_00196	GH109(8-115)	N	N	N	1
Cobin106_00209	GT4(197-327)	GT4	N	N	2
Cobin106_00219	GH163(220-488)	N	N	Y(1-37)	1
Cobin106_00236	CBM9(42-218)	N	N	Y(1-23)	1
Cobin106_00242	GH4(5-185)	GH4	GH4	N	3	GH
Cobin106_00249	GH2(28-483)	N	N	N	1
Cobin106_00253	CE1(122-327)	N	N	Y(1-24)	1
Cobin106_00284	GH57(9-414)	GH57	GH57	N	3	GH
Cobin106_00301	N	N	GT0	N	1
Cobin106_00331	CE14(4-113)	N	N	N	1
Cobin106_00333	GH33(23-228)	N	N	N	1
Cobin106_00346	GH5(367-646)	N	N	Y(1-24)	1
Cobin106_00348	GH29(18-333)	N	GH29	N	2	GH
Cobin106_00353	GH163(1-257)	N	N	N	1
Cobin106_00369	GT4(196-276)	N	N	N	1
Cobin106_00371	GT2_Glycos_transf_2(11-180)	N	N	N	1
Cobin106_00378	N	GH57	N	N	1
Cobin106_00380	CE11(5-269)	N	N	N	1
Cobin106_00393	CBM67(5-177)+GH78(259-751)	N	N	N	1
Cobin106_00394	GH4(3-180)	GH4	GH4	N	3	GH
Cobin106_00412	GT4(202-352)	N	N	N	1
Cobin106_00414	GH165(11-346)	N	N	N	1
Cobin106_00446	GT2_Glycos_transf_2(19-148)	GT2	N	N	2
Cobin106_00523	GT2_Glycos_transf_2(6-165)	N	N	N	1
Cobin106_00530	CBM9(420-606)	N	N	Y(1-28)	1
Cobin106_00536	N	N	GH28	N	1
Cobin106_00547	GH163(221-383)	N	N	Y(1-24)	1
Cobin106_00599	GT2_Glyco_tranf_2_3(107-331)	GT2	GT2	N	3
Cobin106_00639	CBM9(242-432)	N	N	N	1
Cobin106_00651	GH163(132-387)	N	N	N	1
Cobin106_00676	CBM9(299-445)	N	N	Y(1-21)	1
Cobin106_00707	PL25(26-192)	N	N	Y(1-50)	1
Cobin106_00709	GH145(57-213)	N	N	Y(1-26)	1
Cobin106_00715	GT4(2-139)	N	N	N	1
Cobin106_00716	GT4(207-363)	N	N	N	1
Cobin106_00732	GT4(1-144)	N	N	N	1
Cobin106_00733	GT4(196-336)	GT4	N	N	2
Cobin106_00734	GT4(222-379)	GT4	N	N	2
Cobin106_00736	GH3(86-312)	GH3	GH3	N	3	GH
Cobin106_00737	N	GH3	GH3	N	2	GH
Cobin106_00746	GH42(95-224)	N	N	N	1
Cobin106_00801	GH78(12-441)	N	N	N	1
Cobin106_00804	GH109(2-128)	N	N	N	1
Cobin106_00852	GT9(86-327)	N	N	N	1
Cobin106_00867	CBM9(54-242)	N	N	Y(1-36)	1
Cobin106_00868	CE10(215-483)	N	N	Y(1-33)	1
Cobin106_00907	GH163(228-469)	N	N	N	1
Cobin106_00918	GH3(85-309)	N	N	N	1
Cobin106_00930	GH109(6-114)	N	N	N	1
Cobin106_00967	GT2_Glycos_transf_2(41-222)	N	N	N	1
Cobin106_00986	GT9(145-311)	N	N	N	1
Cobin106_01025	GH109(5-121)	N	N	N	1
Cobin106_01039	GT4(187-323)	N	N	N	1
Cobin106_01041	GH42(457-656)	N	N	N	1
Cobin106_01126	PL12(387-527)	N	PL12	N	2	PL
Cobin106_01135	GT2_Glycos_transf_2(6-165)	GT2	N	N	2
Cobin106_01145	GT2_Glycos_transf_2(6-98)	N	N	N	1
Cobin106_01157	CBM9(57-229)	N	N	N	1
Cobin106_01173	GH163(233-484)	N	N	Y(1-25)	1
Cobin106_01210	N	N	CBM50	N	1
Cobin106_01212	GH163(208-465)+CBM9(725-900)	N	N	Y(1-21)	1
Cobin106_01214	CBM9(304-478)	N	N	N	1
Cobin106_01233	PL12(511-655)	N	N	N	1
Cobin106_01235	GH141(44-417)	N	N	Y(1-37)	1
Cobin106_01249	GH163(221-386)	N	N	Y(1-22)	1
Cobin106_01250	GH163(117-375)+CBM9(602-790)	N	N	N	1
Cobin106_01283	N	CE11	N	N	1
Cobin106_01285	GT19(7-361)	GT19	N	N	2
Cobin106_01288	GT30(46-227)	GT30	N	N	2
Cobin106_01318	CE4(1-108)	N	N	N	1
Cobin106_01341	GH109(5-115)	N	N	N	1
Cobin106_01349	GT2_Glycos_transf_2(12-172)	GT2	N	N	2
Cobin106_01355	PL15(487-617)	N	N	N	1
Cobin106_01375	GH29(15-364)	GH29	N	N	2	GH
Cobin106_01376	GH29(4-329)	N	N	N	1
Cobin106_01401	GT83(17-413)	N	N	N	1
Cobin106_01474	N	GH26	N	N	1
Cobin106_01483	CE14(8-121)	N	N	N	1
Cobin106_01526	GH23(230-339)	GH23	N	Y(1-22)	2	GH
Cobin106_01562	N	N	GT4	N	1
Cobin106_01604	GH2(3-431)	N	GH2	N	2	GH
Cobin106_01637	GH109(7-122)	N	N	N	1
Cobin106_01651	CE7(39-263)	N	N	Y(1-31)	1
Cobin106_01655	GH109(7-121)	N	N	N	1
Cobin106_01672	GH140(84-512)	N	GH140	N	2	GH
Cobin106_01687	GT2_Glycos_transf_2(4-167)	GT2	N	N	2
Cobin106_01695	CE4(184-306)	CE4	N	Y(1-35)	2	CE
Cobin106_01700	GH163(222-500)	N	N	N	1
Cobin106_01701	GH163(107-390)	N	N	N	1
Cobin106_01703	GT83(130-416)	N	N	N	1
Cobin106_01708	GH141(34-450)	N	N	Y(1-32)	1
Cobin106_01739	CE7(79-217)	N	N	Y(1-27)	1
Cobin106_01741	GH15(10-341)	N	N	N	1
Cobin106_01749	GH163(288-559)	N	N	Y(1-26)	1
Cobin106_01755	GH29(4-296)	GH29	GH29	N	3	GH
Cobin106_01759	PL15(227-350)	N	N	N	1
Cobin106_01765	GH133(1-350)	GH133	GH133	N	3	GH
Cobin106_01769	GH109(3-113)	N	N	N	1
Cobin106_01788	GT4(204-354)	N	N	N	1
Cobin106_01799	N	N	GH13_30	N	1
Cobin106_01875	GT2_Glycos_transf_2(9-130)	GT2	N	N	2
Cobin106_01890	CE9(4-336)	CE9	N	N	2	CE
Cobin106_01897	N	N	GH3	N	1
Cobin106_01903	CBM9(335-525)	N	N	Y(1-26)	1
Cobin106_01908	GT4(177-328)	N	N	N	1
Cobin106_01915	GT89(2-332)	N	N	N	1
Cobin106_01916	GT4(204-348)+GT4(591-746)	GT4	N	N	2
Cobin106_01925	CBM9(119-293)	N	N	Y(1-22)	1
Cobin106_01927	GH145(43-202)	N	N	N	1
Cobin106_01929	PL25(29-187)	N	N	Y(1-26)	1
Cobin106_01931	GT51(78-252)	GT51	GT51	N	3
Cobin106_01962	GT28(190-353)	GT28	N	N	2
Cobin106_01973	GH109(5-118)	N	N	N	1
Cobin106_01989	N	N	CE0	N	1
Cobin106_01991	GH29(8-333)	GH29	GH29	N	3	GH
Cobin106_02014	N	GT26	N	N	1
Cobin106_02066	GH163(237-486)	N	N	N	1
Cobin106_02083	GT83(90-396)	N	N	N	1
Cobin106_02093	GH33(45-338)	N	N	Y(1-27)	1
Cobin106_02100	GH106(7-753)	N	GH106	N	2	GH
Cobin106_02101	GH165(11-515)	N	N	N	1
Cobin106_02102	GH2(9-600)	GH2	GH2	N	3	GH
Cobin106_02103	GH163(269-524)	N	N	N	1
Cobin106_02122	PL15(366-491)	N	N	N	1
Cobin106_02132	GT26(155-323)	N	N	N	1
Cobin106_02170	GT2_Glyco_tranf_2_3(8-239)	N	N	N	1
Cobin106_02195	GH163(62-325)	N	N	N	1
Cobin106_02196	GH127(314-539)	N	CBM66	N	2	GH
Cobin106_02198	GT4(75-228)	N	N	N	1
Cobin106_02206	CE4(453-574)	CE4	N	N	2	CE
Cobin106_02223	PL12(391-530)	N	N	N	1
Cobin106_02225	GH141(38-538)	N	GH141	N	2	GH
Cobin106_02229	GT2_Glycos_transf_2(3-117)	GT2	N	N	2
Cobin107_00008	GH42(13-317)	N	GH42	N	2	GH
Cobin107_00203	GT2_Glycos_transf_2(13-113)	N	N	N	1
Cobin107_00210	N	N	GH6	N	1
Cobin107_00220	CE4(36-154)	N	N	N	1
Cobin107_00221	CE4(20-161)	N	N	N	1
Cobin107_00498	N	N	GH13_30	N	1
Cobin107_00518	GT2_Glycos_transf_2(9-137)	GT2	N	N	2
Cobin107_00519	GT4(204-364)	N	N	N	1
Cobin107_00667	GT4(216-370)	GT4	GT4	N	3
Cobin107_00736	GT20(22-486)	GT20	GT20	N	3
Cobin107_00790	AA4(28-252)	N	N	N	1
Cobin107_00810	N	N	GH6	N	1
Cobin107_00902	N	N	GT13	N	1
Cobin107_00921	CBM67(19-187)+GH78(290-774)	N	N	N	1
Cobin107_00970	N	N	GH101	N	1
Cobin107_01007	N	N	GH101	N	1
Cobin107_01078	GT2_Glycos_transf_2(41-155)	GT1	N	N	2
Cobin107_01092	GT66(26-773)	GT66	GT66	N	3
Cobin107_01179	GT4(178-331)	GT4	N	N	2
Cobin107_01256	GT66(26-759)	GT66	GT66	N	3
Cobin107_01300	N	N	GH28	N	1
Cobin107_01352	GT66(18-547)	GT66	N	N	2
Cobin107_01364	GT2_Glycos_transf_2(5-160)	N	N	N	1
Cobin107_01366	GT2_Glycos_transf_2(7-129)	N	N	N	1
Cobin107_01370	N	N	GH13_11	N	1
Cobin109_00095	GH29(7-314)	GH29	N	N	2	GH
Cobin109_00101	GT66(6-469)	N	N	N	1
Cobin109_00181	GT2_Glycos_transf_2(5-167)	GT2	GT2	N	3
Cobin109_00182	GT4(205-353)	GT4	GT4	N	3
Cobin109_00185	GH109(1-113)	N	N	N	1
Cobin109_00236	CE7(120-269)	N	N	N	1
Cobin109_00439	GT4(205-356)	N	N	N	1
Cobin109_00488	AA6(64-153)	N	N	N	1
Cobin109_00502	GT2_Glyco_tranf_2_3(46-262)	N	N	N	1
Cobin109_00503	GT4(207-324)	N	N	N	1
Cobin109_00504	GT2_Glycos_transf_2(5-168)	GT2	N	N	2
Cobin109_00519	GT4(206-357)	N	N	N	1
Cobin109_00522	GT4(222-373)	N	N	N	1
Cobin109_00528	GT4(192-300)	GT4	N	N	2
Cobin109_00541	AA4(17-266)	N	N	N	1
Cobin109_00551	GT66(32-772)	GT66	GT66	N	3
Cobin109_00552	N	GH0	N	N	1
Cobin109_00553	GT2_Glycos_transf_2(4-173)	N	GT2	N	2
Cobin109_00554	GT83(3-318)	N	N	N	1
Cobin109_00574	GT81(11-245)	N	N	N	1
Cobin109_00576	GT2_Glycos_transf_2(4-168)	N	N	N	1
Cobin109_00602	GT81(115-307)	N	GT81	N	2
Cobin109_00662	N	N	GH13_11	N	1
Cobin109_00710	GT83(66-445)	N	N	N	1
Cobin109_00711	GT83(17-387)	N	N	N	1
Cobin109_00907	GT2_Glycos_transf_2(3-112)	N	N	N	1
Cobin109_00909	GT2_Glyco_trans_2_3(92-270)	N	N	N	1
Cobin109_00918	GT83(17-392)	N	N	N	1
Cobin109_00939	GT2_Glycos_transf_2(5-173)	N	N	N	1
Cobin109_00942	GT83(21-396)	N	N	N	1
Cobin109_01006	GH15(5-237)	N	N	N	1
Cobin109_01041	AA4(4-265)	N	N	N	1
Cobin109_01140	AA3(133-665)	N	N	N	1
Cobin109_01174	GT35(267-628)	GT35	GT35	N	3
Cobin109_01182	GT66(19-307)	N	N	N	1
Cobin109_01302	GH32(92-322)	N	N	N	1
Cobin109_01404	GT83(56-417)	N	N	N	1
Cobin109_01426	AA4(5-224)	N	N	N	1
Cobin109_01437	GT83(4-314)	N	N	N	1
Cobin109_01438	GT83(68-401)	N	N	N	1
Cobin109_01515	GT4(210-330)	GT4	GT4	N	3
Cobin109_01516	GT5(11-409)	N	GT4	N	2
Cobin109_01518	GH57(50-381)	GH57	GH57	N	3	GH
Cobin109_01673	GT2_Glycos_transf_2(22-174)	GT2	N	N	2
Cobin11_00039	N	GT4	GT4	N	2
Cobin11_00078	N	N	GH0	N	1
Cobin11_00103	GH66(4-264)	GH66	N	N	2	GH
Cobin11_00136	N	N	GT4	N	1
Cobin11_00154	GT4(229-391)	N	N	N	1
Cobin11_00162	GH97(28-629)	GH97	GH97	N	3	GH
Cobin11_00172	GH23(275-427)	N	N	Y(1-53)	1
Cobin11_00174	N	GT0	N	N	1
Cobin11_00180	GT83(10-365)	N	GT0	N	2
Cobin11_00224	GH73(39-167)	GH73	N	Y(1-26)	2	GH
Cobin11_00232	GH141(62-391)+GH141(394-577)	N	N	N	1
Cobin11_00248	GH9(283-517)	GH9	N	Y(1-25)	2	GH
Cobin11_00272	N	N	GH28	N	1
Cobin11_00293	GH130(258-487)	GH130	GH130	N	3	GH
Cobin11_00309	GH13_16(66-429)	N	GH13_16	N	2	GH
Cobin11_00322	GH23(137-271)	GH23	CBM50	N	3	GH
Cobin11_00326	CBM9(42-211)	N	CBM9	N	2
Cobin11_00345	GH13(170-488)	GH13	GH13	N	3	GH
Cobin11_00405	GT2_Glycos_transf_2(13-136)	N	GT2	N	2
Cobin11_00456	GT2_Glycos_transf_2(15-160)	GT2	N	N	2
Cobin11_00459	GT51(63-243)	GT51	GT51	N	3
Cobin11_00523	GT2_Glycos_transf_2(5-150)	N	N	N	1
Cobin11_00533	GH13_10(384-587)	N	GH13	Y(1-23)	2	GH
Cobin11_00637	GT9(72-315)	GT9	N	N	2
Cobin11_00730	N	GT26	N	N	1
Cobin11_00739	GT4(194-344)	N	GT4	N	2
Cobin11_00779	N	GH33	N	Y(1-18)	1
Cobin11_00819	N	N	GH101	N	1
Cobin11_00962	GT22(17-387)	N	N	N	1
Cobin11_00983	GT83(29-396)	N	N	N	1
Cobin11_00987	CE1(450-675)	N	N	Y(1-21)	1
Cobin11_01006	GT4(200-351)	N	GT4	N	2
Cobin11_01007	GT2_Glycos_transf_2(4-165)	GT2	GT2	N	3
Cobin11_01022	GT19(4-352)	GT19	GT19	N	3
Cobin11_01046	N	N	GT4	N	1
Cobin11_01092	N	N	GT4	N	1
Cobin11_01095	GT2_Glyco_tranf_2_3(50-268)	GT2	GT2	N	3
Cobin11_01096	GT4(198-348)	N	N	N	1
Cobin11_01204	GH74(112-230)	GH0	GH0	Y(1-28)	3	GH
Cobin11_01220	GH13(293-639)	N	GH13	N	2	GH
Cobin11_01221	GH13(67-344)	N	GH13	Y(1-36)	2	GH
Cobin11_01299	GH92(240-692)	GH92	GH92	N	3	GH
Cobin11_01406	N	GH33	N	N	1
Cobin11_01412	GT2_Glycos_transf_2(6-144)	N	N	N	1
Cobin11_01430	GH73(120-240)	GH73	N	Y(1-32)	2	GH
Cobin11_01492	GT3(13-350)+GT35(830-1301)	GT3+GT35	GT35	N	3
Cobin11_01493	GH57(6-321)	GH57	GH57	N	3	GH
Cobin11_01494	GT5(2-423)	GT4	GT4	N	3
Cobin11_01495	GH133(287-638)	GH133	GH133	N	3	GH
Cobin11_01507	GT30(35-213)	GT30	GT30	N	3
Cobin11_01530	GH78(71-390)	N	GH0	N	2	GH
Cobin11_01544	CE10(450-696)	N	N	Y(1-23)	1
Cobin11_01587	GH27(111-303)	GH27	GH27	Y(1-19)	3	GH
Cobin11_01597	GT2_Glycos_transf_2(53-219)	GT2	N	N	2
Cobin11_01616	GT2_Glycos_transf_2(6-171)	GT2	GT2	N	3
Cobin11_01636	GT2_Glycos_transf_2(9-72)	N	N	N	1
Cobin11_01662	GT2_Glycos_transf_2(4-188)	GT2	GT2	N	3
Cobin11_01673	N	N	GT4	N	1
Cobin11_01676	GT4(185-337)	N	N	N	1
Cobin11_01677	GT4(171-308)	N	N	N	1
Cobin11_01701	GT28(197-352)	GT28	GT28	N	3
Cobin11_01715	N	N	GH101	N	1
Cobin11_01717	GT30(62-223)	GT30	GT30	N	3
Cobin11_01722	N	GT5	N	N	1
Cobin11_01749	N	N	GH6	N	1
Cobin11_01774	N	N	GH0	N	1
Cobin11_01928	GH65(571-879)	GH65	GH65	N	3	GH
Cobin11_01930	GT2_Glycos_transf_2(10-184)	N	N	N	1
Cobin11_01950	CE4(34-145)	N	N	N	1
Cobin11_02020	N	N	GT4	N	1
Cobin11_02021	N	N	GT2	N	1
Cobin11_02094	GT9(66-310)	GT9	GT9	N	3
Cobin11_02127	GT83(34-390)	N	N	N	1
Cobin11_02151	CE4(62-185)	N	N	N	1
Cobin11_02230	GH130(132-366)	GH130	GH130	N	3	GH
Cobin11_02231	GH130(21-351)	GH130	GH130	N	3	GH
Cobin11_02233	GH130(250-472)	GH130	GH130	N	3	GH
Cobin11_02275	GT2_Glycos_transf_2(7-111)	GT2	N	N	2
Cobin11_02289	GT2_Glycos_transf_2(5-121)	N	N	N	1
Cobin11_02323	GT2_Glycos_transf_2(16-179)	GT2	N	N	2
Cobin11_02379	GT83(67-353)	N	N	N	1
Cobin11_02438	CE3(76-248)	N	N	Y(1-46)	1
Cobin11_02513	N	N	GH13_30	N	1
Cobin11_02558	GT2_Glyco_tranf_2_3(45-264)	N	GT2	N	2
Cobin11_02559	GT4(201-350)	GT4	GT4	N	3
Cobin11_02561	N	N	GT4	N	1
Cobin11_02629	GT9(70-315)	GT9	N	N	2
Cobin11_02630	GT2_Glycos_transf_2(5-114)	N	N	N	1
Cobin11_02677	GT2_Glycos_transf_2(48-207)+GT2_Glyco_trans_2_3(137-326)	N	N	N	1
Cobin11_02767	N	N	AA1	N	1
Cobin11_02784	GH73(113-235)	N	N	Y(1-23)	1
Cobin11_02845	GH78(643-844)	N	GH0	N	2	GH
Cobin11_02869	CE11(5-228)	CE11	CE11	N	3	CE
Cobin11_02914	CE10(373-599)	N	N	N	1
Cobin11_02978	GT27(6-235)	GT2	GT2	N	3
Cobin11_02983	GT2_Glyco_tranf_2_3(49-267)	N	GT2	N	2
Cobin11_03020	GH65(2-266)	GH65	N	N	2	GH
Cobin11_03029	N	GH0	N	N	1
Cobin11_03051	N	N	GT4	N	1
Cobin11_03058	GT4(220-373)	N	N	N	1
Cobin11_03068	GH23(323-480)	N	GH23	N	2	GH
Cobin11_03073	GH3(109-332)	GH3	GH3	N	3	GH
Cobin11_03080	CE4(23-133)	CE4	N	N	2	CE
Cobin11_03089	N	N	GH101	N	1
Cobin11_03138	N	N	GT2	N	1
Cobin11_03152	CBM51(701-836)	N	N	N	1
Cobin112_00041	N	N	GT51	N	1
Cobin112_00097	GT2_Glycos_transf_2(4-111)	GT2	N	N	2
Cobin112_00100	GT4(191-329)	N	N	N	1
Cobin112_00157	GT4(206-354)	N	N	N	1
Cobin112_00161	GH23(279-423)	N	N	Y(1-32)	1
Cobin112_00226	CE14(12-117)	CE14	N	N	2	CE
Cobin112_00228	GH13_36(86-422)	N	N	N	1
Cobin112_00230	N	N	GT2	N	1
Cobin112_00251	N	GH33	N	N	1
Cobin112_00253	N	GH33	N	N	1
Cobin112_00302	GH23(267-405)	GH23	CBM50	Y(1-31)	3	GH
Cobin112_00345	CBM41(11-107)+GH13_14(597-903)	GH13	CBM41	N	3	GH
Cobin112_00366	GH23(48-159)	GH23	N	N	2	GH
Cobin112_00379	N	N	AA1	N	1
Cobin112_00414	GT2_Glycos_transf_2(4-182)	N	N	N	1
Cobin112_00415	N	N	GT2	N	1
Cobin112_00416	GT2_Glycos_transf_2(6-170)	N	N	N	1
Cobin112_00419	GT4(216-368)	N	N	N	1
Cobin112_00420	GT9(114-358)	N	N	N	1
Cobin112_00428	GT28(188-351)	GT28	N	N	2
Cobin112_00431	GT83(11-478)	N	N	N	1
Cobin112_00437	GH23(588-719)	N	N	N	1
Cobin112_00438	CE9(11-387)	CE9	N	N	2	CE
Cobin112_00516	GT5(6-483)	GT5	GT5	N	3
Cobin112_00521	GT51(55-231)	GT51	GT51	N	3
Cobin112_00529	N	N	GH6	N	1
Cobin112_00556	GT11(49-334)	N	N	N	1
Cobin112_00692	GT51(54-229)	GT51	GT51	N	3
Cobin112_00703	CE4(246-381)	N	N	N	1
Cobin112_00719	N	N	GH28	N	1
Cobin112_00725	GT2_Glycos_transf_2(8-127)	N	N	N	1
Cobin112_00737	GT4(212-361)	GT4	GT4	N	3
Cobin112_00746	GT2_Glycos_transf_2(73-154)	N	N	N	1
Cobin112_00754	GH65(6-172)	GH65	N	N	2	GH
Cobin112_00755	GH65(572-805)	GH65	GH65	N	3	GH
Cobin112_00757	N	N	CBM45	N	1
Cobin112_00864	GH33(121-359)	N	N	Y(1-27)	1
Cobin112_00865	GH3(113-338)	GH3	GH3	N	3	GH
Cobin112_00866	N	GH3	GH3	N	2	GH
Cobin112_00884	GT4(222-379)	N	N	N	1
Cobin112_00927	GT46(15-227)	N	N	N	1
Cobin112_00928	GT2_Glycos_transf_2(50-166)	N	N	N	1
Cobin112_00930	N	GT0	N	N	1
Cobin112_00931	GT4(275-383)	GT4	N	N	2
Cobin112_00933	N	N	GT4	N	1
Cobin112_00935	GT4(199-331)	N	N	N	1
Cobin112_00938	GT2_Glycos_transf_2(6-107)	N	N	N	1
Cobin112_00940	GT4(202-365)	N	N	N	1
Cobin112_00944	GT4(195-343)	N	N	N	1
Cobin112_00945	GT4(201-349)	N	GT4	N	2
Cobin112_00946	GT9(111-373)	N	N	N	1
Cobin112_00952	GT2_Glycos_transf_2(12-178)	GT2	GT2	N	3
Cobin112_00988	GT4(201-356)	N	N	N	1
Cobin112_01030	GH33(184-326)	N	N	N	1
Cobin112_01032	GH3(85-310)	GH3	GH3	N	3	GH
Cobin112_01110	CE4(29-164)	N	N	N	1
Cobin112_01135	GH57(7-293)	GH57	GH57	N	3	GH
Cobin112_01201	GT4(194-352)	N	GT4	N	2
Cobin112_01268	GT2_Glycos_transf_2(9-169)	N	N	N	1
Cobin112_01294	GT2_Glycos_transf_2(468-638)	N	N	N	1
Cobin112_01296	GT9(116-379)	GT9	N	N	2
Cobin112_01299	GT2_Glycos_transf_2(7-120)	N	N	N	1
Cobin112_01305	GH3(2-130)	GH3	N	N	2	GH
Cobin112_01307	GT19(15-370)	GT19	N	N	2
Cobin112_01309	GT30(39-221)	GT30	N	N	2
Cobin112_01370	GH3(72-291)	GH3	N	N	2	GH
Cobin112_01404	CE4(96-231)	N	N	N	1
Cobin112_01436	GT9(2-129)	N	N	N	1
Cobin112_01459	N	CE4	N	Y(1-25)	1
Cobin112_01462	GH23(278-421)	N	N	N	1
Cobin112_01467	GH163(223-490)	N	N	Y(1-29)	1
Cobin112_01468	GH156(1-219)	N	N	N	1
Cobin112_01469	GH156(39-234)	N	N	Y(1-29)	1
Cobin112_01470	GH156(7-379)	N	N	N	1
Cobin112_01518	GT2_Glycos_transf_2(9-163)	N	N	N	1
Cobin112_01542	GT2_Glycos_transf_2(47-193)	N	N	N	1
Cobin112_01562	N	N	GH6	N	1
Cobin112_01602	GH57(10-449)	GH57	GH57	N	3	GH
Cobin112_01639	GH13_5(33-382)	GH13	GH13_5	N	3	GH
Cobin112_01654	GT2_Glycos_transf_2(12-173)	N	N	N	1
Cobin112_01687	GH65(321-696)	GH65	GH65	N	3	GH
Cobin112_01691	GH28(198-466)+CBM32(711-834)	N	CBM32	N	2	GH
Cobin112_01692	GH65(314-673)	GH65	GH65	N	3	GH
Cobin112_01761	GH13_3(1-208)	N	N	N	1
Cobin112_01793	GH39(417-609)	N	N	N	1
Cobin112_01794	GH33(94-360)	N	N	N	1
Cobin112_01864	N	N	AA1	N	1
Cobin112_02002	N	N	GH13_11	N	1
Cobin112_02032	N	N	GT4	N	1
Cobin112_02059	N	GH33	N	N	1
Cobin112_02065	N	N	GT2	N	1
Cobin112_02066	N	N	GT2	N	1
Cobin112_02070	GT2_Glycos_transf_2(1-95)	GT2	N	N	2
Cobin112_02071	GT2_Glycos_transf_2(22-193)	N	GT2	N	2
Cobin112_02104	GH33(35-253)	N	N	N	1
Cobin112_02215	N	N	CBM50	N	1
Cobin112_02278	N	N	GT2	N	1
Cobin112_02530	GT2_Glyco_tranf_2_3(45-266)	N	N	N	1
Cobin112_02531	GT4(194-343)	N	N	N	1
Cobin112_02532	CE4(58-179)	CE4	N	N	2	CE
Cobin112_02543	GT83(2-448)	N	N	N	1
Cobin112_02562	GT20(10-477)	GT20	GT20	N	3
Cobin112_02563	GT4(218-376)	GT4	GT4	N	3
Cobin112_02589	GT2_Glycos_transf_2(7-166)	N	N	N	1
Cobin112_02733	GH57(32-329)	GH57	GH57	N	3	GH
Cobin112_02898	GH33(18-337)	N	N	N	1
Cobin112_02899	GH165(9-511)	N	N	N	1
Cobin112_02900	GH156(3-234)	N	N	N	1
Cobin112_02916	GT4(285-423)	N	N	N	1
Cobin112_02929	GT9(84-325)	N	N	N	1
Cobin112_02931	N	N	GT13	N	1
Cobin112_02971	GT39(68-262)	N	N	N	1
Cobin112_02974	GT2_Glycos_transf_2(8-158)	GT2	N	N	2
Cobin112_03026	N	N	GH13_30	N	1
Cobin112_03031	CBM48(29-110)+GH13_9(171-473)	GH13+CBM48	CBM48	N	3	GH
Cobin112_03040	N	N	CBM57	N	1
Cobin112_03055	GT4(233-377)	N	GT4	N	2
Cobin112_03056	CE4(57-188)	N	N	N	1
Cobin112_03060	N	GH33	N	N	1
Cobin112_03073	GT35(263-618)	GT35	GT35	N	3
Cobin115_00070	GH97(21-492)	GH97	GH97	N	3	GH
Cobin115_00079	N	N	AA1	N	1
Cobin115_00092	GT30(66-230)	GT30	N	N	2
Cobin115_00194	N	GH31	N	N	1
Cobin115_00201	GH23(256-403)	GH23	N	Y(1-29)	2	GH
Cobin115_00284	N	N	GH13_30	N	1
Cobin115_00322	N	N	GT2	N	1
Cobin115_00335	GT4(215-374)	N	N	N	1
Cobin115_00338	GT51(59-236)	GT51	GT51	N	3
Cobin115_00347	GT5(6-484)	GT5	GT5	N	3
Cobin115_00377	GH13(210-485)	N	N	N	1
Cobin115_00382	GT4(70-230)	N	N	N	1
Cobin115_00405	GH77(1-461)	GH77	GH77	N	3	GH
Cobin115_00456	GT56(159-363)	N	N	N	1
Cobin115_00483	GT2_Glycos_transf_2(5-163)	N	N	N	1
Cobin115_00506	CE11(6-231)	CE11	CE11	N	3	CE
Cobin115_00514	GT4(210-372)	GT4	GT4	N	3
Cobin115_00515	GT20(7-473)	GT20	GT20	N	3
Cobin115_00589	CE1(109-336)	N	N	N	1
Cobin115_00594	GH13_18(82-422)	N	GH13_18	N	2	GH
Cobin115_00613	GH38(7-273)	GH38	N	N	2	GH
Cobin115_00634	CBM48(26-111)+GH13_9(177-476)	GH13+CBM48	CBM48	N	3	GH
Cobin115_00635	GT2_Glycos_transf_2(42-176)	N	N	N	1
Cobin115_00667	GH23(290-447)	GH23	GH23	N	3	GH
Cobin115_00690	GH13(3-179)	N	N	N	1
Cobin115_00691	GH13_14(205-531)	GH13	CBM48	Y(1-26)	3	GH
Cobin115_00724	N	N	GH65	N	1
Cobin115_00730	GH4(4-174)	GH4	N	N	2	GH
Cobin115_00788	GT2_Glyco_tranf_2_3(4-237)	GT2	N	N	2
Cobin115_00789	GT2_Glycos_transf_2(5-160)	GT2	N	N	2
Cobin115_00796	GT2_Glycos_transf_2(7-169)	N	N	N	1
Cobin115_00798	GT2_Glycos_transf_2(9-147)	GT2	N	N	2
Cobin115_00799	GT2_Glycos_transf_2(6-166)	GT2	N	N	2
Cobin115_00817	GT2_Glycos_transf_2(9-170)	N	GT2	N	2
Cobin115_00864	GT30(66-230)	GT30	N	N	2
Cobin115_00865	GT9(76-321)	GT9	N	N	2
Cobin115_00935	N	N	GH92	Y(1-19)	1
Cobin115_00985	GT5(4-239)	N	N	N	1
Cobin115_01010	N	GT4	N	N	1
Cobin115_01180	GT2_Glycos_transf_2(7-184)	N	N	N	1
Cobin115_01214	GT19(10-349)	GT19	N	N	2
Cobin115_01259	N	N	GH101	N	1
Cobin115_01286	GH23(221-347)	GH23	N	Y(1-25)	2	GH
Cobin115_01303	AA4(14-223)	N	N	N	1
Cobin115_01320	GT4(195-336)	GT4	N	N	2
Cobin115_01339	GT4(49-198)	N	N	N	1
Cobin115_01383	CE1(161-371)	N	N	N	1
Cobin115_01405	GT10(5-202)	N	N	N	1
Cobin115_01428	N	N	GH13_11	N	1
Cobin115_01465	GT4(195-346)	N	N	N	1
Cobin115_01468	GT2_Glycos_transf_2(7-111)	N	N	N	1
Cobin115_01561	GT28(208-365)	GT28	N	N	2
Cobin115_01576	N	N	GH28	N	1
Cobin115_01589	GT2_Glycos_transf_2(7-124)	GT2	N	N	2
Cobin115_01590	N	N	GT4	N	1
Cobin115_01616	GT2_Glycos_transf_2(3-168)	N	N	N	1
Cobin115_01618	GT2_Glycos_transf_2(7-171)	N	N	N	1
Cobin115_01620	GT4(213-361)	N	N	N	1
Cobin115_01628	N	GH38	N	N	1
Cobin115_01656	GH109(2-114)	N	N	N	1
Cobin115_01676	CE10(410-660)	N	N	N	1
Cobin115_01682	GH18(57-284)	N	N	N	1
Cobin115_01701	GT2_Glycos_transf_2(9-186)	GT2	N	N	2
Cobin115_01712	GT2_Glycos_transf_2(35-198)	N	N	N	1
Cobin115_01722	CE4(32-136)	CE4	N	N	2	CE
Cobin115_01746	GT35(124-717)	GT35	GT35	N	3
Cobin115_01747	N	N	GT13	N	1
Cobin115_01768	GT2_Glycos_transf_2(1-165)	N	N	N	1
Cobin115_01789	GT2_Glycos_transf_2(259-381)	N	GT2	N	2
Cobin115_01886	GT2_Glycos_transf_2(5-150)	N	N	N	1
Cobin115_01900	N	N	GT4	N	1
Cobin115_01949	CE9(7-384)	CE9	CE9	N	3	CE
Cobin115_01950	GT2_Glyco_tranf_2_3(6-241)	N	N	N	1
Cobin115_01962	CE4(50-187)	N	N	N	1
Cobin115_02083	GH20(171-485)	GH20	GH20	Y(1-25)	3	GH
Cobin115_02096	GH38(6-311)	GH38	GH38	N	3	GH
Cobin115_02101	GH38(349-612)	N	N	N	1
Cobin115_02124	GT2_Glycos_transf_2(7-167)	GT2	N	N	2
Cobin115_02125	GT4(199-347)	N	N	N	1
Cobin115_02143	GT9(117-356)	N	N	N	1
Cobin115_02250	GT9(9-245)	N	N	N	1
Cobin116_00054	N	N	GH28	N	1
Cobin116_00176	N	N	AA1	Y(1-18)	1
Cobin116_00264	GT4(158-301)	N	N	N	1
Cobin116_00352	AA4(3-228)	N	N	N	1
Cobin116_00419	GH15(7-141)	N	N	N	1
Cobin116_00479	AA6(3-101)	N	N	N	1
Cobin116_00723	AA4(4-244)	N	N	N	1
Cobin116_00735	GH38(3-249)	GH38	GH38	N	3	GH
Cobin116_00816	GT20(22-485)	GT20	GT20	N	3
Cobin116_00818	GT4(260-417)	GT4	GT4	N	3
Cobin116_00826	GT55(4-384)	GT55	GT55	N	3
Cobin116_00917	N	N	GH101	N	1
Cobin116_01013	GT4(5-95)	N	N	N	1
Cobin116_01061	N	N	GH6	N	1
Cobin116_01123	N	N	GT4	N	1
Cobin116_01133	N	N	CBM50	N	1
Cobin116_01178	GT2_Glycos_transf_2(7-170)	N	N	N	1
Cobin116_01181	GT2_Glycos_transf_2(9-143)	N	N	N	1
Cobin116_01272	GT2_Glycos_transf_2(11-156)	N	N	N	1
Cobin116_01282	N	N	GT13	N	1
Cobin116_01314	N	N	GH101	N	1
Cobin116_01377	N	N	GT47	N	1
Cobin116_01462	N	N	GH6	N	1
Cobin117_00188	GT66(60-649)	N	N	N	1
Cobin117_00217	N	N	GT2	N	1
Cobin117_00352	GT4(195-341)	GT4	N	N	2
Cobin117_00353	GH57(6-316)	GH57	GH57	N	3	GH
Cobin117_00354	GT5(2-410)	N	GT4	N	2
Cobin117_00355	GH133(256-597)	GH133	GH133	N	3	GH
Cobin117_00356	GT35(40-508)	GT35	GT35	N	3
Cobin117_00754	GT2_Glycos_transf_2(58-216)	N	N	N	1
Cobin117_00848	CBM44(504-565)+CBM44(596-653)	N	N	Y(1-32)	1
Cobin117_00945	GT2_Glycos_transf_2(1-160)	N	N	N	1
Cobin117_01026	GT66(41-495)	N	N	N	1
Cobin117_01028	GT4(154-301)	N	N	N	1
Cobin117_01057	GT2_Glycos_transf_2(2-133)	N	N	N	1
Cobin117_01110	GT81(115-315)	GT81	GT81	N	3
Cobin117_01111	GT81(14-279)	N	N	N	1
Cobin117_01251	N	N	GT7	N	1
Cobin117_01441	AA4(7-229)	N	N	N	1
Cobin117_01539	GH13_20(37-348)	N	GH13	N	2	GH
Cobin117_01565	CE1(52-300)	N	N	N	1
Cobin117_01657	GT21(41-266)	N	N	N	1
Cobin117_01680	GT2_Glycos_transf_2(10-146)	N	N	N	1
Cobin117_01681	GH109(2-106)	N	N	N	1
Cobin117_01743	CE1(137-301)	N	N	N	1
Cobin117_02055	GT2_Glycos_transf_2(3-126)	N	N	N	1
Cobin117_02170	GT2_Glycos_transf_2(10-134)	N	N	N	1
Cobin119_00015	GH39(22-225)	N	N	N	1
Cobin119_00020	GT89(17-240)	N	N	N	1
Cobin119_00026	GT4(135-282)	N	N	N	1
Cobin119_00154	GT28(87-209)	N	N	N	1
Cobin119_00158	GT4(211-370)	N	N	N	1
Cobin119_00161	GT2_Glycos_transf_2(6-147)	N	N	N	1
Cobin119_00168	GT9(81-319)	GT9	N	N	2
Cobin119_00169	GT9(124-358)	N	N	N	1
Cobin119_00171	GT4(189-342)	N	N	N	1
Cobin119_00172	GT4(201-350)	GT4	N	N	2
Cobin119_00173	GT9(85-321)	N	N	N	1
Cobin119_00175	GT9(77-340)	N	N	N	1
Cobin119_00180	GT2_Glycos_transf_2(6-152)	N	N	N	1
Cobin119_00181	GT2_Glycos_transf_2(6-179)	N	N	N	1
Cobin119_00182	GT83(5-389)	N	N	N	1
Cobin119_00186	GT2_Glycos_transf_2(5-167)	N	N	N	1
Cobin119_00188	GT4(191-344)	N	N	N	1
Cobin119_00267	GT28(198-374)	GT28	N	N	2
Cobin119_00323	N	GH0	N	N	1
Cobin119_00325	GT4(185-320)	N	N	N	1
Cobin119_00374	GT4(234-379)	N	N	N	1
Cobin119_00386	N	N	GT4	N	1
Cobin119_00399	N	PL11	N	Y(1-26)	1
Cobin119_00408	GT51(118-290)	GT51	GT51	N	3
Cobin119_00469	GT83(14-374)	N	N	N	1
Cobin119_00471	GT4(191-336)	GT4	N	N	2
Cobin119_00472	GT4(193-348)	N	N	N	1
Cobin119_00512	N	N	GH13_30	N	1
Cobin119_00516	N	N	GH28	N	1
Cobin119_00608	GT83(102-408)	N	N	N	1
Cobin119_00618	CBM4(25-156)	N	N	N	1
Cobin119_00670	GT2_Glycos_transf_2(7-186)	N	N	N	1
Cobin119_00672	GT2_Glycos_transf_2(10-184)	N	N	N	1
Cobin119_00673	GT2_Glyco_tranf_2_3(3-237)	N	N	N	1
Cobin119_00713	GT2_Glycos_transf_2(25-194)	N	N	N	1
Cobin119_00717	N	PL11	N	Y(1-24)	1
Cobin119_00720	GT83(11-389)	N	N	N	1
Cobin119_00737	CBM32(129-249)	N	N	N	1
Cobin119_00753	GT4(192-337)	N	N	N	1
Cobin119_00774	GT2_Glycos_transf_2(50-223)	N	N	N	1
Cobin119_00814	GT4(196-327)	GT4	GT4	N	3
Cobin119_00816	GT4(198-350)	N	N	N	1
Cobin119_00817	GT4(203-347)	N	N	N	1
Cobin119_00838	CE4(347-471)	CE4	N	Y(1-31)	2	CE
Cobin119_00844	N	N	CBM50	N	1
Cobin119_00874	GT26(57-224)	N	N	N	1
Cobin119_00901	GT4(195-337)	N	N	N	1
Cobin119_00905	N	N	AA1	N	1
Cobin12_00133	N	N	GH101	N	1
Cobin12_00257	N	N	GT47	N	1
Cobin12_00268	N	N	GH13_30	N	1
Cobin12_00558	N	N	AA1	N	1
Cobin12_00712	GT4(198-348)	N	N	N	1
Cobin12_00747	N	N	GH28	N	1
Cobin12_00955	N	N	GH6	N	1
Cobin12_01014	N	N	GT4	N	1
Cobin12_01084	N	N	GH6	N	1
Cobin12_01197	N	N	GT13	N	1
Cobin120_00174	N	N	GH28	N	1
Cobin120_00189	CE14(9-119)	N	N	N	1
Cobin120_00206	GT4(195-355)	N	N	N	1
Cobin120_00207	GH1(6-416)	GH1	N	N	2	GH
Cobin120_00362	GH57(4-341)	GH57	N	N	2	GH
Cobin120_00479	GT2_Glycos_transf_2(5-173)	N	N	N	1
Cobin120_00480	GT4(224-373)	N	N	N	1
Cobin120_00482	GT4(203-353)	N	N	N	1
Cobin120_00673	N	N	GT7	N	1
Cobin120_00736	N	N	GH101	N	1
Cobin120_00804	GT4(222-373)	GT4	N	N	2
Cobin120_00843	GH109(5-112)	N	N	N	1
Cobin120_00975	GT4(193-342)	N	N	N	1
Cobin120_01113	GT2_Glycos_transf_2(4-163)	N	N	N	1
Cobin120_01148	N	N	GH65	N	1
Cobin120_01393	CE10(409-664)	N	N	N	1
Cobin120_01483	CE4(5-142)	N	N	N	1
Cobin120_01497	GH38(8-263)	GH38	GH38	N	3	GH
Cobin120_01507	GH57(10-266)	N	N	N	1
Cobin120_01508	GT5(2-478)	GT5	GT5	N	3
Cobin120_01509	GH57(8-455)	N	GH57	N	2	GH
Cobin120_01564	GT4(200-341)	N	N	N	1
Cobin120_01663	CE10(333-554)	N	N	N	1
Cobin120_01770	GT2_Glycos_transf_2(45-213)	N	N	N	1
Cobin120_01771	GT2_Glycos_transf_2(45-210)	N	N	N	1
Cobin120_01843	CE10(347-583)	N	N	N	1
Cobin120_01856	GT66(5-568)	GT66	N	N	2
Cobin120_01888	GT2_Glyco_tranf_2_3(106-330)	N	N	N	1
Cobin120_01889	GT2_Glyco_tranf_2_3(94-316)	N	N	N	1
Cobin120_01913	GH31(256-701)	N	GH31	N	2	GH
Cobin120_01914	CE14(12-124)	N	N	N	1
Cobin120_01929	GH109(9-123)	N	N	N	1
Cobin120_02039	CE10(54-297)	N	N	N	1
Cobin120_02072	N	N	CBM50	N	1
Cobin120_02117	GH20(137-475)	GH20	GH20	N	3	GH
Cobin120_02127	GT22(46-459)	N	N	N	1
Cobin120_02162	GH3(37-256)	GH3	GH3	N	3	GH
Cobin120_02170	GH2(32-918)	GH2	GH2	N	3	GH
Cobin121_00025	CE4(20-129)	N	N	N	1
Cobin121_00030	GT2_Glycos_transf_2(6-79)	N	N	N	1
Cobin121_00049	GH130(15-155)	N	N	N	1
Cobin121_00066	CBM9(25-197)	N	N	N	1
Cobin121_00092	GT20(19-482)	GT20	GT20	N	3
Cobin121_00138	GT4(219-374)	GT4	GT4	N	3
Cobin121_00182	GT2_Glyco_tranf_2_3(67-295)	N	N	N	1
Cobin121_00289	GT2_Glycos_transf_2(46-220)	N	N	N	1
Cobin121_00293	N	CBM50	N	N	1
Cobin121_00535	GT2_Glyco_tranf_2_3(53-255)	GT2	N	N	2
Cobin121_00564	N	N	GH28	N	1
Cobin121_00664	N	GH33	N	N	1
Cobin121_00712	GT2_Glycos_transf_2(5-135)	N	N	N	1
Cobin121_00717	GT2_Glycos_transf_2(9-129)	N	N	N	1
Cobin121_00777	GH109(6-119)	N	N	N	1
Cobin121_00816	GT51(95-267)	GT51	GT51	N	3
Cobin121_00941	GT2_Glycos_transf_2(29-210)	N	N	N	1
Cobin121_00942	GT2_Glycos_transf_2(5-181)	GT2	N	N	2
Cobin121_00977	CE4(38-146)	CE0	N	N	2	CE
Cobin121_00979	GT2_Glycos_transf_2(9-129)	N	N	N	1
Cobin121_01020	GH23(609-731)	N	N	N	1
Cobin121_01073	GT4(28-174)	N	N	N	1
Cobin121_01074	CE4(52-188)	N	N	N	1
Cobin121_01200	N	N	AA1	N	1
Cobin121_01212	N	N	CBM50	N	1
Cobin121_01302	N	N	GH13_30	N	1
Cobin121_01303	CE1(27-168)	N	N	Y(1-20)	1
Cobin121_01381	GT4(234-388)	N	N	N	1
Cobin122_00018	CE11(13-283)	CE11	N	N	2	CE
Cobin122_00061	GT4(199-343)	N	GT4	N	2
Cobin122_00144	GT2_Glycos_transf_2(8-139)	N	N	N	1
Cobin122_00145	GT2_Glycos_transf_2(7-196)	N	N	N	1
Cobin122_00146	GT2_Glycos_transf_2(8-130)	N	N	N	1
Cobin122_00147	GT4(192-348)	N	N	N	1
Cobin122_00150	GT2_Glycos_transf_2(10-166)	N	N	N	1
Cobin122_00151	GT2_Glycos_transf_2(16-189)	N	N	N	1
Cobin122_00155	GT39(12-206)	N	N	N	1
Cobin122_00160	GT2_Glycos_transf_2(6-113)	N	N	N	1
Cobin122_00162	GT4(169-322)	N	N	N	1
Cobin122_00165	GT83(5-331)	N	N	N	1
Cobin122_00166	GT2_Glycos_transf_2(4-110)	N	N	N	1
Cobin122_00168	GT4(214-369)	N	N	N	1
Cobin122_00170	CE4(35-142)	N	N	N	1
Cobin122_00177	GT2_Glycos_transf_2(11-174)	N	N	N	1
Cobin122_00178	GT83(8-365)	N	N	N	1
Cobin122_00200	GT51(95-270)	GT51	GT51	N	3
Cobin122_00204	GT4(196-343)	N	N	N	1
Cobin122_00208	GT2_Glycos_transf_2(243-372)	N	N	N	1
Cobin122_00357	GT28(209-336)	N	N	N	1
Cobin122_00520	GT83(109-453)	N	N	N	1
Cobin122_00537	GT2_Glycos_transf_2(2-120)	N	N	N	1
Cobin122_00564	GT4(191-333)	GT4	N	N	2
Cobin122_00568	GT2_Glycos_transf_2(6-148)	N	N	N	1
Cobin122_00570	GT83(92-388)	N	N	N	1
Cobin122_00572	GT2_Glycos_transf_2(8-133)	N	N	N	1
Cobin122_00573	GT4(200-345)	N	N	N	1
Cobin122_00574	GT4(190-318)	N	N	N	1
Cobin122_00596	GT28(192-340)	N	N	N	1
Cobin122_00628	GT4(180-339)	N	N	N	1
Cobin122_00641	N	N	GH13_30	N	1
Cobin122_00740	GT2_Glycos_transf_2(5-131)	GT2	N	N	2
Cobin122_00744	GT2_Glycos_transf_2(7-114)	N	N	N	1
Cobin122_00745	GT2_Glycos_transf_2(2-169)	N	N	N	1
Cobin122_00746	GT2_Glycos_transf_2(4-149)	N	N	N	1
Cobin122_00747	GT2_Glycos_transf_2(8-178)	N	N	N	1
Cobin122_00748	GT2_Glycos_transf_2(3-175)	N	N	N	1
Cobin122_00754	GT2_Glycos_transf_2(10-175)	N	N	N	1
Cobin122_00770	GT2_Glycos_transf_2(8-171)	GT2	N	N	2
Cobin122_00796	N	GT4	N	N	1
Cobin122_00801	GT51(77-252)	GT51	GT51	N	3
Cobin122_00802	GT51(200-375)	GT51	GT51	N	3
Cobin122_00827	N	CBM50	N	N	1
Cobin122_00835	GH18(53-371)	N	N	N	1
Cobin122_00859	GT2_Glyco_tranf_2_3(4-216)	N	N	N	1
Cobin122_00882	GT2_Glycos_transf_2(9-154)	N	N	N	1
Cobin122_00885	GT2_Glycos_transf_2(12-147)	N	N	N	1
Cobin122_00886	GT83(14-303)	N	N	N	1
Cobin122_00900	GH39(100-433)	N	N	N	1
Cobin123_00009	CBM4(626-751)	N	N	N	1
Cobin123_00021	GH2(16-752)	N	GH2	N	2	GH
Cobin123_00093	N	GH33	N	Y(1-26)	1
Cobin123_00167	N	N	GH105	Y(1-31)	1
Cobin123_00178	GH10(175-481)	N	GH10	N	2	GH
Cobin123_00226	GT4(81-234)	N	N	N	1
Cobin123_00227	GT4(218-372)	N	N	N	1
Cobin123_00266	GT2_Glycos_transf_2(30-132)	N	N	N	1
Cobin123_00267	GT4(312-432)	N	N	N	1
Cobin123_00309	GH43_18(75-307)	GH43	GH43_18	N	3	GH
Cobin123_00362	GH28(53-387)	GH28	GH28	Y(1-21)	3	GH
Cobin123_00363	GH140(129-544)	N	GH140	Y(1-28)	2	GH
Cobin123_00370	N	N	CBM48	N	1
Cobin123_00462	PL11(209-447)	N	PL11	Y(1-24)	2	PL
Cobin123_00469	CE1(51-230)	CE0	N	Y(1-21)	2	CE
Cobin123_00488	GH10(71-387)	GH10	GH10	N	3	GH
Cobin123_00495	CE11(4-275)	CE11	CE11	N	3	CE
Cobin123_00512	GH5_36(134-413)	GH5	GH5_36	N	3	GH
Cobin123_00574	N	GH116	GH116	Y(1-26)	2	GH
Cobin123_00602	GH28(52-373)	GH28	N	N	2	GH
Cobin123_00611	N	N	PL14	Y(1-26)	1
Cobin123_00642	GT19(10-216)	N	N	N	1
Cobin123_00655	CBM4(28-155)	N	N	Y(1-25)	1
Cobin123_00732	PL1_2(1-146)	N	N	N	1
Cobin123_00733	N	PL1	N	N	1
Cobin123_00734	GH136(43-493)	N	N	Y(1-29)	1
Cobin123_00738	GT4(240-400)	N	GT4	N	2
Cobin123_00806	GH53(42-353)	GH53	GH53	Y(1-37)	3	GH
Cobin123_00811	CE14(59-167)	CE14	N	Y(1-30)	2	CE
Cobin123_00822	GH109(2-126)	N	N	N	1
Cobin123_00824	CBM38(37-164)+GH32(291-573)	GH32	CBM38	Y(1-30)	3	GH
Cobin123_00855	GH163(218-474)	GH163	GH163	Y(1-27)	3	GH
Cobin123_00857	N	N	CBM51	N	1
Cobin123_00860	GH109(14-115)	N	N	N	1
Cobin123_00866	GH109(47-162)	N	N	N	1
Cobin123_00870	PL15(510-640)	N	PL15	Y(1-30)	2	PL
Cobin123_00879	GH130(10-305)	GH130	GH130	N	3	GH
Cobin123_00888	GH127(48-578)	GH127	GH127	N	3	GH
Cobin123_00904	N	N	GH0	Y(1-26)	1
Cobin123_00915	GH140(29-498)	N	GH140	N	2	GH
Cobin123_00930	GH138(12-723)	N	GH0	Y(1-26)	2	GH
Cobin123_00933	AA4(2-189)	N	N	N	1
Cobin123_00981	AA6(5-155)	N	N	N	1
Cobin123_01012	GH38(19-325)	GH38	GH38	N	3	GH
Cobin123_01013	GH38(8-268)	GH38	GH38	N	3	GH
Cobin123_01016	GH158(2-84)	N	N	N	1
Cobin123_01020	CBM67(180-342)+GH78(368-884)	GH78+CBM67	CBM67	N	3	GH
Cobin123_01050	GH109(28-141)	N	N	N	1
Cobin123_01080	GH109(46-177)	N	N	N	1
Cobin123_01097	GT9(82-310)	N	N	N	1
Cobin123_01127	GH109(50-175)	N	N	N	1
Cobin123_01143	GT2_Glycos_transf_2(11-135)	N	N	N	1
Cobin123_01221	GH123(135-385)	N	GH0	N	2	GH
Cobin123_01226	GH2(13-522)	GH2	GH2	N	3	GH
Cobin123_01227	N	N	CBM32	N	1
Cobin123_01248	PL11(1-366)	PL11	PL11_1	N	3	PL
Cobin123_01259	GH109(31-122)	N	N	N	1
Cobin123_01299	GT35(123-651)	GT35	GT35	N	3
Cobin123_01303	GH2(79-636)	GH2	GH2	N	3	GH
Cobin123_01304	GT2_Glycos_transf_2(9-170)	GT2	GT2	N	3
Cobin123_01307	GT4(203-347)	N	GT4	N	2
Cobin123_01310	GH99(65-427)	N	N	N	1
Cobin123_01363	N	N	GH2	N	1
Cobin123_01390	CE1(145-365)	CE0+CE1	N	Y(1-26)	2	CE
Cobin123_01400	GH141(29-544)	N	GH141	Y(1-28)	2	GH
Cobin123_01404	GH136(20-516)	N	GH136	N	2	GH
Cobin123_01416	GH109(49-154)	N	N	N	1
Cobin123_01511	GT4(3-156)	N	N	N	1
Cobin123_01533	GH133(376-735)	GH133	GH133	N	3	GH
Cobin123_01565	CBM51(104-218)	N	N	N	1
Cobin123_01607	GH39(127-389)	N	N	N	1
Cobin123_01652	N	N	GH6	N	1
Cobin123_01689	GT4(82-231)	N	N	Y(1-34)	1
Cobin123_01690	GH145(55-343)	N	N	N	1
Cobin123_01692	GH28(87-258)	N	N	Y(1-37)	1
Cobin123_01695	PL10_1(63-351)	PL10	PL10_1	Y(1-25)	3	PL
Cobin123_01767	GH50(132-471)	GH50	GH50	Y(1-28)	3	GH
Cobin123_01770	GH109(45-164)	N	N	N	1
Cobin123_01809	GH109(36-152)	N	N	Y(1-32)	1
Cobin125_00038	CE3(27-173)	N	N	N	1
Cobin125_00062	N	N	GH6	N	1
Cobin125_00078	GH109(52-176)	GH109	GH109	N	3	GH
Cobin125_00079	GT4(108-253)	N	N	N	1
Cobin125_00125	GT51(25-200)	GT51	GT51	N	3
Cobin125_00170	N	GT4	N	N	1
Cobin125_00171	GH133(142-493)	GH133	GH133	N	3	GH
Cobin125_00224	GT2_Glycos_transf_2(4-145)	GT2	N	N	2
Cobin125_00242	N	GH127	N	N	1
Cobin125_00289	GT4(55-213)	N	N	N	1
Cobin125_00348	GH105(55-351)	N	N	Y(1-26)	1
Cobin125_00351	GH127(2-423)	GH127	GH127	N	3	GH
Cobin125_00420	GT4(217-368)	N	GT4	N	2
Cobin125_00446	GH13_8(225-475)	GH13	CBM48	N	3	GH
Cobin125_00517	GH57(6-326)	GH57	GH57	N	3	GH
Cobin125_00518	GT4(102-245)	GT4	GT4	N	3
Cobin125_00571	N	N	GT2	N	1
Cobin125_00622	CE4(36-146)	N	N	N	1
Cobin125_00657	GT4(239-366)	N	N	N	1
Cobin125_00661	GT4(194-323)	N	GT4	N	2
Cobin125_00666	GT83(8-360)	N	N	N	1
Cobin125_00674	GT2_Glycos_transf_2(5-144)	N	N	N	1
Cobin125_00675	GT2_Glycos_transf_2(24-145)	N	N	N	1
Cobin125_00724	GH23(97-236)	N	N	N	1
Cobin125_00772	GH13(27-304)	N	GH13	N	2	GH
Cobin125_00774	GH65(1-375)	GH65	GH65	N	3	GH
Cobin125_00805	GH13(69-347)	N	GH13	Y(1-39)	2	GH
Cobin125_00877	GH13_10(389-621)	N	GH13	Y(1-21)	2	GH
Cobin125_00881	CE1(2-150)	N	N	N	1
Cobin125_00946	GT2_Glycos_transf_2(4-189)	GT2	GT2	N	3
Cobin125_01068	GT2_Glycos_transf_2(7-148)	GT2	GT2	N	3
Cobin125_01119	N	GH0	N	Y(1-26)	1
Cobin125_01146	N	N	GT4	N	1
Cobin125_01163	GH13_36(50-345)	GH13	GH13_36	N	3	GH
Cobin125_01195	GT22(13-287)	N	N	N	1
Cobin125_01243	GT4(17-161)	N	N	N	1
Cobin125_01247	GT4(113-264)	N	N	N	1
Cobin125_01255	N	GT4	GT4	N	2
Cobin125_01342	GT83(25-522)	GT83	GT83	N	3
Cobin125_01366	N	N	GT4	N	1
Cobin125_01416	N	N	GT2	N	1
Cobin125_01432	GT5(5-235)	GT5	N	N	2
Cobin125_01457	GT2_Glycos_transf_2(5-123)	N	N	N	1
Cobin125_01466	GT26(49-225)	GT26	N	N	2
Cobin125_01532	CE4(22-131)	CE4	N	N	2	CE
Cobin125_01570	N	GT2	N	N	1
Cobin125_01607	GT4(101-252)	N	N	N	1
Cobin125_01715	GH23(323-476)	N	GH23	N	2	GH
Cobin125_01739	GT4(213-319)	N	N	N	1
Cobin125_01852	GT4(210-371)	N	N	N	1
Cobin125_01914	GH97(7-429)	GH97	GH97	N	3	GH
Cobin125_01945	GT2_Glycos_transf_2(234-373)	N	GT2	N	2
Cobin125_02052	CBM9(51-205)	N	CBM9	N	2
Cobin125_02093	GH13(25-344)	GH13	GH13	N	3	GH
Cobin125_02113	GH9(199-619)	GH9	N	N	2	GH
Cobin125_02144	GT2_Glycos_transf_2(7-176)	GT2	N	N	2
Cobin125_02153	GT35(322-692)	GT35	GT35	N	3
Cobin125_02154	GT3(4-314)	GT3	GT35	N	3
Cobin125_02223	GH3(108-331)	GH3	GH3	Y(1-26)	3	GH
Cobin125_02260	GH130(240-480)	GH130	GH130	N	3	GH
Cobin125_02281	GT4(203-356)	N	N	N	1
Cobin125_02325	GT2_Glycos_transf_2(1-90)	GT2	N	N	2
Cobin125_02422	GT4(179-327)	N	N	N	1
Cobin125_02507	N	GT4	GT4	N	2
Cobin125_02508	N	GT4	GT4	N	2
Cobin125_02556	N	GT26	N	N	1
Cobin125_02557	GT2_Glycos_transf_2(6-145)	N	N	N	1
Cobin125_02558	GT2_Glycos_transf_2(5-152)	N	N	N	1
Cobin125_02562	GH16(396-622)	N	N	N	1
Cobin125_02605	N	N	GH28	N	1
Cobin125_02634	GH13(355-641)	N	GH13	N	2	GH
Cobin125_02648	CE10(436-652)	N	N	N	1
Cobin125_02651	GT30(45-207)	GT30	GT30	N	3
Cobin125_02667	N	GT2	N	N	1
Cobin125_02724	GT19(4-355)	GT19	GT19	N	3
Cobin125_02793	GT28(105-264)	GT28	N	N	2
Cobin125_02895	CE10(398-626)	N	N	Y(1-30)	1
Cobin125_02905	N	GT0	N	N	1
Cobin125_02974	GT4(187-337)	N	GT4	N	2
Cobin125_02975	GT4(170-309)	N	N	N	1
Cobin125_02991	N	GH36	GH36	N	2	GH
Cobin125_03048	GT2_Glycos_transf_2(44-203)	N	N	N	1
Cobin125_03102	GT9(33-242)	GT9	N	N	2
Cobin125_03108	N	N	GH101	N	1
Cobin125_03121	GT2_Glycos_transf_2(48-218)+GT2_Glyco_trans_2_3(137-326)	N	N	N	1
Cobin125_03127	GH73(42-170)	GH73	N	N	2	GH
Cobin126_00008	N	N	GT13	N	1
Cobin126_00153	GT5(5-483)	N	GT5	N	2
Cobin126_00154	GH57(14-301)	N	GH57	N	2	GH
Cobin126_00156	GT5(2-468)	GT5	GT5	N	3
Cobin126_00181	GT2_Glycos_transf_2(6-175)	N	N	N	1
Cobin126_00241	N	N	CBM50	N	1
Cobin126_00320	GH1(6-207)	N	N	N	1
Cobin126_00338	GT81(10-250)	GT81	N	N	2
Cobin126_00344	CBM44(851-913)	N	N	N	1
Cobin126_00439	GH1(2-249)	N	N	N	1
Cobin126_00442	GT83(113-463)	N	N	N	1
Cobin126_00443	GT83(8-331)	N	N	N	1
Cobin126_00547	N	N	GH13_30	N	1
Cobin126_00548	N	N	GH28	N	1
Cobin126_00554	GT2_Glycos_transf_2(3-107)	N	N	N	1
Cobin126_00578	GH3(123-348)	N	N	N	1
Cobin129_00216	N	N	CBM50	N	1
Cobin129_00288	GT4(204-351)	N	N	N	1
Cobin129_00680	N	N	GT2	N	1
Cobin129_00819	N	GT0	GT0	N	2
Cobin129_00952	GT4(183-323)	N	GT4	N	2
Cobin129_01060	GT2_Glycos_transf_2(8-168)	N	N	N	1
Cobin129_01120	GT2_Glycos_transf_2(12-123)	N	N	N	1
Cobin129_01170	AA4(6-227)	N	N	N	1
Cobin129_01344	GT66(172-586)	N	N	N	1
Cobin130_00031	N	N	GH6	N	1
Cobin130_00162	N	N	AA1	N	1
Cobin130_00237	GT66(27-763)	GT66	GT66	N	3
Cobin130_00442	N	N	GH13_30	N	1
Cobin130_00670	GT20(8-458)	GT20	GT20	N	3
Cobin130_00671	N	GT20	N	N	1
Cobin130_00672	GT4(258-416)	GT4	GT4	N	3
Cobin130_00674	GH38(4-250)	GH38	GH38	N	3	GH
Cobin130_00757	N	N	GH101	N	1
Cobin130_00824	AA6(4-86)	N	N	N	1
Cobin130_00845	GT2_Glycos_transf_2(5-164)	N	N	N	1
Cobin130_00846	GT2_Glycos_transf_2(7-107)	N	N	N	1
Cobin130_00874	GT4(177-330)	GT4	N	N	2
Cobin130_00959	N	N	CBM50	N	1
Cobin130_01063	N	N	GH6	N	1
Cobin130_01145	GT4(178-331)	GT4	N	N	2
Cobin130_01177	N	N	GH28	N	1
Cobin131_00012	GT66(90-485)	N	GT66	N	2
Cobin131_00065	GT2_Glyco_tranf_2_3(1-208)	N	N	N	1
Cobin131_00087	N	GT2+GT4	N	N	1
Cobin131_00221	GH130(119-373)	N	N	N	1
Cobin131_00279	GH23(100-219)	GH23	N	Y(1-21)	2	GH
Cobin131_00318	GT2_Glycos_transf_2(46-213)	N	N	N	1
Cobin131_00379	GT4(197-351)	N	N	N	1
Cobin131_00543	GT2_Glycos_transf_2(4-130)	N	N	N	1
Cobin131_00546	GT83(19-371)	N	N	N	1
Cobin131_00578	GT83(32-349)	N	N	N	1
Cobin131_00680	GT2_Glycos_transf_2(8-124)	N	N	N	1
Cobin131_00723	GT2_Glycos_transf_2(3-163)	N	N	N	1
Cobin131_00759	GT4(192-346)	N	N	N	1
Cobin132_00090	GT81(16-278)	GT81	GT81	N	3
Cobin132_00091	GT78(9-125)	N	N	N	1
Cobin132_00251	GT19(87-333)	N	N	N	1
Cobin132_00309	N	CE11	N	N	1
Cobin132_00347	GT28(210-322)	N	N	N	1
Cobin132_00417	GH1(7-160)	GH1	N	N	2	GH
Cobin132_00449	N	GH38	GH38	N	2	GH
Cobin132_00450	GH38(135-233)	N	N	N	1
Cobin132_00451	AA4(9-233)	N	N	N	1
Cobin132_00476	GT19(6-360)	GT19	N	N	2
Cobin132_00491	GT51(61-237)	GT51	GT51	N	3
Cobin132_00564	GT28(205-358)	N	N	N	1
Cobin132_00569	GT28(191-355)	GT28	N	N	2
Cobin132_00834	CBM50(36-78)	N	N	N	1
Cobin132_00841	GH109(4-115)	N	N	N	1
Cobin132_00845	CE9(9-402)	N	CE9	N	2	CE
Cobin132_00853	CE14(21-126)	N	N	N	1
Cobin132_00867	AA6(3-154)	N	N	N	1
Cobin132_00914	GH1(2-277)	GH1	N	N	2	GH
Cobin132_00931	GT4(197-356)	N	N	N	1
Cobin132_00954	GH109(5-126)	N	N	N	1
Cobin132_00958	GH109(216-332)	N	N	N	1
Cobin132_00978	GT4(136-289)	N	N	N	1
Cobin132_01108	N	N	GH13_30	N	1
Cobin132_01117	N	CBM50	N	Y(1-26)	1
Cobin133_00028	GT20(18-485)	GT20	GT20	N	3
Cobin133_00290	GT4(191-343)	N	N	N	1
Cobin133_00300	N	GT66	N	N	1
Cobin133_00301	N	N	GT4	N	1
Cobin133_00302	GH109(8-116)	N	N	N	1
Cobin133_00369	N	N	GT13	N	1
Cobin133_00425	N	N	GH101	N	1
Cobin133_00527	N	N	GH6	N	1
Cobin133_00634	N	N	GT47	N	1
Cobin133_00737	N	N	GH28	N	1
Cobin133_00795	AA4(3-229)	N	N	N	1
Cobin133_00849	AA4(3-236)	N	N	N	1
Cobin133_00909	N	N	GT4	N	1
Cobin133_00932	N	N	GH13_30	N	1
Cobin133_00967	N	N	AA1	N	1
Cobin133_00983	N	N	GH6	N	1
Cobin134_00061	GH23(75-196)	GH23	N	N	2	GH
Cobin134_00064	N	CBM50	N	Y(1-27)	1
Cobin134_00069	GT4(183-336)	N	N	N	1
Cobin134_00091	GT2_Glyco_tranf_2_3(35-262)	GT2	GT2	N	3
Cobin134_00100	GT5(2-485)	GT5	GT5	N	3
Cobin134_00189	GT4(207-365)	N	N	N	1
Cobin134_00204	GT4(167-297)	GT4	N	N	2
Cobin134_00253	GH23(110-231)	N	N	N	1
Cobin134_00257	GT51(66-195)	GT51	N	N	2
Cobin134_00263	N	N	GT47	N	1
Cobin134_00304	GT51(58-207)	GT51	N	N	2
Cobin134_00327	GT9(117-357)	GT9	N	N	2
Cobin134_00360	GT51(2-159)	GT51	N	N	2
Cobin134_00362	N	N	AA1	N	1
Cobin134_00447	GT2_Glycos_transf_2(5-130)	GT2	N	N	2
Cobin134_00494	AA7(43-472)	AA7	N	N	2
Cobin134_00502	N	N	GH13_30	N	1
Cobin134_00576	GT2_Glycos_transf_2(38-166)	N	N	N	1
Cobin134_00586	GT2_Glycos_transf_2(11-169)	N	N	N	1
Cobin134_00634	N	GT51	N	N	1
Cobin134_00646	N	GT4	N	N	1
Cobin134_00691	N	N	GH101	N	1
Cobin134_00773	GH39(77-414)	N	N	N	1
Cobin134_00829	GT20(2-446)	GT20	GT20	N	3
Cobin134_00842	GH23(536-663)	N	N	N	1
Cobin134_00851	GH113(42-182)	N	N	N	1
Cobin134_00914	N	N	GT2	N	1
Cobin134_00921	GH57(9-432)	GH57+GT4	GH57	N	3	GH
Cobin134_01407	GT2_Glycos_transf_2(10-123)	N	N	N	1
Cobin134_01413	GT2_Glycos_transf_2(8-147)	GT2	N	N	2
Cobin134_01426	GT4(3-137)	GT4	N	N	2
Cobin134_01427	N	GH0	GH0	N	2	GH
Cobin134_01434	GT2_Glycos_transf_2(5-185)	GT2	N	N	2
Cobin134_01455	AA12(25-355)	AA12	N	Y(1-24)	2
Cobin134_01545	N	N	GT4	N	1
Cobin134_01608	GT28(196-311)	GT28	N	N	2
Cobin134_01688	GT20(2-211)	GT20	GT20	N	3
Cobin134_01721	GT4(191-346)	GT4	N	N	2
Cobin136_00098	AA4(10-250)	N	N	N	1
Cobin136_00183	AA4(3-225)	N	N	N	1
Cobin136_00258	GT4(165-317)	GT4	N	N	2
Cobin136_00362	N	N	GT13	N	1
Cobin136_00449	N	N	GH13_30	N	1
Cobin136_00540	N	N	AA1	N	1
Cobin136_00634	GT20(23-389)	GT20	N	N	2
Cobin136_00913	GT2_Glycos_transf_2(6-135)	GT2	N	N	2
Cobin136_00914	GT39(24-221)	N	GT39	N	2
Cobin136_00932	N	N	GH6	N	1
Cobin136_01019	N	N	GH6	N	1
Cobin138_00036	N	N	GT2	N	1
Cobin138_00142	GT2_Glycos_transf_2(15-186)	GT2	GT2	N	3
Cobin138_00305	N	GT66	GT66	N	2
Cobin138_00462	N	N	CBM50	N	1
Cobin138_00578	GT2_Glyco_tranf_2_3(26-254)	GT2	GT2	N	3
Cobin138_00680	GT2_Glycos_transf_2(7-124)	N	N	N	1
Cobin138_00779	GT2_Glycos_transf_2(54-226)	N	GT2	N	2
Cobin138_01018	AA3(15-538)	N	N	N	1
Cobin140_00120	GH1(6-411)	GH1	GH1	N	3	GH
Cobin140_00122	N	GT2	N	N	1
Cobin140_00134	N	N	GT4	N	1
Cobin140_00357	GT2_Glycos_transf_2(6-172)	N	N	N	1
Cobin140_00365	N	N	CBM50	N	1
Cobin140_00382	GT4(221-359)	GT4	GT4	N	3
Cobin140_00472	GH10(147-433)	N	N	N	1
Cobin140_00577	GT2_Glycos_transf_2(5-169)	GT2	N	N	2
Cobin140_00581	PL12(458-594)	N	PL12	N	2	PL
Cobin140_00582	GT4(224-372)	N	GT4	N	2
Cobin140_00599	CE1(107-319)	N	N	Y(1-31)	1
Cobin140_00608	N	N	GH6	N	1
Cobin140_00637	GT83(77-453)	N	N	N	1
Cobin140_00753	N	N	GT4	N	1
Cobin140_00773	GT2_Glycos_transf_2(4-163)	GT2	N	N	2
Cobin140_00790	N	GH0+GH74	N	Y(1-28)	1
Cobin140_00795	N	N	CBM50	N	1
Cobin140_00814	CE14(8-115)	N	N	N	1
Cobin140_00829	CBM9(110-305)	N	N	Y(1-29)	1
Cobin140_00915	GH15(223-426)	GH15	GH15	N	3	GH
Cobin140_01044	N	N	GT30	N	1
Cobin140_01087	GH130(1-154)	N	N	N	1
Cobin140_01088	GH38(255-523)	GH38	GH38	N	3	GH
Cobin140_01089	GT4(190-344)	N	N	N	1
Cobin140_01090	N	N	GT4	N	1
Cobin140_01091	GH13_18(89-431)	GH13	GH13_18	N	3	GH
Cobin140_01112	CE1(71-235)	N	N	N	1
Cobin140_01117	GT1(8-409)	GT1	N	N	2
Cobin140_01124	N	GT20	N	N	1
Cobin140_01132	GT4(216-377)	GT4	GT4	N	3
Cobin140_01227	GT4(196-354)	N	GT4	N	2
Cobin140_01240	CE1(94-313)	N	N	N	1
Cobin140_01252	N	GH57	N	N	1
Cobin140_01261	GT83(30-218)	N	N	N	1
Cobin140_01272	GT2_Glycos_transf_2(21-185)	N	N	N	1
Cobin140_01297	GH23(676-793)	GH23	GH23	Y(1-32)	3	GH
Cobin140_01343	N	N	GT13	N	1
Cobin140_01350	GH36(262-579)	GH36	GH36	N	3	GH
Cobin140_01414	GT2_Glycos_transf_2(100-259)	GT2	GT2	N	3
Cobin140_01481	GT20(3-425)	GT20	GT20	N	3
Cobin140_01486	CE1(109-320)	N	N	N	1
Cobin140_01607	N	N	GH13_30	N	1
Cobin140_01614	N	N	CBM50	N	1
Cobin140_01649	CE1(67-326)	N	N	N	1
Cobin140_01653	GT66(76-503)	N	N	N	1
Cobin140_01658	GT4(193-349)	N	N	N	1
Cobin140_01697	GT4(200-349)	N	N	N	1
Cobin140_01738	CE14(5-101)	CE14	N	N	2	CE
Cobin140_01814	GT4(248-410)	GT4	GT4	N	3
Cobin140_01825	GH5_12(13-357)	GH5	GH5_12	N	3	GH
Cobin141_00004	GT2_Glycos_transf_2(264-368)	N	GT2	N	2
Cobin141_00205	GT4(224-367)	N	N	N	1
Cobin141_00212	GT35(42-525)	GT35	GT35	N	3
Cobin141_00226	GT4(191-338)	GT4	GT4	N	3
Cobin141_00228	GT4(190-340)	GT4	N	N	2
Cobin141_00230	GT2_Glycos_transf_2(9-156)	N	N	N	1
Cobin141_00247	GT4(202-364)	N	N	N	1
Cobin141_00277	GT83(15-338)	N	N	N	1
Cobin141_00300	GH57(25-252)	N	N	N	1
Cobin141_00370	GH39(81-317)	N	N	Y(1-25)	1
Cobin141_00373	GH23(570-688)	N	N	N	1
Cobin141_00440	GT4(172-314)	GT4	N	N	2
Cobin141_00497	GH23(58-167)	GH23	N	N	2	GH
Cobin141_00523	GH13_20(162-445)	N	N	Y(1-20)	1
Cobin141_00533	GT51(62-236)	GT51	N	N	2
Cobin141_00575	N	N	GT13	N	1
Cobin141_00590	GH57(5-277)	GH57	GH57	N	3	GH
Cobin141_00597	GT83(22-364)	N	N	N	1
Cobin141_00635	CE4(78-211)	N	N	N	1
Cobin141_00637	GT4(189-341)	N	N	N	1
Cobin141_00641	N	CBM50	N	Y(1-22)	1
Cobin141_00692	GT2_Glycos_transf_2(92-252)+GT2_Glycos_transf_2(348-490)	GT2	GT2	N	3
Cobin141_00700	GH109(2-115)	N	N	N	1
Cobin141_00710	GT4(181-334)	N	N	N	1
Cobin141_00711	GT4(218-365)	N	N	N	1
Cobin141_00799	GT4(187-341)	N	N	N	1
Cobin141_00808	N	N	CBM50	N	1
Cobin141_00871	N	N	GT2	N	1
Cobin141_00935	GT2_Glycos_transf_2(7-168)	N	N	N	1
Cobin141_00993	GT4(184-332)	N	N	N	1
Cobin141_01021	PL6(65-385)	N	N	N	1
Cobin141_01024	GT2_Glycos_transf_2(10-135)	N	N	N	1
Cobin141_01025	GT4(185-333)	N	N	N	1
Cobin141_01027	GT4(194-340)	N	GT4	N	2
Cobin141_01028	GT2_Glycos_transf_2(24-170)	GT2	GT2	N	3
Cobin141_01131	GH84(7-282)	N	N	N	1
Cobin141_01147	GT2_Glycos_transf_2(5-188)	N	N	N	1
Cobin141_01149	GH123(458-681)	N	N	N	1
Cobin141_01261	N	GT51	N	N	1
Cobin141_01266	GT4(6-115)	N	N	N	1
Cobin141_01416	GT2_Glycos_transf_2(8-130)	N	N	N	1
Cobin141_01419	GT4(209-325)	N	N	N	1
Cobin141_01469	N	GH0	N	Y(1-20)	1
Cobin141_01499	GT2_Glycos_transf_2(4-190)	N	N	N	1
Cobin141_01500	GT2_Glycos_transf_2(6-170)	GT2	N	N	2
Cobin141_01557	GT2_Glycos_transf_2(4-122)	GT2	N	N	2
Cobin141_01884	GT2_Glycos_transf_2(6-164)	N	N	N	1
Cobin141_01920	GT4(187-339)	N	N	N	1
Cobin141_01995	N	N	GH28	N	1
Cobin141_02028	GT4(214-361)	N	N	N	1
Cobin141_02030	GT4(194-334)	N	N	N	1
Cobin141_02031	GT4(189-332)	N	N	N	1
Cobin141_02032	GT4(193-341)	N	N	N	1
Cobin141_02037	CE4(38-143)	CE0	N	N	2	CE
Cobin141_02041	N	N	GH13_30	N	1
Cobin141_02086	GT4(233-391)	N	N	N	1
Cobin141_02162	GT2_Glyco_tranf_2_3(4-235)	N	N	N	1
Cobin141_02164	GT2_Glycos_transf_2(6-153)	N	N	N	1
Cobin141_02165	GT2_Glycos_transf_2(8-178)	N	N	N	1
Cobin141_02173	GT2_Glycos_transf_2(44-172)	N	GT2	N	2
Cobin141_02184	GT19(10-322)	N	N	N	1
Cobin141_02262	GH57(7-459)	GH57	GH57	N	3	GH
Cobin141_02324	CBM13(52-169)	N	N	N	1
Cobin141_02380	GT4(189-355)	N	N	N	1
Cobin141_02406	N	N	GH6	N	1
Cobin141_02413	GT5(2-453)	GT5	GT5	N	3
Cobin141_02500	GT2_Glyco_tranf_2_3(7-239)	GT2	GT2	N	3
Cobin141_02574	CE4(49-161)	CE0	N	N	2	CE
Cobin141_02592	GT4(190-341)	N	N	N	1
Cobin141_02594	GT4(199-354)	N	N	N	1
Cobin141_02595	GT4(21-166)	GT4	N	N	2
Cobin141_02624	GT4(9-158)	N	N	N	1
Cobin141_02709	GT4(175-314)	N	N	N	1
Cobin141_02710	GT4(194-341)	N	N	N	1
Cobin141_02753	GH109(6-116)	N	N	N	1
Cobin141_02783	CE14(9-122)	N	N	N	1
Cobin141_02784	GT4(179-326)	N	N	N	1
Cobin141_02805	GT2_Glycos_transf_2(4-159)	GT2	N	N	2
Cobin141_02836	GT2_Glycos_transf_2(26-139)	N	N	N	1
Cobin141_02891	GT46(11-169)	N	N	N	1
Cobin141_02892	GT4(231-369)	GT4	N	N	2
Cobin141_02902	GH57(7-458)	GH57	GH57	N	3	GH
Cobin141_02925	PL1_2(416-590)	N	N	N	1
Cobin141_02926	N	GT26	N	N	1
Cobin141_02937	GT2_Glycos_transf_2(55-216)+GT2_Glyco_trans_2_3(138-324)	GT2	GT2	N	3
Cobin141_02965	PL9(64-219)	N	N	N	1
Cobin141_02971	GH57(7-407)	GH57	GH57	N	3	GH
Cobin141_03009	GT2_Glycos_transf_2(74-245)	N	N	N	1
Cobin141_03018	GT51(56-222)	GT51	GT51	N	3
Cobin141_03083	GT4(215-367)	N	N	N	1
Cobin141_03084	GT4(222-379)	N	N	N	1
Cobin141_03088	GT4(187-333)	N	N	N	1
Cobin141_03090	GT4(201-358)	GT4	N	N	2
Cobin141_03175	GT28(200-337)	GT28	N	N	2
Cobin141_03178	GH39(68-402)	N	N	N	1
Cobin141_03180	GT4(223-378)	N	N	N	1
Cobin141_03220	GH18(61-382)	N	N	Y(1-21)	1
Cobin143_00029	N	GH0	GH0	N	2	GH
Cobin143_00034	GT2_Glyco_tranf_2_3(209-433)	GT2	GT2	N	3
Cobin143_00060	GT4(525-667)	N	N	N	1
Cobin143_00084	CE4(442-544)+GT2_Glyco_tranf_2_3(709-931)	CE4+GH18+GT2	CE4	N	3	CE
Cobin143_00098	GH32(18-294)	N	GH32	N	2	GH
Cobin143_00205	CE11(6-277)	CE11	N	N	2	CE
Cobin143_00247	N	N	GH13_30	N	1
Cobin143_00458	N	N	CBM50	Y(1-23)	1
Cobin143_00464	GH103(16-308)	GH103	GH103	N	3	GH
Cobin143_00610	GT19(8-372)	GT19	GT19	N	3
Cobin143_00613	N	CE11	N	N	1
Cobin143_00662	N	N	CBM50	Y(1-31)	1
Cobin143_00764	AA4(38-230)	N	N	N	1
Cobin143_00799	N	N	GH23	N	1
Cobin143_00804	N	CE11	N	N	1
Cobin143_00823	N	N	CE8	N	1
Cobin143_00841	N	N	GH28	N	1
Cobin143_00967	GT28(185-347)	GT28	GT28	N	3
Cobin143_00993	GT14(4-245)	GT14	GT14	N	3
Cobin143_01011	N	N	GT51	N	1
Cobin143_01214	GT51(111-282)	GT51	GT51	N	3
Cobin143_01221	CE10(25-197)	N	N	N	1
Cobin143_01333	N	CE4	CE4	N	2	CE
Cobin143_01372	N	N	GT4	N	1
Cobin143_01469	GH13_23(41-301)	GH13	GH13_23	N	3	GH
Cobin143_01490	AA3_2(4-436)	AA3	AA3_2	N	3
Cobin143_01533	AA3_2(11-525)	AA3+AA8	AA3	N	3
Cobin143_01570	N	GT2	N	N	1
Cobin143_01846	GH9(323-768)	N	N	Y(1-31)	1
Cobin143_01903	GH23(499-626)	GH23	GH23	Y(1-23)	3	GH
Cobin143_01917	GT107(13-267)+GT107(261-463)	GT107	GT107	N	3
Cobin143_01918	N	N	GH13_11	N	1
Cobin143_01952	CE1(21-271)	N	N	N	1
Cobin143_02062	GT51(40-212)	GT51	GT51	N	3
Cobin143_02065	AA4(39-237)	N	N	N	1
Cobin143_02079	GT2_Glycos_transf_2(7-126)	N	N	N	1
Cobin143_02081	GT4(231-383)	GT4	N	N	2
Cobin143_02082	GT2_Glyco_tranf_2_4(53-149)	N	GT2	N	2
Cobin143_02083	GT14(6-254)	GT14	GT14	N	3
Cobin143_02112	GH108(9-97)	GH108	N	N	2	GH
Cobin143_02117	GT30(45-222)	N	GT30	N	2
Cobin143_02269	GH103(1-253)	GH103	GH103	N	3	GH
Cobin143_02280	N	GT0	GT0	N	2
Cobin143_02284	CE10(13-275)	N	N	N	1
Cobin143_02510	AA3_2(14-540)	N	N	N	1
Cobin143_02556	GH1(4-436)	GH1	GH1	N	3	GH
Cobin143_02565	GT30(34-201)	GT30	N	N	2
Cobin143_02590	GT51(76-228)	GT51	N	N	2
Cobin143_02599	GH23(94-192)	GH23	N	Y(1-21)	2	GH
Cobin144_00001	GT2_Glycos_transf_2(8-117)	GT2	N	N	2
Cobin144_00002	GT9(77-309)	GT9	N	N	2
Cobin144_00003	GT9(77-324)	GT9	N	N	2
Cobin144_00056	N	N	GT5	Y(1-38)	1
Cobin144_00224	N	N	GT4	N	1
Cobin144_00226	N	GT1	GT1	N	2
Cobin144_00301	N	N	GT4	N	1
Cobin144_00394	N	N	GT4	N	1
Cobin144_00495	N	GT4	N	N	1
Cobin144_00496	GH130(246-488)	GH130	GH130	N	3	GH
Cobin144_00498	GT4(199-359)	GT4	GT4	N	3
Cobin144_00510	GT51(59-232)	GT51	N	N	2
Cobin144_00623	GH23(495-618)	GH23	GH23	Y(1-24)	3	GH
Cobin144_00650	N	GH33	N	N	1
Cobin144_00790	GH23(93-193)	GH23	N	Y(1-31)	2	GH
Cobin144_00809	GT4(173-318)	GT4	GT4	N	3
Cobin144_00841	N	GT51	GT51	N	2
Cobin144_00916	GH23(111-251)+CBM50(473-515)	GH23	CBM50	Y(1-24)	3	GH
Cobin144_01015	GT83(3-462)	GT83	GT83	N	3
Cobin144_01045	N	GT4	N	N	1
Cobin144_01046	GH130(10-306)	N	GH130	N	2	GH
Cobin144_01063	GT51(163-334)	GT51	GT51	N	3
Cobin144_01102	GH15(224-585)	GH15	GH15	N	3	GH
Cobin144_01127	GT2_Glycos_transf_2(4-165)	GT2	N	N	2
Cobin144_01227	CE4(48-158)	CE0	N	N	2	CE
Cobin144_01346	GH103(59-346)	GH103	N	Y(1-44)	2	GH
Cobin144_01358	GH65(1-210)	GH65	N	N	2	GH
Cobin144_01408	N	N	GH13_30	N	1
Cobin144_01507	N	N	GT51	N	1
Cobin144_01546	N	N	CBM50	N	1
Cobin144_01573	N	N	CBM50	N	1
Cobin144_01586	GT4(69-211)	N	N	N	1
Cobin144_01587	GT4(214-368)	N	N	N	1
Cobin144_01640	GT4(214-369)	GT4	GT4	N	3
Cobin144_01664	GH23(149-260)	N	N	Y(1-26)	1
Cobin144_01684	N	N	CBM50	N	1
Cobin144_01686	GH23(287-439)	GH23	GH23	Y(1-16)	3	GH
Cobin144_01705	GH23(41-150)	GH23	N	N	2	GH
Cobin144_01718	CE11(4-275)	CE11	CE11	N	3	CE
Cobin144_01765	N	N	CBM50	Y(1-22)	1
Cobin144_01779	GT19(10-221)	GT19	N	N	2
Cobin144_01781	N	GT4	N	N	1
Cobin144_01782	N	CE11	N	N	1
Cobin144_01815	N	GT19	N	N	1
Cobin144_01913	GT20(7-488)	GT20	GT20	N	3
Cobin144_01918	GT30(33-210)	GT30	GT30	N	3
Cobin144_02101	AA6(4-192)	AA6	N	N	2
Cobin147_00008	GH106(1-679)	N	N	N	1
Cobin147_00061	GH32(28-309)	GH32	GH32	N	3	GH
Cobin147_00063	N	N	GH63	N	1
Cobin147_00099	GH109(7-120)	N	N	N	1
Cobin147_00192	CE10(71-214)	N	N	N	1
Cobin147_00200	GH57(9-140)	N	N	N	1
Cobin147_00380	GT66(6-520)	N	N	N	1
Cobin147_00395	CE14(22-126)	N	N	N	1
Cobin147_00457	CE15(26-378)	CE15	CE15	N	3	CE
Cobin147_00552	AA4(14-246)	N	N	N	1
Cobin147_00592	GH20(162-459)	N	N	N	1
Cobin147_00695	AA4(8-225)	N	N	N	1
Cobin147_00787	GH2(39-371)	GH2	GH2	N	3	GH
Cobin147_00844	GH38(125-253)	N	N	N	1
Cobin147_00993	GT2_Glycos_transf_2(3-164)	N	N	N	1
Cobin147_00997	AA4(36-269)	N	N	N	1
Cobin147_01019	GH2(8-482)	N	N	N	1
Cobin147_01166	N	N	CBM50	N	1
Cobin147_01182	GH2(2-364)	GH2	GH2	N	3	GH
Cobin147_01312	GH63(15-417)	N	N	N	1
Cobin147_01409	GH113(1-284)	N	N	N	1
Cobin147_01446	GH13_23(32-384)	GH13	GH13	N	3	GH
Cobin147_01590	GH57(21-280)	N	N	N	1
Cobin147_01631	GH38(4-129)	N	N	N	1
Cobin147_01679	GH2(5-437)	N	N	N	1
Cobin147_01707	GH4(3-128)	N	N	N	1
Cobin147_01782	CE10(152-395)	N	N	N	1
Cobin147_01801	AA4(4-230)	N	N	N	1
Cobin147_01827	GH116(214-518)	N	N	N	1
Cobin147_01851	GH31(191-523)	GH31	GH31	N	3	GH
Cobin147_02104	CE14(13-125)	N	N	N	1
Cobin147_02207	GH38(54-328)	GH38	N	N	2	GH
Cobin147_02270	GT4(192-338)	N	N	N	1
Cobin147_02315	GH13(51-357)	N	GH13	N	2	GH
Cobin147_02317	GH51(2-369)	GH51	N	N	2	GH
Cobin147_02402	GH20(130-459)	N	N	N	1
Cobin147_02415	GH51(8-405)	N	N	N	1
Cobin147_02447	CE10(116-356)	N	N	N	1
Cobin147_02453	N	GH36	N	N	1
Cobin147_02520	GH4(7-179)	N	N	N	1
Cobin147_02549	GH30_3(73-367)	GH30	N	N	2	GH
Cobin147_02561	GH127(19-583)	GH127	GH127	N	3	GH
Cobin147_02597	CE7(33-348)	N	N	N	1
Cobin147_02702	GT4(203-349)	N	GT4	N	2
Cobin147_02739	GH4(4-183)	N	N	N	1
Cobin147_02740	GH4(6-182)	GH4	N	N	2	GH
Cobin147_02880	GT4(253-374)	N	N	N	1
Cobin147_02987	CE1(183-421)	N	N	N	1
Cobin147_03049	CE15(34-387)	N	CE15	N	2	CE
Cobin147_03073	GH3(56-285)	GH3	GH3	N	3	GH
Cobin147_03107	GT5(15-528)	N	N	N	1
Cobin147_03169	GH37(377-574)	N	N	N	1
Cobin147_03210	GT4(202-356)	N	N	N	1
Cobin147_03285	CE7(15-249)	N	N	N	1
Cobin147_03306	GH2(19-594)	GH2	GH2	N	3	GH
Cobin147_03315	N	N	GT7	N	1
Cobin147_03367	GT2_Glycos_transf_2(526-652)	N	N	N	1
Cobin147_03377	GH13(268-632)	N	GH13	N	2	GH
Cobin147_03417	GT4(185-321)	N	N	N	1
Cobin147_03456	GH2(11-456)	N	N	N	1
Cobin147_03497	GH57(8-419)	GH57	GH57	N	3	GH
Cobin147_03618	AA6(47-185)	N	N	N	1
Cobin147_03635	PL12(407-560)	N	N	N	1
Cobin147_03657	GH4(6-186)	GH4	GH4	N	3	GH
Cobin147_03689	AA4(10-267)	N	N	N	1
Cobin147_03710	GT2_Glycos_transf_2(10-189)	N	N	N	1
Cobin147_03774	GH29(3-391)	GH29	GH29	N	3	GH
Cobin147_03775	AA4(8-250)	N	N	N	1
Cobin147_03872	CE14(32-141)	N	N	N	1
Cobin147_03976	GT35(171-482)	GT35	GT35	N	3
Cobin147_03980	AA4(12-244)	N	N	N	1
Cobin147_04010	GH20(168-457)+CBM67(672-824)	N	N	N	1
Cobin147_04128	GH3(42-283)	GH3	GH3	N	3	GH
Cobin147_04129	GH3(53-267)	GH3	GH3	N	3	GH
Cobin147_04134	GH57(2-252)	N	N	N	1
Cobin148_00052	N	N	CBM50	N	1
Cobin148_00182	N	N	GH6	N	1
Cobin148_00222	AA4(6-236)	N	N	N	1
Cobin148_00223	AA4(7-238)	N	N	N	1
Cobin148_00310	N	N	GH13_30	N	1
Cobin148_00558	GT2_Glycos_transf_2(42-153)	N	N	N	1
Cobin148_00567	N	N	GH28	N	1
Cobin148_00731	N	N	GH20	N	1
Cobin148_00741	N	N	GT2	N	1
Cobin148_00742	GT2_Glycos_transf_2(10-168)	N	N	N	1
Cobin148_00878	GT4(166-325)	N	N	N	1
Cobin148_00879	GT4(204-355)	N	N	N	1
Cobin148_00880	GT4(205-355)	N	N	N	1
Cobin148_00881	GT4(199-350)	N	N	N	1
Cobin148_00884	GT4(202-319)	N	N	N	1
Cobin148_00989	N	N	AA1	N	1
Cobin148_01055	GT4(168-293)	N	N	N	1
Cobin148_01056	GT4(195-344)	N	GT4	N	2
Cobin148_01097	N	N	GT2	N	1
Cobin148_01105	N	N	GT47	N	1
Cobin148_01122	GT66(46-795)	GT66	N	N	2
Cobin149_00031	GH10(42-353)	GH10	N	N	2	GH
Cobin149_00038	PL9(16-204)	N	N	Y(1-21)	1
Cobin149_00093	GH38(240-490)	GH38	GH38	N	3	GH
Cobin149_00128	GH4(8-179)	N	N	N	1
Cobin149_00147	PL14(24-208)	N	N	N	1
Cobin149_00167	GH39(68-421)	N	N	N	1
Cobin149_00195	CBM66(66-188)+PL11(386-633)	N	PL0	N	2	PL
Cobin149_00221	GH123(294-501)	N	N	N	1
Cobin149_00238	N	CE15	N	N	1
Cobin149_00241	GT2_Glycos_transf_2(16-128)	N	N	N	1
Cobin149_00261	GT83(35-267)	N	N	N	1
Cobin149_00301	GH109(19-136)	N	N	Y(1-39)	1
Cobin149_00308	GH109(4-117)	N	N	N	1
Cobin149_00309	GH129(13-305)	N	N	N	1
Cobin149_00321	PL26(78-537)	N	N	N	1
Cobin149_00331	AA6(3-95)	N	N	N	1
Cobin149_00365	N	N	CE0	N	1
Cobin149_00371	GH109(5-120)	N	N	N	1
Cobin149_00412	GH109(7-120)	N	N	N	1
Cobin149_00433	CE1(90-225)	N	N	N	1
Cobin149_00438	GT9(2-184)	GT9	N	N	2
Cobin149_00457	CBM6(42-167)	N	N	N	1
Cobin149_00481	GH129(23-354)	N	N	N	1
Cobin149_00487	PL14(109-272)	N	N	Y(1-21)	1
Cobin149_00490	CBM51(173-309)	N	N	N	1
Cobin149_00493	GH51(1-349)	N	N	N	1
Cobin149_00501	GT9(1-128)	GT9	N	N	2
Cobin149_00529	CE10(7-283)	N	N	N	1
Cobin149_00530	GH95(4-754)	N	N	N	1
Cobin149_00547	CE14(5-109)	CE14	N	N	2	CE
Cobin149_00559	CE9(16-393)	CE9	N	N	2	CE
Cobin149_00577	GT2_Glycos_transf_2(9-172)	N	N	N	1
Cobin149_00605	GH4(3-181)	GH4	GH4	N	3	GH
Cobin149_00612	GT4(297-452)	GT4	N	N	2
Cobin149_00630	N	GH51	GH51	N	2	GH
Cobin149_00675	GH93(193-370)	N	N	N	1
Cobin149_00682	GH129(2-647)	N	N	N	1
Cobin149_00683	GH33(219-365)	N	N	N	1
Cobin149_00704	GH50(252-573)	N	N	Y(1-23)	1
Cobin149_00720	GH130(8-235)	N	N	N	1
Cobin149_00725	GH130(6-301)	N	N	N	1
Cobin149_00763	GT2_Glycos_transf_2(8-128)	N	N	N	1
Cobin149_00777	GH129(107-564)	N	N	N	1
Cobin149_00832	GH109(13-124)	N	N	N	1
Cobin149_00865	GH62(42-319)	GH62	N	N	2	GH
Cobin149_00974	N	PL11	N	N	1
Cobin149_00982	GH9(276-613)	N	N	Y(1-27)	1
Cobin149_00989	GH140(100-409)	N	N	N	1
Cobin149_01007	PL14(174-265)	N	N	Y(1-28)	1
Cobin149_01032	PL14(112-263)	N	N	Y(1-24)	1
Cobin149_01079	GH109(5-116)	N	N	N	1
Cobin149_01089	GH20(144-450)	N	GH20	N	2	GH
Cobin149_01114	GT4(138-282)	GT4	N	N	2
Cobin149_01125	CE14(7-117)	N	N	N	1
Cobin149_01230	GT2_Glycos_transf_2(51-161)	N	N	N	1
Cobin149_01245	N	GT9	N	N	1
Cobin149_01281	AA6(3-124)	N	N	N	1
Cobin149_01300	N	GH116	GH116	N	2	GH
Cobin149_01331	GH109(7-113)	N	N	N	1
Cobin149_01333	CE1(63-211)	N	N	N	1
Cobin149_01344	N	N	GH13_30	N	1
Cobin149_01365	GH5(49-214)	N	N	Y(1-27)	1
Cobin149_01397	GT19(103-454)	GT19	N	N	2
Cobin149_01455	GH4(9-180)	N	GH4	N	2	GH
Cobin149_01497	CE4(25-137)	N	N	N	1
Cobin149_01575	CE14(10-116)	N	N	N	1
Cobin149_01589	PL35(408-576)	PL0+PL35	PL35	N	3	PL
Cobin149_01598	GT4(65-212)	N	N	N	1
Cobin149_01610	N	GT4	GT4	N	2
Cobin149_01611	GH130(42-343)	N	GH130	N	2	GH
Cobin149_01636	GH127(1-340)	GH127	GH127	N	3	GH
Cobin149_01708	PL15(14-166)	N	N	N	1
Cobin149_01736	GT30(36-210)	GT30	N	N	2
Cobin149_01738	GH2(4-492)	GH2	GH2	N	3	GH
Cobin149_01745	N	CE15	N	N	1
Cobin149_01756	GT83(18-487)	N	N	N	1
Cobin149_01757	GT2_Glycos_transf_2(11-162)	GT2	N	N	2
Cobin149_01776	GH42(149-321)	N	N	N	1
Cobin149_01798	N	GH0+GH74	N	N	1
Cobin149_01809	GT4(408-556)	N	N	N	1
Cobin149_01825	PL11(20-406)	N	N	N	1
Cobin149_01835	CE9(10-390)	CE9	N	N	2	CE
Cobin149_01845	GH51(51-502)	N	N	Y(1-20)	1
Cobin149_01863	N	CE15	N	N	1
Cobin149_01869	AA4(38-239)	N	N	N	1
Cobin149_01873	GT4(200-340)	GT4	N	N	2
Cobin149_01880	CE9(9-380)	CE9	N	N	2	CE
Cobin149_01901	GH20(6-292)	N	N	N	1
Cobin149_01903	N	N	GH28	N	1
Cobin149_01919	GT4(224-371)	N	N	N	1
Cobin149_01953	GH106(8-584)	N	N	N	1
Cobin149_01956	GH20(146-440)	N	N	N	1
Cobin149_01985	GH33(18-329)	N	GH0	N	2	GH
Cobin149_02001	GH20(386-640)	N	N	N	1
Cobin149_02068	GT2_Glycos_transf_2(119-236)	N	N	N	1
Cobin149_02130	CE3(30-218)	N	N	N	1
Cobin149_02133	GT2_Glycos_transf_2(10-170)+GT2_Glycos_transf_2(263-424)	GT2	N	N	2
Cobin149_02159	CE11(5-274)	CE11	CE11	N	3	CE
Cobin149_02217	GH94(5-541)	N	N	N	1
Cobin149_02230	GT83(59-310)	N	N	N	1
Cobin149_02247	GT5(2-447)	GT5	GT5	N	3
Cobin149_02273	GH94(2-537)	N	N	N	1
Cobin149_02309	AA6(13-126)	N	N	N	1
Cobin149_02334	N	N	GH63	N	1
Cobin149_02352	GH116(2-246)	GH116	N	N	2	GH
Cobin149_02447	CBM9(17-172)	N	N	N	1
Cobin149_02449	PL22(8-117)+PL22(156-344)	N	N	N	1
Cobin149_02458	GH29(12-331)	GH29	GH29	N	3	GH
Cobin149_02484	GT28(188-349)	GT28	N	N	2
Cobin149_02520	GH51(6-426)	GH51	N	N	2	GH
Cobin149_02547	N	N	GH30	N	1
Cobin149_02551	GH36(38-456)	N	GH36	N	2	GH
Cobin149_02642	PL14(72-270)	N	N	Y(1-20)	1
Cobin149_02651	GH140(4-386)	N	N	N	1
Cobin149_02692	GH129(197-501)	N	GH0	N	2	GH
Cobin149_02765	GH4(8-179)	N	N	N	1
Cobin153_00006	GH20(167-445)	N	N	N	1
Cobin153_00164	GH57(8-413)	GH57	GH57	N	3	GH
Cobin153_00166	AA4(3-237)	N	N	N	1
Cobin153_00231	CBM67(377-528)	N	N	N	1
Cobin153_00244	GH3(53-268)	GH3	GH3	N	3	GH
Cobin153_00324	GT35(28-230)	GT35	N	N	2
Cobin153_00358	GH13(51-358)	N	GH13	N	2	GH
Cobin153_00455	GH2(40-908)	GH2	CBM32	N	3	GH
Cobin153_00485	GH33(11-342)	GH33	N	N	2	GH
Cobin153_00506	GT2_Glycos_transf_2(8-119)	N	N	N	1
Cobin153_00557	GH29(3-396)	GH29	GH29	N	3	GH
Cobin153_00580	GT4(177-323)	N	N	N	1
Cobin153_00628	GH4(6-182)	GH4	GH4	N	3	GH
Cobin153_00668	CBM67(153-311)+GH78(336-840)	GH78	CBM67	N	3	GH
Cobin153_00886	CE14(8-132)	N	N	N	1
Cobin153_00899	GH57(21-285)	N	N	N	1
Cobin153_00926	N	GH3	N	N	1
Cobin153_00942	GH3(46-285)	GH3	GH3	N	3	GH
Cobin153_01047	CE15(1-171)	CE15	N	N	2	CE
Cobin153_01048	GH4(6-186)	GH4	GH4	N	3	GH
Cobin153_01079	GH57(10-452)	GH57	GH57	N	3	GH
Cobin153_01110	CE14(4-111)	N	N	N	1
Cobin153_01156	GH116(408-753)	GH116	GH116	N	3	GH
Cobin153_01313	GT2_Glycos_transf_2(25-150)	GT2	N	N	2
Cobin153_01364	GH4(4-175)	GH4	N	N	2	GH
Cobin153_01464	GT35(99-406)	GT35	GT35	N	3
Cobin153_01487	CE10(79-360)	N	N	N	1
Cobin153_01510	GT4(206-353)	N	N	N	1
Cobin153_01560	AA6(25-206)	N	N	N	1
Cobin153_01656	GT4(240-399)	N	N	N	1
Cobin153_01757	GH38(134-264)	N	N	N	1
Cobin153_01810	AA4(3-245)	N	N	N	1
Cobin153_01857	GH57(10-303)	N	N	N	1
Cobin153_01874	N	GH2	N	N	1
Cobin153_01891	GH4(32-211)	GH4	N	N	2	GH
Cobin153_01932	GH3(51-293)	GH3	GH3	N	3	GH
Cobin153_02196	GH109(3-98)	N	N	N	1
Cobin153_02213	GT2_Glycos_transf_2(13-178)	N	N	N	1
Cobin153_02217	GT2_Glyco_tranf_2_3(87-316)	N	N	N	1
Cobin153_02364	N	N	CBM50	N	1
Cobin153_02372	GH2(4-490)	GH2	GH2	N	3	GH
Cobin153_02415	GH109(3-101)	N	N	N	1
Cobin153_02637	GT4(193-341)	N	N	N	1
Cobin153_02811	GH20(4-139)	N	N	N	1
Cobin153_02887	GH38(5-270)	GH38	N	N	2	GH
Cobin153_02925	GH38(67-341)	N	N	N	1
Cobin153_02983	GT4(194-351)	N	N	N	1
Cobin153_03003	CE10(52-299)	N	N	N	1
Cobin153_03076	GH94(40-415)	N	N	N	1
Cobin153_03178	CE4(3-133)	N	N	N	1
Cobin153_03209	GT2_Glycos_transf_2(7-159)	N	N	N	1
Cobin153_03217	CE1(69-307)	N	N	N	1
Cobin154_00013	N	GT5	N	N	1
Cobin154_00021	CE11(5-274)	CE11	CE11	N	3	CE
Cobin154_00128	GT2_Glycos_transf_2(12-168)	GT2	GT2	N	3
Cobin154_00158	N	N	CBM50	N	1
Cobin154_00272	GT4(199-350)	N	N	N	1
Cobin154_00277	GT2_Glycos_transf_2(34-157)	N	GT2	N	2
Cobin154_00382	N	GT4	N	N	1
Cobin154_00397	GT4(215-338)	N	GT4	N	2
Cobin154_00440	N	N	GT13	N	1
Cobin154_00471	GT19(10-362)	GT19	GT19	N	3
Cobin154_00563	CE11(5-236)	CE11	N	N	2	CE
Cobin154_00590	N	N	GH13_30	N	1
Cobin154_00689	GT51(150-322)	GT51	GT51	N	3
Cobin154_00768	GH23(238-359)	GH23	CBM50	N	3	GH
Cobin154_01038	N	GH65	GH65	N	2	GH
Cobin154_01140	GT4(193-341)	N	N	N	1
Cobin154_01245	GH130(10-304)	N	N	N	1
Cobin154_01246	GH130(3-347)	GH130	GH130	N	3	GH
Cobin154_01247	GT94(86-317)	N	GT4	N	2
Cobin154_01378	GH23(84-196)	GH23	N	N	2	GH
Cobin154_01399	N	N	GH101	N	1
Cobin154_01444	GH23(73-191)	GH23	N	N	2	GH
Cobin154_01508	GT41(191-696)	N	GT41	N	2
Cobin154_01572	N	N	GH101	N	1
Cobin154_01584	N	N	GT4	N	1
Cobin154_01680	GH23(84-200)	GH23	N	N	2	GH
Cobin154_01850	GH13_18(1-182)	GH13	N	N	2	GH
Cobin154_01862	N	N	GT4	N	1
Cobin154_02008	N	N	GT4	N	1
Cobin154_02015	N	GH33	N	Y(1-32)	1
Cobin154_02151	N	N	GT4	N	1
Cobin154_02170	GT2_Glycos_transf_2(6-164)	N	N	N	1
Cobin154_02324	CE4(77-171)	CE0	N	N	2	CE
Cobin154_02401	GH130(13-307)	N	N	N	1
Cobin154_02402	GH130(2-157)	N	N	N	1
[truncated: 18,459 more rows]
