# Supplementary material for: Thermogenic hydrocarbon biodegradation by diverse depth-stratified microbial populations at a Scotian Basin cold seep
Source: Nat Commun. 2020 Nov 17;11:5825. doi: 10.1038/s41467-020-19648-2 (PMC7673041; doi:10.1038/s41467-020-19648-2)
Supplement: Supplementary file 15 — Supplementary Data 13 [file 41467_2020_19648_MOESM15_ESM.xlsx]

## Sheet: Supp Data 13
MAG				Relative abundance							iRep values
Species clusters	Taxonomy	Strains	Representative genomes	0cm	20cm	60cm	100cm	150cm	200cm	250cm	0cm	20cm	60cm	100cm	150cm	200cm	250cm
15_1	Acidobacteria	S1_bin7, Co_bin211	S1_bin7	0.795252	0.00212363	3.58912e-05	0.00219336	0.000411679	0.00104456	5.15029e-05	n/a	n/a	n/a	n/a	n/a	n/a	n/a
13_0	Actinobacteria	Co_bin19	Co_bin19	0.00604166	0.00128988	0.00137113	0.0321737	0.0296252	0.00916742	0.0110098	n/a	n/a	n/a	n/a	n/a	n/a	n/a
266_0	Actinobacteria	Co_bin230	Co_bin230	0.000360853	0.00711448	0.0763017	0.00723682	0.0158649	0.0172132	0.0122271	n/a	n/a	n/a	n/a	n/a	n/a	n/a
263_0	Actinobacteria	Co_bin251	Co_bin251	0.000108805	0.00326314	0.0198747	0.0261029	0.0511712	0.0654317	0.0258705	n/a	n/a	n/a	n/a	n/a	n/a	n/a
264_0	Actinobacteria	Co_bin93	Co_bin93	0.00011857	0.0392093	0.0454461	0.0540327	0.0472574	0.025613	0.0226558	n/a	n/a	n/a	n/a	n/a	n/a	n/a
2_0	Actinobacteria	S1_bin15	S1_bin15	0.554891	0.00166684	3.03805e-05	0.000894543	0.000542883	0.00116377	3.50223e-05	n/a	n/a	n/a	n/a	n/a	n/a	n/a
4_0	Actinobacteria	S1_bin4	S1_bin4	0.38979	0.000714126	1.87729e-05	0.000556935	0.000278994	0.00056728	2.37761e-05	n/a	n/a	n/a	n/a	n/a	n/a	n/a
211_1	Actinobacteria	S5_bin16, Co_bin219	S5_bin16	0.00219712	0.00229861	0.00700402	0.0130787	0.108728	0.0228117	0.0322175	n/a	n/a	n/a	n/a	n/a	n/a	n/a
189_0	Actinobacteria	S6_bin1	S6_bin1	0.000664505	0.047949	0.0251697	0.0487362	0.4637	2.04169	0.0925116	n/a	n/a	n/a	n/a	n/a	1.91495	n/a
211_2	Actinobacteria	S6_bin50	S6_bin50	0.00118415	0.000681362	0.000470317	0.00447254	0.0245665	0.0649059	0.0117811	n/a	n/a	n/a	n/a	n/a	n/a	n/a
174_0	Actinobacteria	S7_bin45	S7_bin45	0.000134173	0.00463421	0.00853733	0.0966403	0.0104826	0.00843418	0.668583	n/a	n/a	n/a	n/a	n/a	n/a	n/a
265_0	Actinobacteria	S8_bin10	S8_bin10	0.000161946	0.00526436	0.0758219	0.129163	0.160477	0.154426	0.118256	n/a	n/a	n/a	n/a	n/a	n/a	2.32643
86_1	Alphaproteobacteria	Co_bin155, S8_bin33	Co_bin155	0.00119857	0.000529838	0.000202916	0.0271196	0.000944673	0.000634026	0.00151509	n/a	n/a	n/a	n/a	n/a	n/a	n/a
87_0	Alphaproteobacteria	Co_bin2	Co_bin2	0.00576404	0.00368445	0.00435757	0.134542	0.00886665	0.00393888	0.052646	n/a	n/a	n/a	n/a	n/a	n/a	n/a
89_1	Alphaproteobacteria	S1_bin11, S4_bin40, Co_bin167	S1_bin11	0.655717	0.0155141	0.0018416	0.0999565	0.00187487	0.00130444	0.00272082	n/a	n/a	n/a	n/a	n/a	n/a	n/a
88_1	Alphaproteobacteria	S2_bin25, Co_bin143	S2_bin25	0.00492937	0.251712	0.00192665	0.000610186	0.000435816	0.000797969	0.000157365	n/a	n/a	n/a	n/a	n/a	n/a	n/a
124_0	Anaerolineales	Co_bin163	Co_bin163	0.00263455	0.0146715	0.00102672	0.0327477	0.0194021	0.0157081	0.0241465	n/a	n/a	n/a	n/a	n/a	n/a	n/a
131_0	Anaerolineales	Co_bin192	Co_bin192	0.00511577	0.134957	6.91145e-05	0.000432604	0.00063564	0.00110875	0.000327144	n/a	n/a	n/a	n/a	n/a	n/a	n/a
38_1	Anaerolineales	Co_bin228, S6_bin12	Co_bin228	0.00020744	0.00241026	0.00231201	0.00191207	0.0142997	0.0755772	0.00779406	n/a	n/a	n/a	n/a	n/a	n/a	n/a
129_1	Anaerolineales	Co_bin254, S2_bin38	Co_bin254	0.00377811	0.214062	9.89791e-05	0.00126982	0.00149112	0.00564416	0.00138133	n/a	n/a	n/a	n/a	n/a	n/a	n/a
18_0	Anaerolineales	Co_bin262	Co_bin262	0.000316357	0.0356921	0.000763338	0.0299601	0.0167631	0.00120712	0.00444342	n/a	n/a	n/a	n/a	n/a	n/a	n/a
127_1	Anaerolineales	Co_bin276, S8_bin11	Co_bin276	0.00561483	0.00290436	0.00268671	0.0541844	0.0356987	0.0286594	0.0239553	n/a	n/a	n/a	n/a	n/a	n/a	n/a
237_0	Anaerolineales	Co_bin311	Co_bin311	0.000124063	0.0131139	0.0552471	0.0568434	0.0300958	0.00924302	0.00380502	n/a	n/a	n/a	n/a	n/a	n/a	n/a
97_0	Anaerolineales	S1_bin5	S1_bin5	0.422167	0.00818394	8.47106e-05	0.00165162	0.000527454	0.00080462	0.000305401	n/a	n/a	n/a	n/a	n/a	n/a	n/a
134_0	Anaerolineales	S2_bin12	S2_bin12	0.000707364	0.130633	0.00218384	0.00031448	0.00229277	0.000615594	0.000244105	n/a	n/a	n/a	n/a	n/a	n/a	n/a
125_0	Anaerolineales	S2_bin15	S2_bin15	0.010684	0.200734	0.00104849	0.00889509	0.0307361	0.048519	0.0216104	n/a	n/a	n/a	n/a	n/a	n/a	n/a
95_0	Anaerolineales	S2_bin20	S2_bin20	0.000807522	0.733021	0.00102539	0.00807437	0.00368606	0.00554425	0.00119715	n/a	1.35154	n/a	n/a	n/a	n/a	n/a
79_0	Anaerolineales	S2_bin32	S2_bin32	0.000467492	0.363861	0.00062162	0.000770938	0.000732362	0.00100337	0.0006826	n/a	n/a	n/a	n/a	n/a	n/a	n/a
90_1	Anaerolineales	S2_bin36, Co_bin140	S2_bin36	0.0018525	0.18098	0.00186547	0.00389464	0.0118362	0.00726123	0.00502724	n/a	n/a	n/a	n/a	n/a	n/a	n/a
93_1	Anaerolineales	S2_bin4, Co_bin234	S2_bin4	0.0002637	0.137353	0.00100431	0.00327081	0.00423408	0.00212081	0.00357064	n/a	n/a	n/a	n/a	n/a	n/a	n/a
109_0	Anaerolineales	S2_bin61	S2_bin61	0.000479929	0.104259	0.000487577	0.000219044	0.00137843	0.000775846	0.000474127	n/a	n/a	n/a	n/a	n/a	n/a	n/a
126_1	Anaerolineales	S2_bin7, Co_bin250	S2_bin7	0.0115285	1.01015	0.000669315	0.00167722	0.00965874	0.0568397	0.00619666	n/a	3.4144	n/a	n/a	n/a	n/a	n/a
98_1	Anaerolineales	S3_bin21	S3_bin21	0.000454504	0.0410001	0.530309	0.0174241	0.0529454	0.00648664	0.000779298	n/a	n/a	n/a	n/a	n/a	n/a	n/a
98_2	Anaerolineales	S5_bin1	S5_bin1	0.000173189	0.00554542	0.0275137	0.00405082	0.203916	0.0025007	0.000613151	n/a	n/a	n/a	n/a	n/a	n/a	n/a
123_1	Anaerolineales	S5_bin24, S2_bin45	S5_bin24	0.0015946	0.46064	0.0718592	0.0170941	0.306527	0.953636	0.162885	n/a	n/a	n/a	n/a	2.21387	2.74138	2.48499
94_1	Anaerolineales	S6_bin28, S4_bin51	S6_bin28	0.000132346	0.00301181	0.0145961	0.0479279	0.0252857	0.229257	0.000997937	n/a	n/a	n/a	n/a	n/a	1.27157	n/a
128_1	Anaerolineales	S7_bin34, Co_bin259	S7_bin34	0.000278348	0.00688112	0.013839	0.0620844	0.0906422	0.152679	0.163089	n/a	n/a	n/a	n/a	n/a	n/a	n/a
217_1	ANME-1	Co_bin174	Co_bin174	0.00539649	0.0697323	8.05361	0.217918	0.125948	0.0938999	0.0077298	n/a	n/a	n/a	n/a	n/a	n/a	n/a
216_0	ANME-1	Co_bin222	Co_bin222	0.000510803	0.000491325	0.00692184	0.00346695	0.00587601	0.0553325	0.353765	n/a	n/a	n/a	n/a	n/a	n/a	1.43823
219_0	ANME-1	S3_bin12	S3_bin12	0.00256509	0.0253359	5.06347	0.140767	0.797049	0.0880977	0.0285076	n/a	n/a	1.37978	n/a	1.27671	1.51879	n/a
217_2	ANME-1	S3_bin4	S3_bin4	0.020267	0.139713	29.7267	1.6693	0.550475	0.170539	0.0190972	n/a	n/a	1.20074	1.25529	1.70917	2.02796	n/a
218_1	ANME-1	S5_bin17, S3_bin35	S5_bin17	0.000799323	0.0302463	0.408361	1.66772	6.35326	0.0692925	0.00757676	n/a	n/a	n/a	n/a	n/a	n/a	n/a
215_1	ANME-1	S6_bin16, S7_bin35	S6_bin16	0.00174155	0.02164	0.390005	0.235285	0.342841	0.717458	0.156676	n/a	n/a	n/a	n/a	n/a	n/a	n/a
222_2	ANME-2	S4_bin32, S5_bin26	S4_bin32	9.22368e-05	0.0290974	0.0334278	0.32613	0.277676	0.0141084	0.0603077	n/a	n/a	n/a	1.65894	n/a	n/a	n/a
222_1	ANME-2	S8_bin18, S7_bin42	S8_bin18	4.85371e-05	0.00693514	0.011183	0.023619	0.136399	0.0730901	0.367546	n/a	n/a	n/a	n/a	n/a	n/a	n/a
139_0	Armatimonadetes	Co_bin1	Co_bin1	0.00011269	0.000436502	0.00223533	0.0170335	0.130174	0.0331285	0.00971735	n/a	n/a	n/a	n/a	n/a	n/a	n/a
141_0	Armatimonadetes	Co_bin106	Co_bin106	5.44852e-05	0.00107958	0.000510545	0.0141676	0.122664	0.0077927	0.0188007	n/a	n/a	n/a	n/a	n/a	n/a	n/a
142_0	Armatimonadetes	Co_bin185	Co_bin185	6.46453e-05	0.00178044	0.00526142	0.0596281	0.0179297	0.0219015	0.0216459	n/a	n/a	n/a	n/a	n/a	n/a	n/a
143_0	Armatimonadetes	Co_bin252	Co_bin252	5.01824e-05	0.000669082	0.000852056	0.0447314	0.0557555	0.0151105	0.00781393	n/a	n/a	n/a	n/a	n/a	n/a	n/a
111_0	Armatimonadetes	Co_bin269	Co_bin269	0.000271996	0.00409626	0.00165435	0.00821493	0.0151328	0.0143119	0.063482	n/a	n/a	n/a	n/a	n/a	n/a	n/a
130_0	Armatimonadetes	Co_bin288	Co_bin288	0.000482199	0.0191659	0.000399033	0.0149835	0.00364157	0.0104415	0.0154094	n/a	n/a	n/a	n/a	n/a	n/a	n/a
140_0	Armatimonadetes	Co_bin42	Co_bin42	0.000115069	0.00073711	0.0143696	0.0563392	0.0260888	0.0138194	0.0184178	n/a	n/a	n/a	n/a	n/a	n/a	n/a
3_0	Armatimonadetes	Co_bin54	Co_bin54	0.000179773	0.000963199	0.0039531	0.011378	0.0238888	0.0180131	0.0273787	n/a	n/a	n/a	n/a	n/a	n/a	n/a
149_1	Armatimonadetes	Co_bin67, S5_bin10	Co_bin67	4.24166e-05	0.00238704	0.00331883	0.00728442	0.132557	0.0123368	0.0137627	n/a	n/a	n/a	n/a	n/a	n/a	n/a
192_1	Atribacteria	Co_bin179, S7_bin25	Co_bin179	0.00157593	0.387225	0.587565	1.52947	2.67838	2.10014	3.36672	n/a	n/a	n/a	n/a	n/a	n/a	n/a
194_1	Atribacteria	S3_bin1, Co_bin194	S3_bin1	0.0111573	2.71171	7.96766	10.4162	10.0832	4.90629	7.10722	n/a	n/a	n/a	n/a	n/a	n/a	n/a
195_1	Atribacteria	S3_bin44, S4_bin50	S3_bin44	0.0123082	5.74023	4.99733	5.53281	4.06788	2.40732	3.06645	n/a	n/a	n/a	n/a	n/a	n/a	n/a
193_0	Atribacteria	S8_bin28	S8_bin28	0.00316838	1.62677	1.25358	2.13718	2.00464	2.24974	2.60438	n/a	n/a	n/a	n/a	n/a	n/a	n/a
277_0	Bacteroidetes	Co_bin11	Co_bin11	0.000161122	0.0020292	0.000653115	0.00186779	0.0824325	0.0752796	0.085915	n/a	n/a	n/a	n/a	n/a	n/a	n/a
278_0	Bacteroidetes	Co_bin125	Co_bin125	2.19607e-05	0.000212635	0.000213683	0.000491445	0.164695	0.000849364	0.00083807	n/a	n/a	n/a	n/a	n/a	n/a	n/a
256_0	Bacteroidetes	Co_bin265	Co_bin265	7.75803e-05	0.00251249	0.000531434	0.00237576	0.0239686	0.0986557	0.00262026	n/a	n/a	n/a	n/a	n/a	n/a	n/a
279_0	Bacteroidetes	S2_bin2	S2_bin2	0.000507149	0.162194	0.0141758	0.00342587	0.00470883	0.00432922	0.0047031	n/a	n/a	n/a	n/a	n/a	n/a	n/a
146_0	Bacteroidetes	S2_bin54	S2_bin54	0.00250241	0.221343	0.000388927	0.00287158	0.00159055	0.00350066	0.00247481	n/a	n/a	n/a	n/a	n/a	n/a	n/a
241_1	Bacteroidetes	S4_bin27, S3_bin26, Co_bin232	S4_bin27	0.000406484	0.0382108	0.245334	0.453582	0.337466	0.32306	0.495987	n/a	n/a	2.38866	2.08006	2.48737	2.11891	2.21371
242_0	Bacteroidetes	S7_bin26	S7_bin26	0.000104203	0.00794526	0.0113325	0.0153855	0.0432739	0.0821212	0.212134	n/a	n/a	n/a	n/a	n/a	n/a	n/a
85_0	Betaproteobacteria	S1_bin6	S1_bin6	0.712824	0.00304733	7.20446e-05	0.00209919	0.000549982	0.00147046	7.66286e-05	2.19477	n/a	n/a	n/a	n/a	n/a	n/a
209_0	Caldiserica	Co_bin74	Co_bin74	0.000112404	0.00204432	0.00853551	0.0372704	0.0710489	0.0275791	0.273275	n/a	n/a	n/a	n/a	n/a	n/a	2.09313
170_0	Calditrichaeota	S2_bin13	S2_bin13	0.00146213	0.226044	0.0177841	0.00162651	0.00151756	0.00119374	0.0005961	n/a	n/a	n/a	n/a	n/a	n/a	n/a
99_0	candidate division NC10	S1_bin9	S1_bin9	0.701991	0.000493177	2.10892e-05	0.000347414	0.000328369	0.000558727	8.41761e-06	n/a	n/a	n/a	n/a	n/a	n/a	n/a
115_0	candidate division WOR-3	Co_bin121	Co_bin121	0.000428856	0.0127753	0.0392123	0.0226677	0.0109036	0.018458	0.000750028	n/a	n/a	n/a	n/a	n/a	n/a	n/a
166_0	candidate division WOR-3	Co_bin141	Co_bin141	0.00242096	0.212837	0.000447467	0.000836046	0.00107819	0.000872709	0.000564521	n/a	n/a	n/a	n/a	n/a	n/a	n/a
167_0	candidate division WOR-3	S2_bin26	S2_bin26	0.000834064	0.215195	0.00399166	0.00892134	0.00676421	0.00276346	0.00343859	n/a	n/a	n/a	n/a	n/a	n/a	n/a
169_0	candidate division WOR-3	S2_bin48	S2_bin48	0.00102692	0.66186	0.0107005	0.0101585	0.00976143	0.0111051	0.0119632	n/a	n/a	n/a	n/a	n/a	n/a	n/a
17_0	candidate division WOR-3	S3_bin16	S3_bin16	8.20083e-05	1.70386e-05	0.129774	0.00430853	0.000736801	0.000329445	0.000205827	n/a	n/a	1.603	n/a	n/a	n/a	n/a
168_0	candidate division WOR-3	S7_bin19	S7_bin19	0.00192688	0.0268473	3.64678	0.174101	0.135978	0.0467932	0.648116	n/a	n/a	1.30987	1.49223	1.55028	n/a	1.31933
16_0	candidate division Zixibacteria	Co_bin8	Co_bin8	0.000592475	0.00764025	0.792144	0.0405169	0.0321943	0.00807793	0.000304227	n/a	n/a	n/a	n/a	n/a	n/a	n/a
163_0	candidate division Zixibacteria	S3_bin15	S3_bin15	7.5522e-05	0.00222296	0.0871385	0.000818053	0.000486907	0.000426657	0.000803597	n/a	n/a	n/a	n/a	n/a	n/a	n/a
204_0	Candidatus Aerophobetes	Co_bin132	Co_bin132	3.20708e-06	0.000900304	0.000296404	0.00612392	0.0462029	0.00651561	0.034147	n/a	n/a	n/a	n/a	n/a	n/a	n/a
205_0	Candidatus Aerophobetes	Co_bin223	Co_bin223	1.13247e-05	0.00212513	0.0071164	0.0307689	0.0303366	0.0283325	0.0174242	n/a	n/a	n/a	n/a	n/a	n/a	n/a
190_0	Candidatus Aerophobetes	Co_bin224	Co_bin224	6.87027e-05	0.0163489	0.0597976	0.0301184	0.0349577	0.0163002	0.0199523	n/a	n/a	n/a	n/a	n/a	n/a	n/a
206_1	Candidatus Aerophobetes	Co_bin33, S4_bin41	Co_bin33	8.39399e-05	0.00311406	0.0166837	0.0984616	0.128443	0.0421235	0.0614634	n/a	n/a	n/a	n/a	n/a	n/a	n/a
202_0	Candidatus Aerophobetes	Co_bin86	Co_bin86	9.60354e-05	0.0165277	0.00140247	0.0809159	0.023887	0.0322768	0.0212085	n/a	n/a	n/a	n/a	n/a	n/a	n/a
203_0	Candidatus Aerophobetes	S2_bin29	S2_bin29	0.000819315	0.112145	0.0191691	0.0237586	0.0173534	0.0223941	0.0158689	n/a	n/a	n/a	n/a	n/a	n/a	n/a
200_1	Candidatus Aerophobetes	S2_bin55, S2_bin55	S2_bin55	0.000466832	0.419889	0.014982	0.0216099	0.0295415	0.0441278	0.0374945	n/a	n/a	n/a	n/a	n/a	n/a	n/a
201_1	Candidatus Aerophobetes	S8_bin12, S6_bin3, S5_bin2, S4_bin5, Co_bin272	S8_bin12	0.00212314	0.794991	0.374337	0.773091	0.913212	0.917317	1.19507	n/a	n/a	n/a	n/a	n/a	n/a	n/a
207_0	Candidatus Aerophobetes	S8_bin35	S8_bin35	6.03802e-05	0.0214651	0.0131888	0.115745	0.122072	0.0606567	0.0919884	n/a	n/a	n/a	n/a	n/a	n/a	n/a
159_0	Candidatus Aminicenantes	Co_bin103	Co_bin103	0.000210101	0.229732	0.187356	0.0106389	0.00313548	0.00351855	0.00311135	n/a	n/a	n/a	n/a	n/a	n/a	n/a
239_0	Candidatus Aminicenantes	Co_bin182	Co_bin182	0.00100767	0.0208359	0.0544456	0.0307551	0.0103804	0.0167806	0.0160001	n/a	n/a	n/a	n/a	n/a	n/a	n/a
165_0	Candidatus Aminicenantes	Co_bin60	Co_bin60	0.000350902	0.00276576	0.0797868	0.164983	0.107278	0.0727901	0.122071	n/a	n/a	n/a	1.68493	n/a	1.63256	1.52322
160_0	Candidatus Aminicenantes	S2_bin30	S2_bin30	0.000682175	0.21082	0.000229362	0.000331304	0.000538625	0.000603153	0.000327045	n/a	n/a	n/a	n/a	n/a	n/a	n/a
276_0	Candidatus Aminicenantes	S2_bin39	S2_bin39	0.000143328	0.136082	0.000269771	0.000228679	0.000159212	0.000138809	0.000229214	n/a	n/a	n/a	n/a	n/a	n/a	n/a
161_0	Candidatus Aminicenantes	S2_bin52	S2_bin52	0.000623673	0.139169	0.0409992	0.00388128	0.00239469	0.00234473	0.0016265	n/a	n/a	n/a	n/a	n/a	n/a	n/a
144_1	Candidatus Aminicenantes	S3_bin30	S3_bin30	0.00116007	0.0858476	2.12628	0.168974	0.145201	0.0857955	0.108305	n/a	n/a	1.84704	2.19496	n/a	n/a	n/a
144_2	Candidatus Aminicenantes	S5_bin15	S5_bin15	0.00027225	0.00781634	0.124299	0.0453773	0.65829	0.0921116	0.288154	n/a	n/a	n/a	n/a	1.4102	n/a	n/a
285_0	Candidatus Bathyarchaeota	Co_bin208	Co_bin208	5.90586e-05	0.00365473	0.00261811	0.0244055	0.0592544	0.0268448	0.00477638	n/a	n/a	n/a	n/a	n/a	n/a	n/a
287_0	Candidatus Bathyarchaeota	Co_bin49	Co_bin49	0.00028549	0.0134234	0.00459629	0.0256205	0.063345	0.0270064	0.0265482	n/a	n/a	n/a	n/a	n/a	n/a	n/a
281_0	Candidatus Bathyarchaeota	Co_bin56	Co_bin56	0.000439388	0.000994051	0.00131254	0.0456592	0.122606	0.0462539	0.0889136	n/a	n/a	n/a	n/a	n/a	n/a	n/a
9_0	Candidatus Bathyarchaeota	S2_bin50	S2_bin50	0.000576701	0.226708	0.00132486	0.0298418	0.0157277	0.0108729	0.00668526	n/a	n/a	n/a	n/a	n/a	n/a	n/a
6_0	Candidatus Bathyarchaeota	S2_bin8	S2_bin8	0.000641417	0.234927	9.39726e-05	0.00352514	0.000429271	0.000913895	0.000398845	n/a	n/a	n/a	n/a	n/a	n/a	n/a
7_0	Candidatus Bathyarchaeota	S6_bin51	S6_bin51	0.000236686	0.0360199	0.00107875	0.0111886	0.0274417	0.0963735	0.011313	n/a	n/a	n/a	n/a	n/a	n/a	n/a
8_0	Candidatus Bathyarchaeota	S8_bin31	S8_bin31	2.07044e-05	0.00528274	0.0385386	0.220893	0.124037	0.0861432	0.140727	n/a	n/a	n/a	n/a	n/a	n/a	n/a
113_0	Candidatus Bipolaricaulota	Co_bin3	Co_bin3	2.29154e-05	0.000831295	0.00641381	0.627675	0.390897	0.00938383	0.0907812	n/a	n/a	n/a	1.93527	2.03299	n/a	n/a
116_0	Candidatus Bipolaricaulota	S3_bin19	S3_bin19	0.00037936	0.0032724	0.311101	0.0197244	0.0100917	0.00900712	0.00573857	n/a	n/a	n/a	n/a	n/a	n/a	n/a
114_0	Candidatus Bipolaricaulota	S6_bin2	S6_bin2	3.85e-05	0.00052458	0.0213569	0.249748	0.140545	0.179074	0.195971	n/a	n/a	n/a	1.87013	n/a	1.4867	1.56477
244_0	Candidatus Cloacimonetes	Co_bin247	Co_bin247	4.68479e-05	0.00530456	0.0635079	0.021708	0.0267131	0.0276358	0.0593864	n/a	n/a	n/a	n/a	n/a	n/a	n/a
243_1	Candidatus Cloacimonetes	S3_bin39	S3_bin39	0.000200322	0.00947358	0.331231	0.0301079	0.0483962	0.027273	0.0415761	n/a	n/a	1.27456	n/a	n/a	n/a	n/a
245_0	Candidatus Cloacimonetes	S3_bin42	S3_bin42	0.000102369	0.00240683	0.176613	0.0280968	0.0255143	0.00788192	0.0143784	n/a	n/a	n/a	n/a	n/a	n/a	n/a
243_2	Candidatus Cloacimonetes	S6_bin23	S6_bin23	0.000104431	0.0047846	0.0448083	0.388582	0.555191	0.23348	0.0707938	n/a	n/a	n/a	n/a	n/a	1.53621	1.85294
22_0	Candidatus Coatesbacteria	S2_bin49	S2_bin49	0.000390996	0.82456	0.000250536	0.000663444	0.000491546	0.00120494	0.000627947	n/a	n/a	n/a	n/a	n/a	n/a	n/a
10_1	Candidatus Dadabacteria	S1_bin8, Co_bin134	S1_bin8	0.44959	0.00154973	3.0945e-05	0.000664573	0.00031743	0.00064473	5.36801e-05	n/a	n/a	n/a	n/a	n/a	n/a	n/a
101_0	Candidatus Fermentibacteria	S2_bin10	S2_bin10	0.000123479	0.156642	5.10629e-05	0.000645817	0.0015994	0.000558668	0.000311257	n/a	1.53725	n/a	n/a	n/a	n/a	n/a
275_0	Candidatus Fermentibacteria	S2_bin18	S2_bin18	0.00019896	0.211981	4.10371e-05	0.000393309	0.0046342	0.000379834	0.000336801	n/a	n/a	n/a	n/a	n/a	n/a	n/a
186_0	Candidatus Heimdallarchaeota	Co_bin105	Co_bin105	9.61016e-05	0.00314144	0.00108823	0.0195773	0.0668987	0.140652	0.00141809	n/a	n/a	n/a	n/a	n/a	n/a	n/a
187_0	Candidatus Heimdallarchaeota	Co_bin277	Co_bin277	3.45901e-05	0.001897	0.000252002	0.00545849	0.0974571	0.0693128	0.00971836	n/a	n/a	n/a	n/a	n/a	n/a	n/a
283_0	Candidatus Heimdallarchaeota	Co_bin41	Co_bin41	5.22665e-05	0.0072807	0.0564913	0.0449101	0.0857334	0.0419076	0.000130592	n/a	n/a	n/a	n/a	n/a	n/a	n/a
280_1	Candidatus Heimdallarchaeota	S2_bin51, Co_bin120	S2_bin51	0.00263227	0.196593	0.0853703	0.297508	0.926306	0.0294736	0.0198768	n/a	1.9214	n/a	n/a	n/a	n/a	n/a
150_0	Candidatus Krumholzibacteriota	S2_bin17	S2_bin17	0.000502827	0.214166	3.09783e-05	0.000214134	7.06295e-05	0.000153015	8.28029e-05	n/a	n/a	n/a	n/a	n/a	n/a	n/a
151_0	Candidatus Krumholzibacteriota	S2_bin35	S2_bin35	0.000453162	0.0987201	0.000451965	0.000174078	0.000233563	0.000425	0.000221254	n/a	n/a	n/a	n/a	n/a	n/a	n/a
133_0	Candidatus Latescibacteria	Co_bin201	Co_bin201	2.03152e-05	0.00352036	0.00924665	0.0193345	0.0135808	0.0220866	0.0205323	n/a	n/a	n/a	n/a	n/a	n/a	n/a
110_1	Candidatus Latescibacteria	S3_bin36, Co_bin212	S3_bin36	0.000165399	0.00180752	0.122417	0.00350072	0.00403374	0.00284364	0.0013679	n/a	n/a	n/a	n/a	n/a	n/a	n/a
273_0	Candidatus Lokiarchaeota	Co_bin147	Co_bin147	6.32345e-05	0.00419359	0.000396871	0.00589654	0.038726	0.0573833	0.0292532	n/a	n/a	n/a	n/a	n/a	n/a	n/a
210_0	Candidatus Lokiarchaeota	Co_bin153	Co_bin153	0.000300888	0.0410901	0.00288967	0.0495272	0.0949409	0.00331941	0.00146939	n/a	n/a	n/a	n/a	n/a	n/a	n/a
199_0	Candidatus Lokiarchaeota	Co_bin177	Co_bin177	0.000476027	0.00962029	0.00945878	0.0504015	0.270269	0.335295	0.302876	n/a	n/a	n/a	n/a	n/a	n/a	n/a
253_0	Candidatus Lokiarchaeota	Co_bin235	Co_bin235	6.10521e-05	0.00410661	0.00175141	0.00479058	0.0362792	0.107029	0.0142728	n/a	n/a	n/a	n/a	n/a	n/a	n/a
197_0	Candidatus Lokiarchaeota	Co_bin241	Co_bin241	0.00365686	0.0915717	0.0203666	0.104141	0.328931	0.440664	0.305424	n/a	n/a	n/a	n/a	n/a	n/a	n/a
198_0	Candidatus Lokiarchaeota	Co_bin249	Co_bin249	0.00517622	0.0907184	0.0288669	0.336536	0.785923	0.465643	1.36194	n/a	n/a	n/a	n/a	n/a	n/a	n/a
274_0	Candidatus Lokiarchaeota	Co_bin44	Co_bin44	0.000102766	0.00781917	0.0452704	0.084278	0.122387	0.0869604	0.2066	n/a	n/a	n/a	n/a	n/a	n/a	n/a
254_0	Candidatus Lokiarchaeota	Co_bin7	Co_bin7	6.73579e-06	0.00312618	0.00153736	0.030342	0.170764	0.00892192	0.0115907	n/a	n/a	n/a	n/a	n/a	n/a	n/a
252_1	Candidatus Lokiarchaeota	S2_bin16, Co_bin263	S2_bin16	0.000393265	0.193471	0.0125936	0.021883	0.0333587	0.0341435	0.0919445	n/a	n/a	n/a	n/a	n/a	n/a	n/a
196_1	Candidatus Lokiarchaeota	S4_bin14, Co_bin169, S5_bin29, S8_bin41	S4_bin14	0.0100539	1.00369	0.223007	1.84033	2.38542	2.65994	2.30968	n/a	n/a	n/a	n/a	n/a	n/a	n/a
173_0	Candidatus Marinimicrobia	Co_bin115	Co_bin115	0.000137142	0.00215966	0.00652627	0.0473875	0.059206	0.0590392	0.0734048	n/a	n/a	n/a	n/a	n/a	n/a	n/a
255_0	Candidatus Marinimicrobia	Co_bin187	Co_bin187	8.2882e-05	0.00173136	0.0321479	0.0320761	0.0296755	0.0336594	0.0396782	n/a	n/a	n/a	n/a	n/a	n/a	n/a
12_0	Candidatus Micrarchaeota	Co_bin55	Co_bin55	0.000229347	0.217554	5.90796e-05	0.000475673	1.79536e-05	0.000142569	6.82017e-05	n/a	1.52139	n/a	n/a	n/a	n/a	n/a
208_0	Candidatus Pacearchaeota	Co_bin10	Co_bin10	6.64962e-05	0.00195592	0.00124126	0.0214746	0.00728547	0.00823331	0.794315	n/a	n/a	n/a	n/a	n/a	n/a	n/a
267_0	Candidatus Pacearchaeota	Co_bin131	Co_bin131	4.77592e-05	0.00280653	0.00370905	0.0147256	0.0228709	0.0816623	0.0297111	n/a	n/a	n/a	n/a	n/a	n/a	n/a
270_0	Candidatus Pacearchaeota	Co_bin160	Co_bin160	1.0432e-05	0.00113881	0.00245395	0.0678775	0.0330468	0.0406232	0.0386322	n/a	n/a	n/a	n/a	n/a	n/a	n/a
268_0	Candidatus Pacearchaeota	Co_bin193	Co_bin193	9.5727e-05	0.00232772	0.00255252	0.0304988	0.0255965	0.115069	0.0283252	n/a	n/a	n/a	n/a	n/a	n/a	n/a
269_1	Candidatus Pacearchaeota	Co_bin205, S5_bin37	Co_bin205	2.92418e-05	0.0021351	0.00385325	0.0562808	0.121521	0.0317793	0.0129873	n/a	n/a	n/a	n/a	n/a	n/a	n/a
272_0	Candidatus Pacearchaeota	Co_bin216	Co_bin216	0.000165349	0.00239492	0.29131	0.0032709	0.00855894	0.0034163	0.00747382	n/a	n/a	n/a	n/a	n/a	n/a	n/a
271_0	Candidatus Pacearchaeota	S6_bin13	S6_bin13	0.000318727	0.00299041	0.00177967	0.00800554	0.238654	0.60722	0.00622471	n/a	n/a	n/a	n/a	n/a	n/a	n/a
117_0	Candidatus Sumerlaeota	S2_bin40	S2_bin40	0.000369631	0.258753	0.00136906	0.00213291	0.000248844	0.000691281	0.000408251	n/a	n/a	n/a	n/a	n/a	n/a	n/a
180_0	Candidatus Thorarchaeota	Co_bin157	Co_bin157	0.00244874	0.141752	0.00906628	0.0488278	0.0517192	0.0136668	0.00549913	n/a	n/a	n/a	n/a	n/a	n/a	n/a
179_0	Candidatus Thorarchaeota	S2_bin19	S2_bin19	0.00276314	0.109521	0.0124263	0.0259179	0.0175186	0.00877334	0.0077948	n/a	n/a	n/a	n/a	n/a	n/a	n/a
178_1	Candidatus Thorarchaeota	S5_bin18, S6_bin33, S7_bin6	S5_bin18	0.000321134	0.0179768	0.0005851	0.036171	0.235629	0.0474014	0.0411483	n/a	n/a	n/a	n/a	n/a	n/a	n/a
181_0	Candidatus Thorarchaeota	S7_bin1	S7_bin1	0.000579877	0.0656541	0.0235399	1.92768	0.438554	0.115335	0.270826	n/a	n/a	n/a	n/a	n/a	2.10651	1.54409
57_0	Dehalococcoidia	Co_bin240	Co_bin240	0.00018798	0.00497566	0.00988365	0.020309	0.0117761	0.0172281	0.0237762	n/a	n/a	n/a	n/a	n/a	n/a	n/a
43_1	Dehalococcoidia	S2_bin21, Co_bin178	S2_bin21	0.0017957	0.430398	0.00378874	0.00652759	0.0147048	0.0166347	0.0264262	n/a	n/a	n/a	n/a	n/a	n/a	n/a
224_0	Dehalococcoidia	Co_bin289	Co_bin289	0.000272855	0.00267333	0.0437949	0.885277	0.371787	0.390849	0.27156	n/a	n/a	n/a	1.25425	1.3441	1.25076	1.36033
78_0	Dehalococcoidia	Co_bin57	Co_bin57	0.000102162	0.000776372	0.00673456	0.302838	0.216906	0.101455	0.212029	n/a	n/a	n/a	2.04963	2.06016	1.94161	n/a
41_0	Dehalococcoidia	Co_bin183	Co_bin183	9.14406e-05	0.0126789	0.0116687	0.144109	0.0360325	0.0268944	0.0120538	n/a	n/a	n/a	n/a	n/a	n/a	n/a
77_0	Dehalococcoidia	Co_bin280	Co_bin280	0.000298183	0.000284198	0.00107839	0.038091	0.0124992	0.0263914	0.0146977	n/a	n/a	n/a	n/a	n/a	n/a	n/a
42_0	Dehalococcoidia	S8_bin32	S8_bin32	0.000106943	0.0095084	0.00674252	0.511305	0.120766	0.108919	0.215049	n/a	n/a	n/a	n/a	n/a	1.44114	n/a
68_0	Dehalococcoidia	Co_bin102	Co_bin102	8.2126e-05	0.00102239	0.0212626	0.45126	0.299586	0.369687	0.372276	n/a	n/a	n/a	1.3463	1.50697	n/a	n/a
80_0	Dehalococcoidia	Co_bin107	Co_bin107	2.137e-05	0.00151311	0.00299118	0.0239771	0.0124433	0.0164522	0.0761558	n/a	n/a	n/a	n/a	n/a	n/a	n/a
69_0	Dehalococcoidia	Co_bin116	Co_bin116	2.05147e-05	0.00223014	0.00413274	0.273734	0.187564	0.0381825	0.106635	n/a	n/a	n/a	1.29993	1.44072	n/a	1.35818
72_0	Dehalococcoidia	Co_bin130	Co_bin130	0	0.00327607	0.000192577	0.0048094	0.00310869	0.00184119	0.0330022	n/a	n/a	n/a	n/a	n/a	n/a	n/a
76_0	Dehalococcoidia	Co_bin133	Co_bin133	5.94723e-05	0.00115606	0.00826723	0.0235597	0.0134053	0.0178046	0.0273159	n/a	n/a	n/a	n/a	n/a	n/a	n/a
50_1	Dehalococcoidia	Co_bin136, S5_bin34, S5_bin31	Co_bin136	0.000132169	0.0519674	0.0820608	0.200831	0.136306	0.174838	0.08943	n/a	n/a	n/a	n/a	n/a	n/a	n/a
106_0	Dehalococcoidia	Co_bin148	Co_bin148	4.79124e-05	0.00368339	0.0128799	0.0185909	0.00657411	0.0142561	0.0236387	n/a	n/a	n/a	n/a	n/a	n/a	n/a
71_0	Dehalococcoidia	Co_bin16	Co_bin16	2.96946e-05	0.00179149	0.0112351	0.300524	0.177602	0.0858389	0.057986	n/a	n/a	n/a	1.60828	1.72288	1.63057	n/a
67_0	Dehalococcoidia	Co_bin180	Co_bin180	0.000327535	0.0023228	0.0720335	0.011158	0.00229183	0.0019752	0.00410037	n/a	n/a	n/a	n/a	n/a	n/a	n/a
48_0	Dehalococcoidia	Co_bin189	Co_bin189	0.000334126	0.172927	0.000846619	0.00754736	0.00346939	0.00435554	0.0107203	n/a	n/a	n/a	n/a	n/a	n/a	n/a
65_0	Dehalococcoidia	Co_bin198	Co_bin198	6.87692e-06	0.0170372	0.00260312	0.116968	0.00249258	0.0138404	0.00219221	n/a	n/a	n/a	n/a	n/a	n/a	n/a
51_0	Dehalococcoidia	Co_bin200	Co_bin200	0.000136036	0.00156567	0.0268783	0.044182	0.0443778	0.0167641	0.00468394	n/a	n/a	n/a	n/a	n/a	n/a	n/a
49_0	Dehalococcoidia	Co_bin202	Co_bin202	0.000221218	0.0823572	0.00872532	0.0306448	0.0167223	0.0165734	0.0467404	n/a	n/a	n/a	n/a	n/a	n/a	n/a
55_0	Dehalococcoidia	Co_bin209	Co_bin209	0.00013452	0.00260056	0.0640553	0.0237501	0.00887193	0.00324656	0.0610205	n/a	n/a	n/a	n/a	n/a	n/a	n/a
56_0	Dehalococcoidia	Co_bin215	Co_bin215	0.000291584	0.0149101	0.00269971	0.0497007	0.0180372	0.0100696	0.0459438	n/a	n/a	n/a	n/a	n/a	n/a	n/a
58_0	Dehalococcoidia	Co_bin22	Co_bin22	6.2995e-05	0.000666005	0.00010418	0.134901	0.141871	0.24175	0.000604923	n/a	n/a	n/a	1.36786	1.38509	1.19329	n/a
64_1	Dehalococcoidia	Co_bin231	Co_bin231	0.00177318	2.34951	0.00764058	0.100259	0.0273536	0.00956073	0.011832	n/a	n/a	n/a	n/a	n/a	n/a	n/a
70_0	Dehalococcoidia	Co_bin242	Co_bin242	1.1364e-05	0.00177341	0.0031972	0.0812203	0.0660023	0.0212904	0.00731353	n/a	n/a	n/a	n/a	n/a	n/a	n/a
53_0	Dehalococcoidia	Co_bin246	Co_bin246	0.000210327	0.182045	0.0147783	0.00210727	0.00351322	0.00156326	0.00219571	n/a	n/a	n/a	n/a	n/a	n/a	n/a
75_0	Dehalococcoidia	Co_bin266	Co_bin266	0	0.000279459	0.0016526	0.0436791	0.0158706	0.0281796	0.0291448	n/a	n/a	n/a	n/a	n/a	n/a	n/a
104_0	Dehalococcoidia	Co_bin282	Co_bin282	0.00309305	0.0913095	0.00356421	0.00529689	0.00686652	0.010368	0.0152315	n/a	n/a	n/a	n/a	n/a	n/a	n/a
59_0	Dehalococcoidia	Co_bin63	Co_bin63	8.31008e-05	0.00771768	0.00790761	0.061338	0.0466093	0.053004	0.0454901	n/a	n/a	n/a	n/a	n/a	n/a	n/a
74_0	Dehalococcoidia	Co_bin71	Co_bin71	8.61741e-05	0.00873022	0.0347312	0.0925898	0.0541653	0.0436823	0.0436113	n/a	n/a	n/a	n/a	n/a	n/a	n/a
46_0	Dehalococcoidia	Co_bin75	Co_bin75	3.67971e-05	5.28888e-05	0.00254917	0.042951	0.0426597	0.039103	0.00967736	n/a	n/a	n/a	n/a	n/a	n/a	n/a
54_0	Dehalococcoidia	Co_bin88	Co_bin88	0.000145672	0.00339005	0.104473	0.0135452	0.00749475	0.00808828	0.00106356	n/a	n/a	n/a	n/a	n/a	n/a	n/a
81_0	Dehalococcoidia	Co_bin89	Co_bin89	9.07866e-05	0.0289341	0.0178016	0.201036	0.278699	0.167126	0.0925305	n/a	n/a	n/a	1.64478	1.60373	1.47088	3.05705
45_0	Dehalococcoidia	S2_bin1	S2_bin1	0.000212932	0.13472	0.00025401	0.000758136	0.000680118	0.000630826	0.000727092	n/a	n/a	n/a	n/a	n/a	n/a	n/a
96_1	Dehalococcoidia	S2_bin14, Co_bin173	S2_bin14	0.000836623	0.442777	0.000202155	0.00127545	0.00198345	0.000472332	0.000353979	n/a	n/a	n/a	n/a	n/a	n/a	n/a
64_2	Dehalococcoidia	S2_bin27	S2_bin27	0.00222955	1.32436	0.0114307	0.20332	0.0974174	0.0532911	0.0487566	n/a	n/a	n/a	n/a	n/a	n/a	n/a
62_1	Dehalococcoidia	S2_bin33, Co_bin217	S2_bin33	0.00510346	7.20312	0.000969544	0.011793	0.0349	0.00545297	0.00284178	n/a	2.99856	n/a	n/a	n/a	n/a	n/a
105_0	Dehalococcoidia	S2_bin46	S2_bin46	0.00133028	0.178579	0.000158132	0.0014457	0.00105071	0.00083734	0.00129943	n/a	n/a	n/a	n/a	n/a	n/a	n/a
47_1	Dehalococcoidia	S4_bin24, S3_bin10	S4_bin24	9.48249e-05	0.00260728	0.09309	0.233329	0.11252	0.238163	0.395303	n/a	n/a	n/a	2.22238	n/a	2.22356	2.38528
44_1	Dehalococcoidia	S4_bin46, S8_bin15	S4_bin46	1.80498e-05	0.00195964	0.00317316	0.178407	0.0728856	0.16933	0.147629	n/a	n/a	n/a	1.5479	n/a	2.25624	2.89654
63_1	Dehalococcoidia	S5_bin21, S4_bin35, S7_bin20	S5_bin21	0.000295174	0.21243	0.00912964	1.87544	0.66202	0.143834	0.172298	n/a	n/a	n/a	2.89615	1.33829	1.33375	n/a
73_0	Dehalococcoidia	S5_bin44	S5_bin44	0.000198496	0.0157951	0.0922661	0.694824	0.548889	0.322365	0.20341	n/a	n/a	n/a	1.28626	1.2648	1.33733	2.37374
60_1	Dehalococcoidia	S7_bin29, Co_bin12, S4_bin6, S8_bin4	S7_bin29	0.000146595	0.0432118	0.0289699	0.0917351	0.0866333	0.0434566	0.104654	n/a	n/a	n/a	n/a	n/a	n/a	1.39997
52_0	Dehalococcoidia	S7_bin39	S7_bin39	0.000122333	0.00754273	0.0133271	0.192907	0.0589203	0.0791899	0.120163	n/a	n/a	n/a	n/a	n/a	n/a	n/a
66_1	Dehalococcoidia	S8_bin17, S7_bin23	S8_bin17	7.95795e-05	0.00134831	0.0177383	0.180458	0.135175	0.258047	0.339599	n/a	n/a	n/a	n/a	n/a	2.63981	2.43789
61_1	Dehalococcoidia	S8_bin21, S2_bin9, S5_bin22, S6_bin16, S7_bin44	S8_bin21	0.00153966	1.92143	0.0371443	1.30089	0.589059	0.0569994	1.33335	n/a	n/a	n/a	n/a	n/a	n/a	n/a
229_0	Deltaproteobacteria	Co_bin031	Co_bin031	0.000115136	0.00786744	0.0326195	0.0587466	0.282247	0.0695851	0.0097018	n/a	n/a	n/a	n/a	n/a	n/a	n/a
1_0	Deltaproteobacteria	Co_bin221	Co_bin221	0.474623	0.0193644	5.93554e-05	0.00186443	0.00124791	0.00227894	7.7668e-05	n/a	n/a	n/a	n/a	n/a	n/a	n/a
14_0	Deltaproteobacteria	Co_bin80	Co_bin80	0.000129576	0.00136029	0.00109602	0.00407854	0.0243042	0.0690563	0.271313	n/a	n/a	n/a	n/a	n/a	n/a	1.26464
234_0	Deltaproteobacteria	S2_bin24	S2_bin24	0.00347605	0.642762	0.00487936	0.00381123	0.00939907	0.0121478	0.00611247	n/a	n/a	n/a	n/a	n/a	n/a	n/a
230_1	Deltaproteobacteria	S2_bin34, Co_bin176	S2_bin34	0.00295092	2.85513	0.0114191	0.0203536	0.104178	0.119587	0.0387166	n/a	n/a	n/a	n/a	n/a	n/a	n/a
40_0	Deltaproteobacteria	S2_bin41	S2_bin41	0.0024829	0.669466	8.69848e-05	0.000674182	0.000321277	0.000668605	0.000307456	n/a	1.59331	n/a	n/a	n/a	n/a	n/a
232_0	Deltaproteobacteria	S2_bin60	S2_bin60	0.0234736	0.119895	0.00275369	0.00272462	0.00930801	0.00862477	0.0046123	n/a	n/a	n/a	n/a	n/a	n/a	n/a
236_0	Deltaproteobacteria	S3_bin7	S3_bin7	0.000446215	0.0149212	0.321766	0.0131234	0.0114564	0.00452771	0.00202571	n/a	n/a	1.25838	n/a	n/a	n/a	n/a
227_1	Deltaproteobacteria	S3_bin8, S5_bin35	S3_bin8	0.00336874	0.042177	3.39725	0.187038	0.542495	0.0758559	0.0391664	n/a	n/a	1.1832	2.64938	10.1863	n/a	n/a
228_0	Deltaproteobacteria	S7_bin32	S7_bin32	0.000553678	0.0219147	0.101457	0.149821	0.157282	0.0520735	0.456051	n/a	n/a	n/a	n/a	n/a	n/a	n/a
240_0	Deltaproteobacteria	Co_bin159	Co_bin159	5.48404e-05	0.000493821	0.0206566	0.0371448	0.0120572	0.0107648	0.0259663	n/a	n/a	n/a	n/a	n/a	n/a	n/a
213_0	Deltaproteobacteria	Co_bin164	Co_bin164	0.00035265	0.0134224	0.00601845	0.0168821	0.0647519	0.608551	0.00948458	n/a	n/a	n/a	n/a	n/a	n/a	n/a
147_0	Deltaproteobacteria	Co_bin245	Co_bin245	0.0021488	0.156622	0.000266713	0.000703354	0.00295477	0.00161492	0.000286542	n/a	n/a	n/a	n/a	n/a	n/a	n/a
214_0	Deltaproteobacteria	Co_bin275	Co_bin275	8.19212e-05	0.00556278	0.00593151	0.00559532	0.0961769	0.117478	0.209384	n/a	n/a	n/a	n/a	n/a	n/a	n/a
132_0	Deltaproteobacteria	Co_bin290	Co_bin290	0.00139629	0.170244	0.000212403	0.000537896	0.000948112	0.000892066	0.000287663	n/a	n/a	n/a	n/a	n/a	n/a	n/a
148_0	Deltaproteobacteria	S2_bin28	S2_bin28	0.000202462	0.181259	6.00133e-05	0.000349946	0.00107767	0.000391299	0.000224449	n/a	n/a	n/a	n/a	n/a	n/a	n/a
136_0	Deltaproteobacteria	S2_bin53	S2_bin53	0.000280398	0.267688	8.03247e-05	0.000173336	0.000540269	0.00148958	0.000346036	n/a	1.83023	n/a	n/a	n/a	n/a	n/a
112_0	Deltaproteobacteria	S3_bin34	S3_bin34	0.000620219	0.0396076	0.444994	0.0336689	0.0261325	0.0239601	0.0186054	n/a	n/a	1.45136	n/a	n/a	n/a	n/a
231_1	Deltaproteobacteria	S5_bin6, Co_bin154	S5_bin6	0.000940247	0.409124	0.0316816	0.0718706	0.484238	0.290387	0.152994	n/a	n/a	n/a	n/a	n/a	n/a	n/a
233_1	Desulfobacterales	S3_bin5, Co_bin273, S6_bin7	S3_bin5	0.0016156	0.45812	0.124723	0.0297857	0.0835995	0.0565167	0.0516849	n/a	n/a	n/a	n/a	n/a	n/a	n/a
235_1	Desulfobacterales	S6_bin15, S4_bin49	S6_bin15	0.00187021	0.0926412	0.0117928	0.0822082	0.146281	0.644741	0.202778	n/a	n/a	n/a	n/a	n/a	1.70501	1.97857
262_0	Elusimicrobia	Co_bin207	Co_bin207	6.53754e-05	0.00150978	0.00140118	0.0290104	0.0431349	0.0395409	0.0165773	n/a	n/a	n/a	n/a	n/a	n/a	n/a
120_0	Epsilonproteobacteria	Co_bin218	Co_bin218	0.0533805	0.254177	0.000134898	0.00203434	0.000637113	0.00214885	0.000235555	n/a	n/a	n/a	n/a	n/a	n/a	n/a
121_0	Epsilonproteobacteria	S2_bin31	S2_bin31	0.00954086	0.482476	0.000120121	0.00159448	0.000750138	0.00157364	0.000287727	n/a	n/a	n/a	n/a	n/a	n/a	n/a
122_0	Epsilonproteobacteria	S2_bin6	S2_bin6	0.0185212	0.195868	3.97742e-05	0.00140898	0.00038079	0.00136792	0.000201617	n/a	n/a	n/a	n/a	n/a	n/a	n/a
183_1	Firmicutes	Co_bin24, S7_bin46	Co_bin24	5.06795e-05	0.000612182	0.000212915	0.00433901	0.036493	0.334749	0.0771672	n/a	n/a	n/a	n/a	n/a	1.57849	n/a
135_0	Gammaproteobacteria	Co_bin144	Co_bin144	0.2109	0.0529836	7.56066e-05	0.00154256	0.000551838	0.00191789	7.2934e-05	n/a	n/a	n/a	n/a	n/a	n/a	n/a
92_0	Gammaproteobacteria	S1_bin12	S1_bin12	0.656193	0.00168804	6.24629e-05	0.00142669	0.000490721	0.00111042	5.4098e-05	n/a	n/a	n/a	n/a	n/a	n/a	n/a
102_0	Gammaproteobacteria	S1_bin16	S1_bin16	1.30192	0.00191813	5.55941e-05	0.00126151	0.00059132	0.00138121	3.2924e-05	n/a	n/a	n/a	n/a	n/a	n/a	n/a
103_0	Gammaproteobacteria	S1_bin3	S1_bin3	0.836073	0.00564685	3.43275e-05	0.00111416	0.000398811	0.00104231	2.46792e-05	2.33789	n/a	n/a	n/a	n/a	n/a	n/a
282_0	Gammaproteobacteria	S2_bin22	S2_bin22	0.0780387	1.31272	0.00179523	0.00839477	0.0056106	0.0111948	0.00331665	n/a	n/a	n/a	n/a	n/a	n/a	n/a
288_0	Gammaproteobacteria	S2_bin56	S2_bin56	0.0208978	0.223594	0.000298969	0.00306148	0.00324498	0.00433425	0.000609912	n/a	n/a	n/a	n/a	n/a	n/a	n/a
171_0	Gammaproteobacteria	S6_bin19	S6_bin19	0.000101217	0.000170656	3.97483e-05	0.000400522	0.0152829	0.0928625	0.00997151	n/a	n/a	n/a	n/a	n/a	n/a	n/a
172_0	Gammaproteobacteria	S6_bin20	S6_bin20	6.03342e-05	0.000376702	0.000540959	0.00156025	0.0620578	0.202656	0.00868919	n/a	n/a	n/a	n/a	n/a	1.42269	n/a
223_0	GoM-Arc1	S6_bin38	S6_bin38	7.92646e-05	0.00142386	0.0114427	0.0110072	0.0289443	0.253374	0.0280857	n/a	n/a	n/a	n/a	n/a	1.33717	n/a
225_0	Methanomicrobia	S8_bin3	S8_bin3	0	7.17837e-05	6.22273e-05	0.0165979	0.000869942	0.000217798	0.0502122	n/a	n/a	n/a	n/a	n/a	n/a	n/a
39_0	Methanomicrobiales	Co_bin260	Co_bin260	3.04657e-05	0.00269119	0.00046379	0.0102717	0.0627413	0.0172187	0.0264135	n/a	n/a	n/a	n/a	n/a	n/a	n/a
37_1	Methanomicrobiales	S8_bin22, Co_bin267	S8_bin22	0	2.25172e-05	0.000449465	0.0292879	0.00745108	0.00243878	0.046457	n/a	n/a	n/a	n/a	n/a	n/a	n/a
138_1	Methanosaetaceae	S7_bin43, S4_bin1	S7_bin43	2.06096e-05	0.000350049	0.00171408	0.123241	0.0535765	0.0670751	0.172009	n/a	n/a	n/a	n/a	n/a	n/a	1.31782
175_0	Methanosarchinales	Co_bin109	Co_bin109	1.92924e-05	0.00030433	0.00138716	0.0402158	0.0444802	0.036731	0.0422422	n/a	n/a	n/a	n/a	n/a	n/a	n/a
220_1	Methanosarcinaceae	S4_bin26, S5_bin3, S6_bin10, S7_bin36	S4_bin26	0.0019498	0.00335262	0.135906	1.67075	0.260338	0.164776	0.181476	n/a	n/a	n/a	1.19715	n/a	n/a	n/a
21_1	Nitrospinae	S1_bin1, Co_bin271	S1_bin1	0.368848	0.000117804	4.50446e-06	7.00494e-05	3.22428e-05	7.23047e-05	2.64936e-06	n/a	n/a	n/a	n/a	n/a	n/a	n/a
100_0	Patescibacteria group	Co_bin119	Co_bin119	1.63299e-05	0.000133276	8.4184e-06	0.0276496	0.0882676	0.057638	0.000220712	n/a	n/a	n/a	n/a	n/a	n/a	n/a
185_0	Patescibacteria group	Co_bin122	Co_bin122	0.000242832	0.2254	0	2.81956e-05	7.88177e-05	1.22763e-05	3.9185e-06	n/a	n/a	n/a	n/a	n/a	n/a	n/a
177_0	Patescibacteria group	Co_bin126	Co_bin126	9.82162e-06	4.1963e-05	0.00282858	0.0582525	0.03105	0.0343743	0.0203458	n/a	n/a	n/a	n/a	n/a	n/a	n/a
188_0	Patescibacteria group	Co_bin191	Co_bin191	7.95018e-05	0.00657471	0.0758712	0.0115398	0.0237333	0.0103954	0.0106582	n/a	n/a	n/a	n/a	n/a	n/a	n/a
145_0	Patescibacteria group	Co_bin199	Co_bin199	6.63447e-05	0.000227546	0.000738254	0.0601237	0.0338306	0.0146545	0.00178452	n/a	n/a	n/a	n/a	n/a	n/a	n/a
191_0	Patescibacteria group	Co_bin34	Co_bin34	4.36993e-05	0.0025793	0.000361031	0.0382904	0.130073	0.00117891	0.000696703	n/a	n/a	n/a	n/a	n/a	n/a	n/a
238_0	Patescibacteria group	S3_bin24	S3_bin24	0.000466068	0.0469487	0.0815181	0.113692	0.11527	0.0625753	0.0665707	n/a	n/a	n/a	n/a	n/a	n/a	n/a
176_0	Patescibacteria group	S3_bin38	S3_bin38	0.000690023	0.00104625	0.42535	0.0859692	0.159566	0.048751	0.0032704	n/a	n/a	n/a	n/a	n/a	n/a	n/a
30_0	Planctomycetes	Co_bin123	Co_bin123	0.000124958	0.00700728	0.00434144	0.145679	0.0310662	0.0609458	0.0630393	n/a	n/a	n/a	n/a	n/a	n/a	n/a
155_0	Planctomycetes	Co_bin149	Co_bin149	0.000221264	3.68611e-05	7.05656e-05	0.00594333	0.00103116	0.00755638	0.0146075	n/a	n/a	n/a	n/a	n/a	n/a	n/a
27_0	Planctomycetes	Co_bin162	Co_bin162	0.000133844	0.0200378	0.00296841	0.00663094	0.00392015	0.00942189	0.0851893	n/a	n/a	n/a	n/a	n/a	n/a	n/a
221_0	Planctomycetes	Co_bin166	Co_bin166	0.00057644	0.000120538	0.00227465	0.0676005	0.0143417	0.0129701	0.022192	n/a	n/a	n/a	n/a	n/a	n/a	n/a
36_0	Planctomycetes	Co_bin17	Co_bin17	1.57702e-05	0.00056735	0.00218346	0.0611664	0.034445	0.0444424	0.0557049	n/a	n/a	n/a	n/a	n/a	n/a	n/a
34_0	Planctomycetes	Co_bin186	Co_bin186	0.000455708	0.000253771	0.000218405	0.0422069	0.106879	0.00130475	0.000144172	n/a	n/a	n/a	n/a	n/a	n/a	n/a
107_0	Planctomycetes	Co_bin213	Co_bin213	0.00012875	0.000317202	0.000849006	0.00782869	0.0114406	0.00689942	0.0162053	n/a	n/a	n/a	n/a	n/a	n/a	n/a
29_0	Planctomycetes	Co_bin226	Co_bin226	0.000300328	0.000602289	0.000199672	0.0447324	0.0019906	0.00332602	0.0204473	n/a	n/a	n/a	n/a	n/a	n/a	n/a
156_0	Planctomycetes	Co_bin238	Co_bin238	0.000320376	7.63785e-06	0.000147066	0.0577465	0.0210414	0.0225057	0.00372372	n/a	n/a	n/a	n/a	n/a	n/a	n/a
152_0	Planctomycetes	Co_bin248	Co_bin248	0.000210405	0.00433232	0.00451676	0.00681006	0.0819673	0.012682	0.0356536	n/a	n/a	n/a	n/a	n/a	n/a	n/a
32_0	Planctomycetes	Co_bin256	Co_bin256	0.00123443	0.00759157	0.00117228	0.0352257	0.05816	0.0505079	0.0203389	n/a	n/a	n/a	n/a	n/a	n/a	n/a
25_0	Planctomycetes	Co_bin279	Co_bin279	0.00109022	0.000623094	0.140066	0.000787354	0.00155282	0.00028312	6.58178e-05	n/a	n/a	n/a	n/a	n/a	n/a	n/a
286_0	Planctomycetes	Co_bin287	Co_bin287	0.000863891	0.00253199	0.00358242	0.0123405	0.0342436	0.0550901	0.00436622	n/a	n/a	n/a	n/a	n/a	n/a	n/a
153_0	Planctomycetes	Co_bin30	Co_bin30	0.000232659	0.000517679	0.00117093	0.0123981	0.095713	0.0537759	0.000518672	n/a	n/a	n/a	n/a	n/a	n/a	n/a
11_0	Planctomycetes	Co_bin304	Co_bin304	0.760779	0.00204276	3.1999e-05	0.00135168	0.000404643	0.000850331	4.59135e-05	n/a	n/a	n/a	n/a	n/a	n/a	n/a
31_0	Planctomycetes	Co_bin39	Co_bin39	0.000196217	0.0021889	0.00076456	0.0282225	0.00868862	0.00886561	0.0135541	n/a	n/a	n/a	n/a	n/a	n/a	n/a
84_0	Planctomycetes	Co_bin43	Co_bin43	9.49255e-05	7.54219e-05	0.00207261	0.0488155	0.0163757	0.0198366	0.0298283	n/a	n/a	n/a	n/a	n/a	n/a	n/a
284_0	Planctomycetes	Co_bin96	Co_bin96	0.000485163	0.00116788	0.00259375	0.0101049	0.0336063	0.0773293	0.00276306	n/a	n/a	n/a	n/a	n/a	n/a	n/a
35_0	Planctomycetes	Co_bin97	Co_bin97	2.73365e-05	0.000244157	0.00582855	0.0482969	0.0540907	0.0382881	0.0203376	n/a	n/a	n/a	n/a	n/a	n/a	n/a
164_1	Planctomycetes	S1_bin2, Co_bin64	S1_bin2	0.657048	0.000278995	4.33674e-06	0.000294915	8.68589e-05	0.000298707	1.20425e-05	n/a	n/a	n/a	n/a	n/a	n/a	n/a
158_0	Planctomycetes	S2_bin23	S2_bin23	0.000187833	0.11575	0.00301048	0.000268179	0.000272074	0.00114261	0.000294314	n/a	n/a	n/a	n/a	n/a	n/a	n/a
28_0	Planctomycetes	S2_bin42	S2_bin42	0.000665032	0.569109	0.000333837	0.0019465	0.00164068	0.00259447	0.00517257	n/a	1.76542	n/a	n/a	n/a	n/a	n/a
19_0	Planctomycetes	S3_bin3	S3_bin3	0.000571764	0.000365568	0.791572	0.00135908	0.00779279	0.00258186	0.000150647	n/a	n/a	1.25634	n/a	n/a	n/a	n/a
157_2	Planctomycetes	S3_bin31	S3_bin31	0.000507122	0.0462833	0.340847	0.0142155	0.0219104	0.0547235	0.0159405	n/a	n/a	1.35174	n/a	n/a	n/a	n/a
26_0	Planctomycetes	S3_bin32	S3_bin32	0.000611613	0.00385499	0.365315	0.00377927	0.00296533	0.0016036	0.0002334	n/a	n/a	1.37769	n/a	n/a	n/a	n/a
157_1	Planctomycetes	S6_bin26, S7_bin5	S6_bin26	0.000519875	0.0130012	0.0278059	0.00596987	0.138804	1.55079	0.138048	n/a	n/a	n/a	n/a	n/a	1.41279	n/a
33_0	Planctomycetes	S7_bin38	S7_bin38	0.000146012	0.00384368	0.00674832	0.125623	0.12373	0.0670796	0.244699	n/a	n/a	n/a	n/a	n/a	n/a	1.37086
154_1	Planctomycetes	S8_bin1, Co_bin170	S8_bin1	0.000117134	0.000665427	0.000164626	0.0217812	0.00768085	0.00949367	0.0548581	n/a	n/a	n/a	n/a	n/a	n/a	n/a
108_0	Planctomycetes	S8_bin16	S8_bin16	0.000339026	5.57601e-05	4.78416e-05	0.00438011	0.00542666	0.00150761	0.0141264	n/a	n/a	n/a	n/a	n/a	n/a	n/a
226_1	Syntrophobacterales	S8_bin7, Co_bin326	S8_bin7	0.000148431	0.0187144	0.0210754	0.699295	0.672687	0.269871	0.607247	n/a	n/a	n/a	n/a	n/a	n/a	n/a
250_0	Thaumarchaeota	Co_bin138	Co_bin138	0.518391	0.00196951	0.00192735	0.08525	0.0995348	0.00550365	0.0213519	n/a	n/a	n/a	n/a	n/a	n/a	n/a
251_0	Thaumarchaeota	S4_bin12	S4_bin12	0.972582	0.00450517	0.00273341	0.289658	0.0062657	0.00552127	0.00397407	n/a	n/a	n/a	n/a	n/a	n/a	n/a
249_0	Thaumarchaeota	S4_bin43	S4_bin43	1.83644	0.00644931	0.00371964	1.79125	0.00703535	0.00562566	0.00360058	n/a	n/a	n/a	n/a	n/a	n/a	n/a
248_1	Thaumarchaeota	S4_bin47, Co_bin225	S4_bin47	1.45648	0.00352699	0.010386	1.11596	0.00979065	0.00644935	0.011747	n/a	n/a	n/a	n/a	n/a	n/a	n/a
257_1	Thaumarchaeota	S6_bin27, Co_bin156	S6_bin27	0.00883514	0.00080403	0.000851136	0.00519927	0.0192064	0.142456	0.00479786	n/a	n/a	n/a	n/a	n/a	n/a	n/a
247_1	Thaumarchaeota	S7_bin12, Co_bin283	S7_bin12	0.177425	0.00197321	0.0447949	0.204012	0.101633	0.0360434	0.218441	n/a	n/a	n/a	n/a	n/a	n/a	3.30022
246_0	Thermoplasmata	Co_bin117	Co_bin117	0.000489852	0.0247488	0.0101483	0.133433	0.0482246	0.0396724	0.047593	n/a	n/a	n/a	n/a	n/a	n/a	n/a
118_0	Thermoplasmata	Co_bin129	Co_bin129	2.15597e-05	0.00368417	0.000212034	0.0817007	0.0494504	0.00771729	0.00122749	n/a	n/a	n/a	n/a	n/a	n/a	n/a
261_0	Thermoplasmata	Co_bin181	Co_bin181	3.61936e-05	0.00117689	0.000805394	0.0181673	0.0255045	0.0449225	0.00697672	n/a	n/a	n/a	n/a	n/a	n/a	n/a
258_1	Thermoplasmata	Co_bin214, S4_bin38	Co_bin214	1.73062e-05	0.000946134	0.00355698	0.19105	0.10425	0.0543737	0.00723287	n/a	n/a	n/a	n/a	n/a	n/a	n/a
259_0	Thermoplasmata	Co_bin72	Co_bin72	5.30512e-05	0.00154338	0.00732704	0.188951	0.0398568	0.0174514	0.0034559	n/a	n/a	n/a	n/a	n/a	n/a	n/a
119_0	Thermoplasmata	S4_bin25	S4_bin25	2.37492e-05	0.00322611	0.00121415	0.319685	0.0347576	0.0055628	0.00651767	n/a	n/a	n/a	n/a	n/a	n/a	n/a
260_0	Thermoplasmata	S5_bin8	S5_bin8	0.000501769	0.0285989	0.670679	0.560097	0.288452	0.212642	0.0957072	n/a	n/a	n/a	n/a	n/a	n/a	n/a
20_0	UBP14	S3_bin22	S3_bin22	0.000206475	0.002985	0.347123	0.018	0.0165648	0.0112475	0.0120171	n/a	n/a	1.26489	n/a	n/a	n/a	n/a
137_0	UBP3	S2_bin57	S2_bin57	0.000294156	0.106031	0.00143039	0.00197323	0.00311937	0.00194317	0.000868032	n/a	n/a	n/a	n/a	n/a	n/a	n/a
182_0	unknown Asgard group	Co_bin69	Co_bin69	0.00123872	0.00778059	0.000845487	0.0113971	0.0200302	0.0629313	0.0421196	n/a	n/a	n/a	n/a	n/a	n/a	n/a
5_0	unknown-1	Co_bin243	Co_bin243	0.000154637	0.0323604	0.0134472	0.0323539	0.0360826	0.0101386	0.00308809	n/a	n/a	n/a	n/a	n/a	n/a	n/a
82_0	unknown-1	S5_bin4	S5_bin4	0.000308046	0.00873137	0.318773	0.0486778	0.472823	0.0337614	0.0197383	n/a	n/a	n/a	n/a	n/a	n/a	n/a
212_0	unknown-2	Co_bin161	Co_bin161	3.25415e-05	0.000950565	0.00148668	0.0123343	0.0513716	0.0232726	0.0636689	n/a	n/a	n/a	n/a	n/a	n/a	n/a
83_1	unknown-2	S7_bin41, Co_bin281	S7_bin41	3.0765e-05	0.00551969	0.00550399	0.0254261	0.0819538	0.0566247	0.0989243	n/a	n/a	n/a	n/a	n/a	n/a	n/a
162_0	unknown-3	Co_bin196	Co_bin196	0.000124967	0.000807354	0.0900266	0.00372213	0.000518939	0.000645669	0.00192575	n/a	n/a	n/a	n/a	n/a	n/a	n/a
91_0	unknown-3	S2_bin63	S2_bin63	0.000518041	0.102126	0.00655769	0.0007258	0.000481502	0.000422347	0.00018315	n/a	n/a	n/a	n/a	n/a	n/a	n/a
23_0	unknown-4	S2_bin11	S2_bin11	0.0008258	0.490943	0.00242039	0.00222844	0.00131766	0.00208901	0.000431694	n/a	n/a	n/a	n/a	n/a	n/a	n/a
24_0	unknown-4	S3_bin2	S3_bin2	0.00012507	0.0187011	0.0841065	0.0002438	0.00122809	0.000626534	7.18527e-05	n/a	n/a	n/a	n/a	n/a	n/a	n/a
184_0	unknown-5	Co_bin112	Co_bin112	0.000107527	0.000674891	0.00185897	0.11261	0.13109	0.00184874	0.00432098	n/a	n/a	n/a	n/a	n/a	n/a	n/a
