# Supplementary material for: Thermogenic hydrocarbon biodegradation by diverse depth-stratified microbial populations at a Scotian Basin cold seep
Source: Nat Commun. 2020 Nov 17;11:5825. doi: 10.1038/s41467-020-19648-2 (PMC7673041; doi:10.1038/s41467-020-19648-2)
Supplement: Supplementary file 16 — Supplementary Data 14 [file 41467_2020_19648_MOESM16_ESM.xlsx]

## Sheet: Supp Data 14
Gene_ID	cytochrome C class	Heme count (CXXCH-motif)	Predicted localization
Co_bin174_00392	Cytochrom_C3 superfamily	8	Cytoplasmic
Co_bin174_00797	Cytochrom_NNT superfamily	5	Cytoplasmic
S3_bin12_00429	Cytochrom_NNT superfamily	4	Cytoplasmic
S3_bin12_00635	Cytochrome_C554 superfamily	5	Cytoplasmic
S3_bin12_00637	Cytochrom_NNT superfamily	5	Unknown
S3_bin12_00881	Cytochrom_c3_2	8	Cytoplasmic
S3_bin35_01755	Cytochrome_C554 superfamily	5	Unknown
S3_bin35_02021	Cytochrom_NNT superfamily	5	Cytoplasmic
S3_bin4_00618	Cytochrom_c3_2	9	Cytoplasmic
S3_bin4_01088	Cytochrome_C554 superfamily	5	Cytoplasmic
S3_bin4_01623	Cytochrom_NNT superfamily	3	Cytoplasmic
S4_bin26_00177	Cytochrome_C554 superfamily	5	Cytoplasmic
S4_bin26_00486	Cytochrom_c3_2	19	Cellwall
S4_bin26_01804	Cytochrome_cB superfamily	5	Extracellular
S4_bin26_02020	Cytochrom_c3_2	9	Cytoplasmic
S4_bin26_02234	Cytochrome_cB superfamily	7	Cytoplasmic
S4_bin26_02651	Cytochrome_cB superfamily	8	Cytoplasmic
S4_bin26_02694	Cytochrom_NNT superfamily	12	Unknown
S4_bin26_02869	Cytochrome_cB superfamily	4	Unknown
S4_bin32_00339	Cytochrom_c3_2	21	Cytoplasmic
S4_bin32_00810	Cytochrome_cB superfamily	8	Cytoplasmic
S4_bin32_00829	Cytochrome_P460 superfamily	1	Unknown
S5_bin17_00340	Cytochrom_c3_2	9	Cytoplasmic
S5_bin17_00781	Cytochrome_C554 superfamily	5	Cytoplasmic
S5_bin17_02578	Cytochrom_NNT superfamily	5	Cytoplasmic
S5_bin17_02791	Cytochrom_C3 superfamily	8	Cytoplasmic
S5_bin26_01163	Cytochrom_c3_2	9	Cytoplasmic
S6_bin38_00133	Cytochrom_C3 superfamily	3	Cytoplasmic
S6_bin38_00960	Cytochrome_cB superfamily	5	Cytoplasmic
S6_bin38_01406	Cytochrom_c3_2	9	Unknown
S7_bin36_00057	Cytochrome_C554 superfamily	5	Cytoplasmic
S7_bin36_00301	Cytochrome_cB superfamily	7	Unknown
S7_bin36_01292	Cytochrome_C7	12	Extracellular
S7_bin36_01650	Cytochrome_cB superfamily	26	Cytoplasmic
S7_bin36_01926	Cytochrome_cB superfamily	8	Cytoplasmic
S7_bin36_02163	Cytochrom_c3_2	9	Cytoplasmic
S7_bin36_02270	Cytochrom_C3	34	Unknown
S7_bin36_02844	Cytochrom_C3 superfamily	12	Cytoplasmic
S7_bin42_00711	Cytochrom_NNT superfamily	8	Unknown
S7_bin42_00712	Cytochrom_C3 superfamily	30	Cytoplasmic
S7_bin42_01212	Cytochrome_cB superfamily	8	Cytoplasmic
S8_bin18_00018	Cytochrome_cB superfamily	7	Cytoplasmic
S8_bin18_00985	Cytochrom_C3	34	CytoplasmicMembrane
S8_bin18_01833	Cytochrome_cB superfamily	8	Cytoplasmic
